# Supplementary material for: BreakTrans: uncovering the genomic architecture of gene fusions
Source: Genome Biol. 2013 Aug 23;14(8):R87. doi: 10.1186/gb-2013-14-8-r87 (PMC4054677; doi:10.1186/gb-2013-14-8-r87)
Supplement: Additional file 1 — A list of 3,498 candidate gene fusion breakpoints in SK-BR-3, used as input to BreakTrans. [file gb-2013-14-8-r87-S1.TSV]

1	110000570	9+3-	6	111475203	7+11-	BreakDancer
1	110002018	1+9-	6	111475203	0+11-	BreakDancer
1	110082338	5+1-	2	159621540	15+4-	BreakDancer
1	110084050	0+4-	2	159621540	15+0-	BreakDancer
1	110084449	0+11-	2	159621540	11+0-	BreakDancer
1	112035519	10+4-	14	74019468	3+12-	BreakDancer
1	112047574	0+4-	14	74019468	3+3-	BreakDancer
1	112048585	3+1-	14	74019979	0+2-	BreakDancer
1	112048585	7+1-	14	74019848	0+4-	BreakDancer
1	11261874	0+4-	8	49124962	16+45-	BreakDancer
1	11261874	2+4-	8	49118141	47+3-	BreakDancer
1	112964030	14+0-	2	160027933	3+0-	BreakDancer
1	113003243	4+6-	2	160027546	2+2-	BreakDancer
1	113046793	11+1-	2	20510740	14+6-	BreakDancer
1	113047220	7+2-	2	20510740	6+6-	BreakDancer
1	116717625	4+8-	17	37531445	569+58-	BreakDancer
1	116748557	7+21-	17	16225224	1362+28-	BreakDancer
1	116877680	3+2-	11	2949250	38+10-	BreakDancer
1	116878047	0+5-	11	2949250	38+8-	BreakDancer
1	116878209	3+0-	11	2970056	0+2-	BreakDancer
1	116878209	3+2-	11	2956090	6+0-	BreakDancer
1	11984745	0+2-	2	232281475	3+18-	BreakDancer
1	12829961	3+3-	14	20749392	1+6-	BreakDancer
1	145116476	2+4-	15	41825925	4+2-	BreakDancer
1	145116675	7+1-	15	41840913	55+82-	BreakDancer
1	145116675	7+13-	15	41836138	131+19-	BreakDancer
1	145117713	11+3-	15	41850595	20+86-	BreakDancer
1	145117713	16+5-	15	41849737	44+6-	BreakDancer
1	145141848	1+6-	21	29355443	43+110-	BreakDancer
1	145142017	0+4-	21	29356320	8+1-	BreakDancer
1	145142123	4+1-	21	29356679	1+5-	BreakDancer
1	145142372	1+17-	21	29357544	98+45-	BreakDancer
1	145142901	5+0-	21	29363611	98+5-	BreakDancer
1	145142974	0+3-	21	29363611	98+1-	BreakDancer
1	145143057	5+0-	21	29367723	0+19-	BreakDancer
1	148162192	6+1-	14	66736588	3+1-	BreakDancer
1	148166266	0+12-	14	66735534	0+4-	BreakDancer
1	148166266	0+9-	14	66735659	2+9-	BreakDancer
1	148736798	0+3-	22	38255104	6+6-	BreakDancer
1	148936103	0+2-	16	28763685	88+9-	BreakDancer
1	149294187	2+3-	4	55977988	71+83-	BreakDancer
1	149438125	5+1-	6	7931929	0+6-	BreakDancer
1	149481608	2+4-	6	7933392	0+2-	BreakDancer
1	149493865	15+0-	10	95709473	65+1-	BreakDancer
1	149493865	17+0-	10	95709369	9+1-	BreakDancer
1	149493865	3+0-	21	36781525	4+92-	BreakDancer
1	149501349	1+36-	21	36781525	2+92-	BreakDancer
1	149503080	0+10-	10	95709473	53+1-	BreakDancer
1	149503080	0+8-	21	36781525	2+58-	BreakDancer
1	149503080	2+10-	10	95709369	7+1-	BreakDancer
1	149505493	3+2-	10	95708692	6+4-	BreakDancer
1	149505635	3+3-	10	95708692	4+4-	BreakDancer
1	149605962	19+8-	19	44618079	12+6-	BreakDancer
1	150017537	0+6-	11	77005153	14+1-	BreakDancer
1	150271879	114+17-	7	102689665	53+70-	BreakDancer
1	150271879	60+17-	12	62331638	47+5-	BreakDancer
1	150272855	24+3-	12	62331638	26+5-	BreakDancer
1	150272855	26+4-	7	102689665	2+70-	BreakDancer
1	150276080	5+6-	12	62331638	6+5-	BreakDancer
1	150276080	6+70-	7	102689665	0+70-	BreakDancer
1	151773703	66+54-	17	35399709	102+446-	BreakDancer
1	151783922	26+6-	17	36933394	118+63-	BreakDancer
1	151845993	108+55-	12	6517799	110+294-	BreakDancer
1	151845993	130+65-	3	40478683	9+19-	BreakDancer
1	151845993	132+65-	2	232033821	361+40-	BreakDancer
1	151845993	133+67-	1	151901233	3+0-	BreakDancer
1	151845993	99+51-	19	12916285	52+305-	BreakDancer
1	151846747	102+51-	17	73007496	29+51-	BreakDancer
1	151853360	130+60-	17	35120260	999+207-	BreakDancer
1	151853360	141+68-	12	50913667	1053+130-	BreakDancer
1	151901604	20+3-	3	65648894	11+0-	BreakDancer
1	151906714	5+2-	3	65648279	4+8-	BreakDancer
1	151907133	1+4-	3	65648279	0+8-	BreakDancer
1	151907643	3+5-	3	65648279	0+5-	BreakDancer
1	152091924	5+1-	9	19110896	1+10-	BreakDancer
1	152199289	3+1-	11	34074606	74+83-	BreakDancer
1	152221227	9+0-	12	54660505	0+12-	BreakDancer
1	152221862	0+2-	12	54660631	2+1-	BreakDancer
1	152225128	0+2-	12	54660829	37+1-	BreakDancer
1	152225409	3+37-	12	54660829	35+1-	BreakDancer
1	152234755	13+2-	4	109762554	7+17-	BreakDancer
1	152234755	13+4-	4	109761217	13+0-	BreakDancer
1	152513013	1+9-	3	47022824	13+3-	BreakDancer
1	152653597	0+4-	19	43565731	12+254-	BreakDancer
1	152653784	0+13-	19	43564594	3+74-	BreakDancer
1	152653784	0+18-	19	43563379	76+136-	BreakDancer
1	152653784	2+18-	19	43561714	197+162-	BreakDancer
1	152654128	120+1-	19	43557214	125+1-	BreakDancer
1	153503255	0+3-	7	23591846	2+0-	BreakDancer
1	153506060	1+5-	7	23592110	3+0-	BreakDancer
1	15392092	0+2-	2	227901646	11+31-	BreakDancer
1	154351131	3+12-	16	29989235	80+296-	BreakDancer
1	154964221	14+2-	1	154964833	0+7-	BreakDancer
1	154964221	19+2-	1	154964709	0+5-	BreakDancer
1	158155282	118+28-	8	107778911	6+21-	BreakDancer
1	158155282	59+23-	19	50181547	102+70-	BreakDancer
1	158155282	63+25-	16	29988940	50+234-	BreakDancer
1	158155282	99+28-	8	107779016	10+74-	BreakDancer
1	158155743	3+4-	19	3936369	4+942-	BreakDancer
1	158155743	40+4-	8	107779016	7+40-	BreakDancer
1	158155743	40+7-	8	107778911	6+2-	BreakDancer
1	158156205	37+1-	8	107779194	1+32-	BreakDancer
1	158156901	46+6-	8	107779400	6+35-	BreakDancer
1	158161897	1+5-	8	107779400	6+2-	BreakDancer
1	158460918	5+1-	X	27908120	1+4-	BreakDancer
1	158460918	9+1-	X	27676068	5+17-	BreakDancer
1	158467775	0+6-	X	27676068	0+16-	BreakDancer
1	158473597	0+11-	X	27676068	0+11-	BreakDancer
1	158533962	4+0-	5	134288205	123+49-	BreakDancer
1	1587271	3+0-	1	1656067	0+3-	BreakDancer
1	159390488	7+10-	7	77953865	6+4-	BreakDancer
1	159393386	1+5-	7	77953865	6+1-	BreakDancer
1	159394064	8+1-	7	77954168	10+13-	BreakDancer
1	159394580	4+1-	7	77954168	10+5-	BreakDancer
1	159394963	2+16-	7	77954168	10+1-	BreakDancer
1	159564864	1+68-	17	1708425	1+75-	BreakDancer
1	16006431	1+2-	1	46555031	9+213-	BreakDancer
1	16006720	105+12-	1	46542049	114+2-	BreakDancer
1	16006720	19+12-	1	46548302	0+7-	BreakDancer
1	160815968	3+0-	17	42800569	2+3-	BreakDancer
1	160817800	0+6-	17	42800569	2+0-	BreakDancer
1	160824032	4+0-	17	42800960	3+3-	BreakDancer
1	160824032	4+5-	17	42800741	5+0-	BreakDancer
1	160826872	1+4-	17	42800960	3+0-	BreakDancer
1	161029144	1+3-	10	38685311	3+0-	BreakDancer
1	163082962	2+3-	10	103909173	12+18-	BreakDancer
1	166172750	2+0-	15	27314431	2+0-	BreakDancer
1	166274304	1+5-	15	27313234	0+4-	BreakDancer
1	167342747	11+5-	4	41726062	2+9-	BreakDancer
1	167363225	10+1-	4	41726534	5+7-	BreakDancer
1	167365908	0+3-	4	41726534	5+0-	BreakDancer
1	167367482	1+5-	4	41726534	2+0-	BreakDancer
1	1674360	1+3-	20	60914248	4+2-	BreakDancer
1	169575122	2+0-	20	39178333	0+15-	BreakDancer
1	169575122	2+7-	20	39176018	23+45-	BreakDancer
1	169575240	0+2-	20	39176018	14+43-	BreakDancer
1	171713212	13+8-	12	94018622	7+17-	BreakDancer
1	171717201	6+4-	12	94018622	7+6-	BreakDancer
1	171721223	1+5-	12	94018622	7+1-	BreakDancer
1	171722117	0+7-	12	94018622	3+1-	BreakDancer
1	172101001	17+1-	15	24441713	29+10-	BreakDancer
1	172101168	0+4-	20	2964226	0+30-	BreakDancer
1	172101168	4+4-	15	24441713	12+10-	BreakDancer
1	172101262	3+1-	15	24441713	8+10-	BreakDancer
1	172101262	4+2-	6	90487808	3+3-	BreakDancer
1	172102403	2+3-	6	90487610	11+0-	BreakDancer
1	172102483	2+0-	6	90487610	9+0-	BreakDancer
1	173245797	3+1-	22	39956376	0+3-	BreakDancer
1	17611316	2+1-	11	61896953	1+1-	BreakDancer
1	17615725	5+0-	11	61896481	4+0-	BreakDancer
1	176647462	29+10-	5	149809240	8+8-	BreakDancer
1	176647462	29+42-	5	149807393	45+525-	BreakDancer
1	176647462	29+8-	5	149806551	79+1288-	BreakDancer
1	176647631	27+0-	5	149803936	187+3-	BreakDancer
1	176647631	27+3-	5	149806551	51+1284-	BreakDancer
1	180620438	10+1-	5	151210188	6+0-	BreakDancer
1	180623005	13+2-	5	151208591	4+2-	BreakDancer
1	180624464	5+3-	5	151208591	2+2-	BreakDancer
1	180627499	0+10-	5	151208591	0+2-	BreakDancer
1	19483836	2+3-	1	113268362	2+7-	BreakDancer
1	19506183	2+5-	1	113268038	2+13-	BreakDancer
1	19506183	2+7-	1	113268362	2+4-	BreakDancer
1	19507720	0+13-	1	113268038	0+13-	BreakDancer
1	19796192	79+8-	13	31968794	70+0-	BreakDancer
1	19807231	166+18-	5	149807393	175+529-	BreakDancer
1	19807231	166+23-	5	115926118	12+1-	BreakDancer
1	19807231	40+18-	5	149809240	8+40-	BreakDancer
1	19807623	17+45-	5	149805315	21+182-	BreakDancer
1	19807623	88+47-	5	149803936	260+3-	BreakDancer
1	19807623	89+51-	5	149806551	51+1287-	BreakDancer
1	19816415	2+0-	13	31968794	4+0-	BreakDancer
1	199371196	3+0-	2	110327084	4+29-	BreakDancer
1	199625011	5+0-	6	31873635	28+0-	BreakDancer
1	199720493	13+1-	11	58138269	23+16-	BreakDancer
1	199720493	16+3-	2	73328392	155+278-	BreakDancer
1	199724543	6+3-	10	73246910	110+40-	BreakDancer
1	200674838	3+0-	19	18509413	84+37-	BreakDancer
1	200675087	2+0-	19	18503890	8+0-	BreakDancer
1	200675087	2+2-	19	18505079	0+3-	BreakDancer
1	200675087	8+2-	19	18504470	25+67-	BreakDancer
1	200675229	0+4-	19	18504470	19+67-	BreakDancer
1	201002916	6+42-	5	85949699	437+13-	BreakDancer
1	201002948	1+42-	5	85952238	8+280-	BreakDancer
1	201002948	4+42-	5	85950918	187+368-	BreakDancer
1	201032144	1+3-	17	39754589	8+6-	BreakDancer
1	201032445	2+0-	17	39753085	5+2-	BreakDancer
1	201893303	2+0-	5	74098848	7+0-	BreakDancer
1	202309024	2+4-	X	53423834	78+7-	BreakDancer
1	203861368	0+30-	17	7086278	4+77-	BreakDancer
1	203861368	14+30-	17	7084589	87+1-	BreakDancer
1	203861368	6+30-	17	7085381	33+51-	BreakDancer
1	204973297	2+5-	11	71391827	2+3-	BreakDancer
1	209099524	5+1-	11	9416218	50+4-	BreakDancer
1	209099740	3+1-	11	9415875	6+120-	BreakDancer
1	209099957	9+0-	11	9414392	76+24-	BreakDancer
1	209100152	1+3-	11	9413051	22+4-	BreakDancer
1	209100813	1+4-	11	9407150	0+23-	BreakDancer
1	209101324	2+1-	11	9398737	29+8-	BreakDancer
1	209101741	5+0-	11	9388048	68+70-	BreakDancer
1	209101915	7+2-	11	9386605	10+29-	BreakDancer
1	209102139	16+0-	11	9362742	16+1-	BreakDancer
1	212723262	7+0-	5	115205541	8+0-	BreakDancer
1	218366764	2+2-	17	7346563	39+23-	BreakDancer
1	218493601	0+3-	15	76952381	5+2-	BreakDancer
1	218493601	1+6-	15	76952260	2+2-	BreakDancer
1	218506823	1+2-	20	54378712	5+3-	BreakDancer
1	22042484	2+0-	17	75956351	40+5-	BreakDancer
1	220881749	1+12-	12	51975887	84+20-	BreakDancer
1	222447325	3+6-	2	74289194	62+56-	BreakDancer
1	224041248	0+2-	10	93557069	0+5-	BreakDancer
1	224042364	0+2-	10	93557069	0+3-	BreakDancer
1	224413637	6+1-	12	54980187	6+33-	BreakDancer
1	225519135	1+6-	3	133877984	0+24-	BreakDancer
1	226337122	3+0-	12	119767658	10+47-	BreakDancer
1	226351531	11+11-	12	119767658	7+47-	BreakDancer
1	226351727	5+10-	12	119767658	0+47-	BreakDancer
1	226351989	4+42-	12	119767658	0+39-	BreakDancer
1	229568797	2+0-	15	82978711	2+2-	BreakDancer
1	232632001	2+0-	12	6849834	4+19-	BreakDancer
1	233358593	0+4-	7	65656383	4+0-	BreakDancer
1	233968586	3+0-	11	18385711	36+428-	BreakDancer
1	233968586	3+2-	11	18381932	644+740-	BreakDancer
1	23510100	5+2-	10	21954090	2+2-	BreakDancer
1	23510353	6+2-	10	21954196	14+4-	BreakDancer
1	23512741	1+11-	10	21954196	14+1-	BreakDancer
1	23517723	22+2-	10	21954536	0+20-	BreakDancer
1	23517723	22+7-	10	21954196	6+1-	BreakDancer
1	23522768	2+5-	10	21954682	5+1-	BreakDancer
1	23532670	5+0-	10	21954969	4+5-	BreakDancer
1	23536878	2+3-	10	21954969	4+0-	BreakDancer
1	23540053	2+4-	10	21955055	28+2-	BreakDancer
1	23543375	1+25-	10	21955055	24+2-	BreakDancer
1	23609967	12+1-	7	141089827	28+62-	BreakDancer
1	23609967	12+11-	7	141084621	34+0-	BreakDancer
1	238372765	13+0-	3	185508369	120+23-	BreakDancer
1	238372881	18+0-	3	185508369	107+23-	BreakDancer
1	238373012	13+0-	3	185507838	9+140-	BreakDancer
1	238373012	13+6-	3	185508369	89+23-	BreakDancer
1	238373012	8+0-	3	185508095	14+20-	BreakDancer
1	238373110	3+3-	3	185507231	116+16-	BreakDancer
1	238373110	4+18-	3	185508369	89+17-	BreakDancer
1	238373350	23+0-	3	185506829	20+41-	BreakDancer
1	238373350	34+1-	3	185507231	12+14-	BreakDancer
1	238373498	2+0-	3	185506245	11+125-	BreakDancer
1	238373498	2+3-	3	185506829	0+41-	BreakDancer
1	238373498	2+9-	3	185507231	1+13-	BreakDancer
1	238373593	6+0-	3	185506245	9+125-	BreakDancer
1	238373593	7+4-	3	185506535	1+4-	BreakDancer
1	238373756	2+6-	3	185506245	4+125-	BreakDancer
1	238373838	1+4-	3	185504750	1+16-	BreakDancer
1	238373838	1+7-	3	185506245	3+120-	BreakDancer
1	238374072	2+2-	3	185503816	4+46-	BreakDancer
1	238374072	3+24-	3	185504127	14+26-	BreakDancer
1	238374284	1+2-	3	185503816	2+46-	BreakDancer
1	238374284	3+4-	3	185504127	14+5-	BreakDancer
1	238374430	5+0-	3	185502854	7+14-	BreakDancer
1	238374430	7+0-	3	185502327	18+42-	BreakDancer
1	238374430	7+2-	3	185503162	2+10-	BreakDancer
1	238374585	0+2-	3	185502854	1+4-	BreakDancer
1	238374585	5+2-	3	185502327	16+42-	BreakDancer
1	238374800	4+1-	3	185502015	2+4-	BreakDancer
1	238374931	1+5-	3	185502015	0+4-	BreakDancer
1	238374931	3+5-	3	185500760	143+42-	BreakDancer
1	238375149	3+8-	3	185500329	2+6-	BreakDancer
1	238375149	63+8-	3	185499696	144+16-	BreakDancer
1	23894984	166+18-	10	89695694	92+185-	BreakDancer
1	23895497	2+94-	10	89695694	89+22-	BreakDancer
1	23950567	1+2-	11	33687626	9+2-	BreakDancer
1	23993391	2+1-	6	33441500	2+0-	BreakDancer
1	23993590	0+3-	19	7850604	1+3-	BreakDancer
1	245273445	3+0-	12	55421487	7+3-	BreakDancer
1	25766078	0+2-	10	75200723	3+54-	BreakDancer
1	26480176	0+17-	21	26316231	413+212-	BreakDancer
1	26670031	2+1-	5	138682507	5+17-	BreakDancer
1	27121005	49+2-	2	152954470	13+49-	BreakDancer
1	27140703	12+15-	2	152954470	13+0-	BreakDancer
1	27140703	12+3-	2	152954740	5+14-	BreakDancer
1	27141899	0+8-	2	152954740	5+2-	BreakDancer
1	27142123	7+4-	2	179027918	1+1-	BreakDancer
1	27144750	8+14-	2	179028099	9+2-	BreakDancer
1	27144750	8+5-	2	179028312	2+5-	BreakDancer
1	27524575	0+64-	17	77092811	9+71-	BreakDancer
1	27938461	11+2-	17	6487005	0+59-	BreakDancer
1	27938461	17+35-	17	6485091	98+1-	BreakDancer
1	27938461	17+6-	17	6486290	25+60-	BreakDancer
1	27938461	17+9-	17	6485792	37+35-	BreakDancer
1	28040329	2+2-	1	48564153	4+2-	BreakDancer
1	28040329	5+2-	1	48563933	6+2-	BreakDancer
1	28049378	0+3-	1	48563779	2+2-	BreakDancer
1	28093487	4+0-	11	99713083	6+2-	BreakDancer
1	28096211	2+0-	11	99713083	3+2-	BreakDancer
1	28106374	1+3-	11	99713083	1+2-	BreakDancer
1	28165750	0+4-	X	53669559	24+0-	BreakDancer
1	28349325	3+0-	3	53235808	212+273-	BreakDancer
1	28725593	2+1-	10	120923953	67+37-	BreakDancer
1	28725704	2+0-	10	120926517	31+10-	BreakDancer
1	28725704	2+2-	10	120921883	65+60-	BreakDancer
1	28725704	4+2-	10	120923953	67+35-	BreakDancer
1	29181733	2+17-	17	38408216	19+650-	BreakDancer
1	29181733	2+296-	17	38405474	629+707-	BreakDancer
1	29181733	2+321-	17	38404203	385+32-	BreakDancer
1	31505549	6+3-	3	157376470	1+6-	BreakDancer
1	31534847	2+0-	3	157377005	0+2-	BreakDancer
1	31534847	2+2-	3	157376720	3+0-	BreakDancer
1	31592173	4+0-	5	159383557	6+1-	BreakDancer
1	32460812	14+0-	7	109387270	18+19-	BreakDancer
1	32462336	7+3-	7	109387270	5+19-	BreakDancer
1	32464506	7+22-	7	109387270	0+19-	BreakDancer
1	32464506	7+5-	7	109386920	14+25-	BreakDancer
1	32464716	8+3-	7	109386920	9+25-	BreakDancer
1	32466797	1+16-	7	109386920	1+25-	BreakDancer
1	32467004	22+18-	7	109386920	0+16-	BreakDancer
1	32467004	22+2-	7	109386573	29+0-	BreakDancer
1	32469209	10+1-	7	109386573	10+0-	BreakDancer
1	32530405	2+4-	10	95887627	1+3-	BreakDancer
1	32530405	6+4-	1	218865710	23+6-	BreakDancer
1	32540804	1+18-	1	218865781	23+2-	BreakDancer
1	32554849	1+8-	1	218865781	7+2-	BreakDancer
1	32565719	1+3-	1	218866230	3+1-	BreakDancer
1	32569092	2+5-	11	113959876	6+2-	BreakDancer
1	32571211	0+7-	1	218867407	7+1-	BreakDancer
1	36529682	4+0-	7	11827312	3+2-	BreakDancer
1	36530850	0+2-	7	11827312	0+2-	BreakDancer
1	38046557	1+3-	14	64279678	0+2-	BreakDancer
1	38196517	3+0-	11	122973902	0+4-	BreakDancer
1	38222989	2+0-	20	3419278	2+2-	BreakDancer
1	38225951	0+5-	11	122974974	4+0-	BreakDancer
1	38228253	1+20-	20	3419475	16+2-	BreakDancer
1	38228298	1+48-	11	122975139	29+0-	BreakDancer
1	39239359	1+2-	X	67269762	2+1-	BreakDancer
1	42573458	2+0-	11	62049061	3+1-	BreakDancer
1	42694877	4+0-	6	136782981	6+4-	BreakDancer
1	42695331	2+1-	6	136782981	2+4-	BreakDancer
1	42698128	1+6-	6	136782981	0+4-	BreakDancer
1	42903211	0+5-	11	111406021	7+4-	BreakDancer
1	42915010	0+3-	11	111405794	0+5-	BreakDancer
1	43052034	12+0-	6	136723525	3+21-	BreakDancer
1	43052034	12+3-	6	136719521	10+22-	BreakDancer
1	43843445	1+13-	1	150272900	527+567-	BreakDancer
1	43860969	5+16-	X	118489278	14+399-	BreakDancer
1	43861381	5+13-	14	75131885	67+143-	BreakDancer
1	44089067	5+1-	17	18184077	26+25-	BreakDancer
1	44089067	5+4-	17	18177205	24+13-	BreakDancer
1	44089475	0+8-	17	18184077	26+15-	BreakDancer
1	44360486	1+6-	18	17463025	0+36-	BreakDancer
1	44360738	2+2-	18	17456683	2+3-	BreakDancer
1	44360738	26+2-	18	17446246	56+2-	BreakDancer
1	46085459	5+2-	4	164655923	17+7-	BreakDancer
1	46085784	3+0-	4	164635212	4+0-	BreakDancer
1	46085784	5+0-	4	164647632	2+36-	BreakDancer
1	46542049	10+0-	5	179086281	122+264-	BreakDancer
1	52025740	0+11-	12	65247686	1+12-	BreakDancer
1	52052808	2+0-	1	93071801	251+814-	BreakDancer
1	52294580	2+0-	21	17813109	5+1-	BreakDancer
1	52398839	2+0-	4	100216480	0+8-	BreakDancer
1	52400938	4+1-	7	23522503	24+37-	BreakDancer
1	52400938	4+3-	7	23519045	35+27-	BreakDancer
1	53010889	37+6-	11	17055714	3+67-	BreakDancer
1	53010889	39+51-	11	17053689	125+2-	BreakDancer
1	53010889	39+7-	11	17055552	4+41-	BreakDancer
1	53465355	7+0-	17	10560194	1+7-	BreakDancer
1	53471868	3+0-	17	10560378	3+3-	BreakDancer
1	53473848	0+3-	17	10560378	3+0-	BreakDancer
1	58814857	3+0-	17	36938133	216+1527-	BreakDancer
1	6180395	18+8-	7	4871914	1+9-	BreakDancer
1	6180440	18+45-	3	170684264	46+3-	BreakDancer
1	62277234	1+4-	1	110751834	3+159-	BreakDancer
1	62277234	3+4-	1	110745727	94+1-	BreakDancer
1	6277627	4+1-	4	39721589	1+5-	BreakDancer
1	6316216	3+2-	4	39721792	13+4-	BreakDancer
1	6322238	0+9-	4	39721792	13+1-	BreakDancer
1	6332513	1+4-	4	39721792	4+1-	BreakDancer
1	67653615	0+2-	12	119204524	28+345-	BreakDancer
1	67662589	4+0-	4	79321515	5+4-	BreakDancer
1	67664554	6+3-	4	79321727	3+3-	BreakDancer
1	70157986	2+1-	19	9821234	2+2-	BreakDancer
1	70157986	6+2-	19	9820760	0+33-	BreakDancer
1	70157986	6+4-	19	9810109	22+58-	BreakDancer
1	70466805	5+2-	12	19351149	2+9-	BreakDancer
1	70470603	4+0-	12	19351149	2+5-	BreakDancer
1	70473013	0+2-	12	19351149	2+2-	BreakDancer
1	70477744	0+3-	12	19351283	5+0-	BreakDancer
1	72512908	1+57-	10	5867820	219+174-	BreakDancer
1	72512908	1+77-	10	5867108	109+108-	BreakDancer
1	72513000	3+3-	10	5867108	109+88-	BreakDancer
1	72513185	7+0-	10	5847708	57+19-	BreakDancer
1	72513185	8+1-	10	5848462	3+9-	BreakDancer
1	72513308	46+1-	10	5847708	52+19-	BreakDancer
1	74945266	0+5-	7	102516465	3+0-	BreakDancer
1	75981817	2+0-	14	74437526	42+49-	BreakDancer
1	75982060	2+2-	14	74436743	2+26-	BreakDancer
1	75982060	2+8-	14	74437526	40+49-	BreakDancer
1	75982441	8+0-	14	74429305	9+24-	BreakDancer
1	75982940	104+3-	14	74418359	103+0-	BreakDancer
1	76025878	8+2-	3	114561862	4+8-	BreakDancer
1	76027617	1+7-	3	114561862	4+0-	BreakDancer
1	76029612	0+3-	3	114562046	4+0-	BreakDancer
1	76030579	0+4-	3	114562514	5+0-	BreakDancer
1	76032502	0+4-	3	114562514	2+0-	BreakDancer
1	78085903	2+0-	17	25532049	8+19-	BreakDancer
1	78085998	3+0-	17	25535755	0+3-	BreakDancer
1	78329946	1+4-	3	157755436	0+231-	BreakDancer
1	78330070	1+11-	3	157754140	2+45-	BreakDancer
1	78330070	8+11-	3	157744786	74+107-	BreakDancer
1	78330070	8+20-	3	157755436	0+227-	BreakDancer
1	78330151	13+0-	3	157744786	12+107-	BreakDancer
1	78330305	0+15-	3	157744786	0+107-	BreakDancer
1	7944441	30+2-	12	48275214	4+37-	BreakDancer
1	7945523	14+6-	12	48275214	4+9-	BreakDancer
1	7945523	14+8-	6	31238613	2+2-	BreakDancer
1	7945523	6+6-	12	48275380	20+6-	BreakDancer
1	7948072	1+5-	12	48275214	4+1-	BreakDancer
1	7953611	0+4-	12	48275380	20+2-	BreakDancer
1	7960390	11+10-	12	48275380	16+2-	BreakDancer
1	7960390	11+6-	12	48275554	7+11-	BreakDancer
1	7967795	2+10-	12	48275554	7+0-	BreakDancer
1	7967795	2+21-	12	48275380	12+2-	BreakDancer
1	7967795	2+31-	9	97720618	10+0-	BreakDancer
1	84324265	0+30-	22	35206561	81+108-	BreakDancer
1	84324265	3+30-	22	35202724	50+88-	BreakDancer
1	84324381	2+0-	22	35193213	9+1-	BreakDancer
1	84324381	2+4-	22	35206561	77+34-	BreakDancer
1	84324381	2+7-	22	35202724	47+88-	BreakDancer
1	84744475	4+4-	X	109476672	3+1-	BreakDancer
1	870017	4+3-	2	131916752	14+4-	BreakDancer
1	870389	2+12-	2	131916752	14+2-	BreakDancer
1	87284079	0+4-	19	39637001	1+19-	BreakDancer
1	87284079	2+4-	19	39634746	23+36-	BreakDancer
1	87284079	6+4-	19	39633010	32+12-	BreakDancer
1	87284303	0+14-	19	39611123	13+0-	BreakDancer
1	87284303	7+14-	19	39614601	1+24-	BreakDancer
1	87284652	0+4-	19	39626584	6+17-	BreakDancer
1	87284652	2+4-	19	39627743	8+31-	BreakDancer
1	87284789	7+1-	19	39634746	21+36-	BreakDancer
1	87284789	7+3-	19	39627743	8+29-	BreakDancer
1	87284888	7+1-	19	39634746	21+29-	BreakDancer
1	87284888	7+5-	19	39627743	6+29-	BreakDancer
1	879132	1+4-	2	131917999	3+0-	BreakDancer
1	8844062	367+40-	1	234714378	302+78-	BreakDancer
1	8846737	21+1680-	1	234714195	14+11-	BreakDancer
1	8846737	25+1680-	1	234713992	4+29-	BreakDancer
1	8846737	25+1720-	1	234714378	5+77-	BreakDancer
1	8848126	238+25-	1	234713794	216+77-	BreakDancer
1	8848126	238+54-	1	234713992	0+29-	BreakDancer
1	8849149	37+19-	1	234713421	384+132-	BreakDancer
1	8849149	40+85-	1	234713794	7+74-	BreakDancer
1	8849897	304+11-	1	234713421	377+125-	BreakDancer
1	8849897	309+11-	1	234713214	28+784-	BreakDancer
1	8849897	309+13-	1	234713794	4+8-	BreakDancer
1	8850703	72+12-	1	234713421	75+125-	BreakDancer
1	8853156	6+65-	1	234713421	15+118-	BreakDancer
1	8854626	29+10-	1	234713214	23+784-	BreakDancer
1	8854626	31+18-	1	234713421	9+59-	BreakDancer
1	8857562	53+53-	1	234713214	5+784-	BreakDancer
1	8857562	53+7-	1	234713119	40+5-	BreakDancer
1	8861395	21+383-	1	234713119	40+376-	BreakDancer
1	8861395	22+1116-	1	234713214	5+738-	BreakDancer
1	8861395	22+1149-	1	234713421	9+49-	BreakDancer
1	89222023	20+0-	X	135790425	0+47-	BreakDancer
1	91566497	0+9-	11	61316940	77+2-	BreakDancer
1	91625366	114+91-	17	16286048	10+50-	BreakDancer
1	91625366	120+276-	11	122436700	210+29-	BreakDancer
1	91625459	141+293-	1	152000007	5+6-	BreakDancer
1	91880826	3+18-	12	102855600	102+136-	BreakDancer
1	91880826	3+4-	12	102857416	103+74-	BreakDancer
1	91880951	1+14-	12	102857416	102+57-	BreakDancer
1	91881229	1+8-	12	102859738	5+4-	BreakDancer
1	91881229	3+8-	12	102860427	29+99-	BreakDancer
1	91881229	4+15-	12	102859531	48+9-	BreakDancer
1	91881750	3+3-	12	102861640	140+6-	BreakDancer
1	91882115	45+1-	12	102865212	21+87-	BreakDancer
1	91882115	45+5-	12	102864703	157+35-	BreakDancer
1	91882115	7+0-	12	102865540	2+14-	BreakDancer
1	92363617	11+2-	17	64030489	46+105-	BreakDancer
1	92363617	11+4-	17	64020134	85+2-	BreakDancer
1	92363879	1+18-	17	64030489	44+90-	BreakDancer
1	92363879	1+3-	17	64031461	20+1-	BreakDancer
1	92363967	4+1-	17	64033487	71+65-	BreakDancer
1	92363967	4+10-	17	64030489	29+90-	BreakDancer
1	92363967	4+3-	17	64031748	41+0-	BreakDancer
1	92363967	4+6-	17	64031461	18+1-	BreakDancer
1	92364205	6+1-	17	64036599	106+30-	BreakDancer
1	92364205	6+5-	17	64033487	69+6-	BreakDancer
1	92364416	15+2-	17	64038017	4+25-	BreakDancer
1	9763896	1+2-	13	72191087	12+15-	BreakDancer
1	97783919	0+10-	6	108332527	10+17-	BreakDancer
1	97783919	0+7-	6	108334350	12+14-	BreakDancer
1	97784058	1+2-	6	108332527	10+14-	BreakDancer
1	97784681	2+2-	6	108309069	5+1-	BreakDancer
10	102276257	0+17-	17	55317573	1+19-	BreakDancer
10	102276257	4+17-	17	55317332	11+11-	BreakDancer
10	102276777	10+2-	17	55317332	7+11-	BreakDancer
10	102276777	2+2-	17	55317573	1+2-	BreakDancer
10	102279207	2+12-	17	55317414	0+11-	BreakDancer
10	102279207	2+17-	17	55317332	0+10-	BreakDancer
10	102279573	0+4-	17	55317332	0+5-	BreakDancer
10	118636485	3+0-	19	50095834	1+48-	BreakDancer
10	120917986	7+1-	22	37448707	10+3-	BreakDancer
10	120918798	6+1-	22	37448867	1+2-	BreakDancer
10	120918798	6+4-	22	37448707	10+0-	BreakDancer
10	120921942	6+3-	22	37449117	2+8-	BreakDancer
10	120921942	6+8-	22	37448707	7+0-	BreakDancer
10	120923326	2+1-	22	37449117	2+2-	BreakDancer
10	120926600	5+8-	22	37449117	2+0-	BreakDancer
10	127345693	44+1-	16	29988316	58+42-	BreakDancer
10	127345693	45+36-	16	29988647	35+84-	BreakDancer
10	127346146	10+24-	16	29987632	918+73-	BreakDancer
10	127346146	11+25-	16	29987461	24+7-	BreakDancer
10	127346146	347+25-	16	29986264	1352+410-	BreakDancer
10	127346431	159+6-	16	29984551	2273+38-	BreakDancer
10	127346431	161+189-	16	29986264	1016+410-	BreakDancer
10	127346431	35+6-	16	29986042	42+2226-	BreakDancer
10	22247808	3+0-	20	54376813	5+5-	BreakDancer
10	29738611	4+0-	10	29786579	0+4-	BreakDancer
10	45542949	2+0-	10	51499348	0+2-	BreakDancer
10	5848122	7+19-	17	34612766	1188+648-	BreakDancer
10	69093119	45+3-	12	51629590	328+31-	BreakDancer
10	69093144	53+4-	11	1974322	1361+391-	BreakDancer
10	70831281	7+15-	14	49120040	41+1-	BreakDancer
10	71643291	3+4-	15	63636124	21+27-	BreakDancer
10	73643094	21+2-	10	73645971	0+21-	BreakDancer
10	74676576	0+6-	20	10542531	9+0-	BreakDancer
10	7884350	20+5-	11	6659960	21+0-	BreakDancer
10	79467048	58+25-	14	75131885	65+103-	BreakDancer
10	79470421	6+116-	14	75131885	20+103-	BreakDancer
10	80783876	2+11-	14	104310635	16+6-	BreakDancer
10	81828466	3+1-	16	57189076	6+2-	BreakDancer
10	81828871	2+1-	16	57189076	3+2-	BreakDancer
10	81840590	0+3-	16	57189076	1+2-	BreakDancer
10	93868443	2+8-	17	1708425	0+9-	BreakDancer
10	93966208	1+2-	17	36937602	148+1387-	BreakDancer
10	95709520	51+1-	21	36781525	2+51-	BreakDancer
11	106203164	0+2-	12	21500206	0+2-	BreakDancer
11	11331327	8+0-	20	472314	0+22-	BreakDancer
11	117854079	0+2-	17	7104693	13+0-	BreakDancer
11	118447714	0+2-	13	44809314	30+17-	BreakDancer
11	122394074	9+1-	19	52350210	32+81-	BreakDancer
11	122394173	3+3-	19	52350210	32+74-	BreakDancer
11	122394271	3+1-	19	52392330	61+5-	BreakDancer
11	122394271	3+3-	19	52364910	30+2-	BreakDancer
11	122394474	24+1-	19	52404253	0+32-	BreakDancer
11	122394474	24+3-	19	52398759	17+2-	BreakDancer
11	122394474	24+7-	19	52392330	61+3-	BreakDancer
11	122434320	16+6-	16	2758956	22+80-	BreakDancer
11	1730564	308+130-	11	1973604	439+74-	BreakDancer
11	1731478	197+79-	11	1975635	1407+402-	BreakDancer
11	17984824	2+1-	17	7420564	7+65-	BreakDancer
11	18468716	28+28-	20	42966039	142+123-	BreakDancer
11	18468716	3+28-	20	42967018	99+185-	BreakDancer
11	18468716	69+28-	20	42963583	223+203-	BreakDancer
11	18468829	1+12-	20	42967018	99+12-	BreakDancer
11	18468829	1+19-	20	42966039	117+10-	BreakDancer
11	18468829	37+19-	20	42963583	180+203-	BreakDancer
11	1972979	405+72-	11	64644858	333+16-	BreakDancer
11	1973604	361+66-	22	38043403	580+100-	BreakDancer
11	1973604	380+69-	15	64582013	50+4-	BreakDancer
11	1973604	385+71-	14	103448606	280+4-	BreakDancer
11	1973884	51+20-	16	2510209	24+38-	BreakDancer
11	1974322	1138+353-	19	3928346	38+902-	BreakDancer
11	1974322	1152+353-	17	77629984	89+48-	BreakDancer
11	1974322	1180+359-	17	37165272	101+39-	BreakDancer
11	1974322	1183+359-	17	37098846	537+54-	BreakDancer
11	1974322	1188+359-	17	35407731	14+337-	BreakDancer
11	1974322	1192+361-	17	35138515	175+362-	BreakDancer
11	1974322	1283+377-	12	51584986	98+239-	BreakDancer
11	1974322	1283+380-	12	51580034	76+109-	BreakDancer
11	1975635	1103+347-	20	32761852	6+68-	BreakDancer
11	1975635	1126+350-	19	41333080	13+220-	BreakDancer
11	1975635	1155+353-	17	75374401	1+15-	BreakDancer
11	1975635	1162+355-	17	70276198	17+157-	BreakDancer
11	1975635	1177+359-	17	37530520	475+40-	BreakDancer
11	1975635	1197+361-	17	35120111	995+201-	BreakDancer
11	1975635	1237+365-	16	2509625	18+29-	BreakDancer
11	1975635	1247+366-	15	70278425	77+31-	BreakDancer
11	1975635	1285+380-	12	50966539	56+16-	BreakDancer
11	1975635	1297+382-	12	6750227	16+127-	BreakDancer
11	1975635	1300+383-	12	6517036	109+290-	BreakDancer
11	1975635	1313+383-	12	6517581	73+223-	BreakDancer
11	1975635	1317+383-	12	2783280	17+50-	BreakDancer
11	1975635	1327+383-	11	118276113	56+47-	BreakDancer
11	1975635	1338+387-	11	65379495	64+25-	BreakDancer
11	43876748	8+1-	17	72713904	11+20-	BreakDancer
11	43876748	8+4-	17	72708165	14+11-	BreakDancer
11	43877065	7+0-	17	72719626	18+35-	BreakDancer
11	43877065	7+3-	17	72713904	10+11-	BreakDancer
11	44912613	36+1-	19	18251665	6+4-	BreakDancer
11	44912613	38+1-	17	16225936	6+24-	BreakDancer
11	47019665	1+5-	19	12719005	1+50-	BreakDancer
11	47019665	1+8-	19	12717421	51+15-	BreakDancer
11	47597047	8+1-	16	56306263	6+0-	BreakDancer
11	56214475	1+4-	20	5041391	0+6-	BreakDancer
11	56260499	1+4-	20	56912109	536+362-	BreakDancer
11	56260499	10+4-	20	56900143	390+10-	BreakDancer
11	57262011	2+3-	14	22565141	178+4-	BreakDancer
11	60443932	5+5-	12	45039275	1+4-	BreakDancer
11	62057696	4+1-	19	44656987	45+2-	BreakDancer
11	62096629	28+9-	11	65025286	95+160-	BreakDancer
11	62151125	0+4-	20	61594931	84+22-	BreakDancer
11	62172137	4+0-	16	2760603	1+4-	BreakDancer
11	64644858	35+9-	13	99013232	1+4-	BreakDancer
11	65444466	3+2-	19	59403317	17+35-	BreakDancer
11	66285765	11+1-	17	5277333	34+14-	BreakDancer
11	66285765	11+5-	17	5277206	31+16-	BreakDancer
11	66925883	4+2-	19	47426289	4+3-	BreakDancer
11	67188609	20+0-	11	67545866	22+2-	BreakDancer
11	67189421	0+3-	11	67546763	5+4-	BreakDancer
11	69848205	4+0-	16	31813311	2+4-	BreakDancer
11	69850060	0+2-	16	31813311	0+4-	BreakDancer
11	73066607	5+0-	20	56912109	534+262-	BreakDancer
11	74788226	9+1-	12	60702151	86+3-	BreakDancer
11	74789466	86+29-	12	60702151	80+3-	BreakDancer
11	74792855	19+25-	12	60701577	11+11-	BreakDancer
11	74792855	19+27-	12	60702151	6+3-	BreakDancer
11	74793514	23+14-	12	60701577	9+11-	BreakDancer
11	74794353	8+29-	12	60701577	2+11-	BreakDancer
11	799937	632+29-	17	30502296	211+1033-	BreakDancer
11	800042	632+26-	17	57812841	193+673-	BreakDancer
11	800361	60+22-	17	57812841	193+53-	BreakDancer
11	802631	10+76-	17	57812841	193+6-	BreakDancer
11	802868	4+230-	17	57812841	159+6-	BreakDancer
11	828721	9+33-	12	108774689	54+2-	BreakDancer
11	84872711	3+3-	17	30502426	132+106-	BreakDancer
11	9184897	0+4-	19	54993865	17+47-	BreakDancer
11	92908278	0+2-	15	38118584	0+3-	BreakDancer
11	92908278	2+2-	15	38118367	2+2-	BreakDancer
11	92908522	0+2-	15	38118367	2+31-	BreakDancer
11	92908522	0+5-	15	38117765	73+4-	BreakDancer
11	92908522	16+5-	15	38115793	57+2-	BreakDancer
11	93105138	9+0-	11	93106163	0+5-	BreakDancer
11	9424247	1+3-	20	43969876	32+20-	BreakDancer
12	102848428	118+12-	15	97615464	11+128-	BreakDancer
12	102848428	147+12-	15	97615369	5+29-	BreakDancer
12	102849485	12+13-	15	97615369	5+0-	BreakDancer
12	102849485	12+9-	15	97615464	11+13-	BreakDancer
12	102850276	3+9-	15	97615464	11+5-	BreakDancer
12	102850801	11+0-	15	97615721	11+12-	BreakDancer
12	102850801	11+11-	15	97615464	7+4-	BreakDancer
12	102850801	11+4-	15	97615607	4+1-	BreakDancer
12	102852146	10+16-	15	97615721	11+1-	BreakDancer
12	102852146	10+6-	15	97616058	16+5-	BreakDancer
12	102855664	11+1-	15	97616154	5+9-	BreakDancer
12	102855664	11+14-	15	97616058	16+1-	BreakDancer
12	102856320	9+11-	15	97616154	4+0-	BreakDancer
12	102856320	9+13-	15	97616058	3+1-	BreakDancer
12	102856320	9+7-	15	97616283	2+7-	BreakDancer
12	102857490	6+1-	15	97616533	13+15-	BreakDancer
12	102857490	6+3-	15	97616283	2+3-	BreakDancer
12	102859405	12+2-	15	97616533	13+11-	BreakDancer
12	102859568	0+9-	15	97616533	13+0-	BreakDancer
12	102859762	0+3-	15	97616533	4+0-	BreakDancer
12	102860656	22+4-	15	97616962	2+17-	BreakDancer
12	102864556	0+15-	15	97617326	83+4-	BreakDancer
12	102864805	7+0-	15	97617698	6+11-	BreakDancer
12	102864805	8+35-	15	97617326	71+1-	BreakDancer
12	102865294	14+17-	15	97617698	6+7-	BreakDancer
12	102865294	14+48-	15	97617326	35+1-	BreakDancer
12	102865294	8+16-	17	36933394	116+63-	BreakDancer
12	102865339	20+49-	12	102871296	6+9-	BreakDancer
12	102865672	2+8-	15	97617698	5+1-	BreakDancer
12	103183232	18+13-	17	70276893	4+15-	BreakDancer
12	10743523	13+2-	16	31487135	2+9-	BreakDancer
12	10745219	5+0-	16	31487230	1+5-	BreakDancer
12	10745219	5+2-	16	31487135	2+0-	BreakDancer
12	10748016	1+8-	16	31487404	34+0-	BreakDancer
12	10757197	26+2-	16	31487926	3+26-	BreakDancer
12	10757197	38+2-	16	31487847	1+14-	BreakDancer
12	10757197	38+28-	16	31487404	27+0-	BreakDancer
12	110592145	1+2-	13	47800353	0+2-	BreakDancer
12	110935748	12+1-	20	50160889	13+3-	BreakDancer
12	110942019	0+5-	20	50160889	2+3-	BreakDancer
12	110944500	0+13-	20	50160752	2+14-	BreakDancer
12	111330463	4+5-	17	37178740	14+8-	BreakDancer
12	119026084	4+1-	19	11308852	32+27-	BreakDancer
12	119204524	3+7-	17	46602409	212+523-	BreakDancer
12	119204564	26+341-	17	46600596	335+380-	BreakDancer
12	119204564	3+153-	17	46599101	373+10-	BreakDancer
12	119204564	3+335-	17	46598761	192+10-	BreakDancer
12	119204564	3+337-	17	46597935	5+0-	BreakDancer
12	119204564	3+341-	17	46593516	228+119-	BreakDancer
12	119204669	8+11-	17	46602294	205+506-	BreakDancer
12	119204669	8+69-	17	46599101	228+9-	BreakDancer
12	119204669	8+73-	17	46598761	10+10-	BreakDancer
12	119204669	8+82-	17	46600596	335+357-	BreakDancer
12	119204782	2+26-	17	46602294	203+505-	BreakDancer
12	124021863	1+2-	20	61304476	7+1-	BreakDancer
12	131912370	17+14-	19	54691386	96+1-	BreakDancer
12	131912580	111+120-	19	54692299	445+19-	BreakDancer
12	131912580	111+73-	19	54692587	146+20-	BreakDancer
12	131912580	112+152-	19	54691386	84+0-	BreakDancer
12	131912580	20+19-	19	54694578	22+2147-	BreakDancer
12	131912580	94+19-	19	54692983	2031+485-	BreakDancer
12	131912712	35+4-	19	54694578	15+59-	BreakDancer
12	131912712	36+26-	19	54692983	2022+19-	BreakDancer
12	14838061	1+12-	18	28346776	1+12-	BreakDancer
12	14838061	1+17-	18	28346675	2+6-	BreakDancer
12	14845629	0+4-	18	28345839	1+16-	BreakDancer
12	14847701	2+13-	18	28345839	1+13-	BreakDancer
12	25239517	3+0-	22	31740920	0+3-	BreakDancer
12	31836129	5+0-	17	71286485	2+5-	BreakDancer
12	31836129	5+5-	17	71286313	8+1-	BreakDancer
12	31836259	5+0-	17	71287358	2+490-	BreakDancer
12	31836405	2+6-	17	71286720	11+5-	BreakDancer
12	31836405	33+6-	17	71287358	0+483-	BreakDancer
12	32770772	0+17-	12	74730697	18+51-	BreakDancer
12	32770772	0+22-	12	74729811	20+0-	BreakDancer
12	32770772	0+25-	12	74729541	7+0-	BreakDancer
12	32770772	0+28-	12	74729312	7+3-	BreakDancer
12	32770868	11+28-	12	74733253	56+117-	BreakDancer
12	32771363	8+1-	12	74739842	6+21-	BreakDancer
12	43744007	3+1-	12	48672602	24+3-	BreakDancer
12	43744032	1+3-	12	48672697	24+1-	BreakDancer
12	4628601	5+0-	22	34624138	3+3-	BreakDancer
12	4633887	8+2-	22	34624038	7+8-	BreakDancer
12	4634349	6+1-	22	34624038	13+8-	BreakDancer
12	4634349	6+3-	22	34624138	0+3-	BreakDancer
12	4637263	4+0-	22	34623947	3+10-	BreakDancer
12	4637263	4+7-	22	34624038	2+7-	BreakDancer
12	4638602	2+6-	22	34623947	0+10-	BreakDancer
12	4642067	0+8-	22	34623819	1+8-	BreakDancer
12	4642067	4+12-	22	34623947	0+5-	BreakDancer
12	4642067	4+8-	22	34623595	7+43-	BreakDancer
12	4647951	3+0-	22	34623595	3+43-	BreakDancer
12	4661731	0+42-	22	34623595	1+43-	BreakDancer
12	47616932	4+1-	17	7083371	4+1-	BreakDancer
12	48792353	4+1-	12	48845077	0+4-	BreakDancer
12	49081032	3+2-	15	34696567	2+3-	BreakDancer
12	49115628	2+1-	15	34697074	1+2-	BreakDancer
12	50913667	93+80-	12	51582126	7+9-	BreakDancer
12	50925670	20+26-	13	110077783	13+12-	BreakDancer
12	51584941	61+54-	17	24013366	114+4-	BreakDancer
12	51629254	11+96-	15	89283961	11+22-	BreakDancer
12	55322587	12+7-	20	54645067	141+82-	BreakDancer
12	55323640	34+10-	17	74320534	20+32-	BreakDancer
12	55323640	34+12-	17	70749298	9+0-	BreakDancer
12	55344290	5+2-	17	77629990	46+21-	BreakDancer
12	55392603	6+2-	17	57022652	2+5-	BreakDancer
12	55393734	50+14-	17	57022911	10+0-	BreakDancer
12	55393734	50+4-	17	57023045	3+26-	BreakDancer
12	55393734	50+43-	17	57022788	31+2-	BreakDancer
12	55394718	21+3-	17	57023280	27+24-	BreakDancer
12	55404597	3+0-	17	57023280	24+11-	BreakDancer
12	55405468	0+26-	17	57023280	24+8-	BreakDancer
12	5563504	17+17-	20	32586087	197+356-	BreakDancer
12	5563504	17+2-	20	32592041	7+204-	BreakDancer
12	5563504	17+26-	20	32577726	308+22-	BreakDancer
12	56401144	1+8-	14	104251583	0+18-	BreakDancer
12	56504097	0+3-	15	36538318	3+4-	BreakDancer
12	56509598	0+5-	15	36538790	6+2-	BreakDancer
12	56526590	0+3-	15	36538790	2+2-	BreakDancer
12	63018272	4+0-	22	16457291	8+4-	BreakDancer
12	63018613	0+7-	22	16475575	6+3-	BreakDancer
12	63018777	6+0-	22	16491374	0+6-	BreakDancer
12	6516430	17+6-	13	28779314	0+17-	BreakDancer
12	6516639	82+15-	13	28779314	0+15-	BreakDancer
12	6517415	106+198-	15	20585560	4+2-	BreakDancer
12	6517415	99+191-	17	34902526	263+9-	BreakDancer
12	6517754	69+189-	17	4790668	688+7-	BreakDancer
12	6517799	68+186-	17	36934149	103+29-	BreakDancer
12	6517799	71+204-	14	23178226	995+45-	BreakDancer
12	67322760	3+5-	17	70546570	16+6-	BreakDancer
12	6746179	9+1-	16	70369041	27+20-	BreakDancer
12	6749100	9+1-	16	70369041	19+20-	BreakDancer
12	6749427	13+16-	16	70369041	12+20-	BreakDancer
12	6749645	2+6-	16	70369041	12+10-	BreakDancer
12	6750227	11+74-	17	36934149	101+29-	BreakDancer
12	6750227	12+80-	16	70369041	11+9-	BreakDancer
12	67533861	3+0-	17	34173895	0+41-	BreakDancer
12	70369703	2+0-	22	28530624	36+29-	BreakDancer
12	74179930	4+1-	13	19542228	0+2-	BreakDancer
12	74728433	15+0-	14	90920464	36+16-	BreakDancer
12	74730697	3+35-	14	90920464	36+3-	BreakDancer
12	74733379	4+6-	14	90920464	10+3-	BreakDancer
12	806690	3+2-	22	43971454	3+0-	BreakDancer
12	93752345	19+10-	17	36934904	24+7-	BreakDancer
12	93752345	324+11-	17	36934598	362+185-	BreakDancer
12	93752345	325+104-	17	36937602	146+1385-	BreakDancer
12	97512044	139+3-	12	110915424	10+186-	BreakDancer
12	97513758	57+5-	12	110915424	10+54-	BreakDancer
12	97515759	6+10-	12	110915495	10+4-	BreakDancer
12	97516426	38+9-	12	110915495	2+4-	BreakDancer
12	97516610	38+7-	12	110915762	39+38-	BreakDancer
12	97517862	122+43-	12	110915848	39+2-	BreakDancer
12	97518035	121+4-	12	110915936	43+108-	BreakDancer
12	97518035	18+4-	12	110916048	0+23-	BreakDancer
12	97519191	5+4-	12	110916048	0+8-	BreakDancer
12	97519272	4+58-	12	110916020	43+3-	BreakDancer
12	97519510	4+15-	12	110916101	0+4-	BreakDancer
12	99984686	0+10-	20	17897336	1+14-	BreakDancer
12	99984686	0+15-	20	17897011	1+5-	BreakDancer
12	99986306	0+3-	20	17884058	1+4-	BreakDancer
12	99986306	3+3-	20	17881244	4+9-	BreakDancer
12	99986632	6+1-	20	17878779	6+8-	BreakDancer
13	20853688	6+0-	13	68458082	5+1-	BreakDancer
13	25687710	6+1-	13	40091085	9+0-	BreakDancer
13	25690742	3+0-	13	40091085	3+0-	BreakDancer
13	25691794	3+0-	13	40090897	2+8-	BreakDancer
13	25694103	0+4-	13	40090897	0+8-	BreakDancer
13	25694321	0+5-	13	40090897	0+6-	BreakDancer
13	27417468	3+66-	20	57040672	3+1029-	BreakDancer
13	27417597	1+10-	20	57038702	5+343-	BreakDancer
13	27417597	58+10-	20	57037131	392+1-	BreakDancer
13	27417597	58+94-	20	57040672	3+963-	BreakDancer
13	29768383	12+35-	19	12772727	92+23-	BreakDancer
13	29768383	22+35-	19	12771989	205+32-	BreakDancer
13	29768383	3+26-	19	12773548	0+106-	BreakDancer
13	29768383	3+33-	19	12772970	95+18-	BreakDancer
13	29768535	0+3-	19	12772970	95+11-	BreakDancer
13	29768535	0+8-	19	12772727	81+23-	BreakDancer
13	29768535	3+8-	19	12771989	195+32-	BreakDancer
13	41398829	0+12-	16	74223095	66+5-	BreakDancer
13	41398829	0+7-	16	74225571	40+61-	BreakDancer
13	41398829	5+12-	16	74222817	7+8-	BreakDancer
13	41399094	15+0-	16	74220809	32+66-	BreakDancer
13	41399094	19+0-	16	74221822	5+18-	BreakDancer
13	45025275	8+0-	14	57963524	2+33-	BreakDancer
13	45025275	8+3-	14	57947312	12+20-	BreakDancer
13	45025275	8+5-	14	57945417	23+0-	BreakDancer
13	97902539	2+1-	13	102304212	7+9-	BreakDancer
13	98665929	1+4-	21	44291231	6+1-	BreakDancer
14	101620024	5+6-	19	39560237	15+138-	BreakDancer
14	22308983	3+3-	20	34281385	2+3-	BreakDancer
14	22369156	2+0-	16	30648254	27+2-	BreakDancer
14	22565426	8+2-	16	45854572	3+0-	BreakDancer
14	22572727	5+3-	19	43466103	100+8-	BreakDancer
14	22618912	5+0-	17	58865685	118+6-	BreakDancer
14	22847242	20+0-	14	22861201	2+3-	BreakDancer
14	22860871	7+8-	19	58005299	1+7-	BreakDancer
14	22863098	2+0-	19	58005554	1+2-	BreakDancer
14	22863337	5+3-	19	58005691	7+5-	BreakDancer
14	22864551	0+16-	19	58005691	7+0-	BreakDancer
14	23175822	49+60-	17	37174691	350+4-	BreakDancer
14	23810337	3+0-	14	23837742	0+5-	BreakDancer
14	30222128	2+5-	20	43878752	0+101-	BreakDancer
14	30557597	3+0-	17	23679716	19+1-	BreakDancer
14	30859501	4+2-	17	44327514	3+35-	BreakDancer
14	30859501	4+4-	17	44328013	1+24-	BreakDancer
14	31696659	2+1-	17	73692723	324+0-	BreakDancer
14	34107700	6+2-	19	47064938	349+375-	BreakDancer
14	34107954	11+59-	19	47057009	587+66-	BreakDancer
14	34107954	4+0-	19	47056081	10+0-	BreakDancer
14	34107954	4+59-	19	47064938	343+375-	BreakDancer
14	34108090	0+5-	19	47064938	343+316-	BreakDancer
14	34661006	4+2-	14	34661941	0+5-	BreakDancer
14	34940973	3+0-	17	23929823	20+1-	BreakDancer
14	54835266	1+13-	20	31862860	104+3-	BreakDancer
14	54835446	2+0-	20	31904957	0+164-	BreakDancer
14	54835446	5+0-	20	31902415	33+57-	BreakDancer
14	54835446	5+2-	20	31899946	71+3-	BreakDancer
14	54835446	5+8-	20	31862860	91+2-	BreakDancer
14	54835552	15+1-	20	31904957	0+151-	BreakDancer
14	54835552	15+3-	20	31902415	32+1-	BreakDancer
14	54835552	3+1-	20	31903540	0+4-	BreakDancer
14	54835655	8+1-	20	31904957	0+139-	BreakDancer
14	57677841	13+49-	19	18545095	52+23-	BreakDancer
14	57677841	13+5-	19	18546866	12+35-	BreakDancer
14	57677841	13+54-	19	18544278	11+0-	BreakDancer
14	57677841	48+55-	19	18545469	185+52-	BreakDancer
14	58000492	8+0-	16	82400406	48+17-	BreakDancer
14	58000492	8+14-	16	82399075	155+0-	BreakDancer
14	58000653	18+1-	16	82402523	3+21-	BreakDancer
14	61277659	8+0-	14	74653043	8+7-	BreakDancer
14	61283532	0+8-	14	74653043	1+7-	BreakDancer
14	68934905	2+0-	14	68960561	16+10-	BreakDancer
14	73079605	0+8-	14	73110043	8+6-	BreakDancer
14	89942567	3+5-	20	44416923	5+17-	BreakDancer
15	23136476	3+0-	16	30270473	4+2-	BreakDancer
15	27788528	3+0-	19	50883477	60+264-	BreakDancer
15	33316913	0+12-	15	66900297	3+50-	BreakDancer
15	33317059	4+1-	15	66866931	13+0-	BreakDancer
15	33317364	5+1-	15	66862443	8+12-	BreakDancer
15	34706197	1+2-	22	25252161	3+0-	BreakDancer
15	42528516	0+11-	19	8437115	40+125-	BreakDancer
15	42528516	2+11-	19	8433390	23+54-	BreakDancer
15	49939412	8+1-	17	27231707	22+25-	BreakDancer
15	49939412	8+3-	17	27226367	19+9-	BreakDancer
15	49940035	2+1-	17	27243871	5+3-	BreakDancer
15	83143399	4+0-	18	3570193	0+4-	BreakDancer
15	87545449	15+0-	18	9926979	44+58-	BreakDancer
15	87545449	9+0-	18	9940393	82+85-	BreakDancer
15	87545609	0+5-	18	9940393	74+47-	BreakDancer
15	87545699	0+4-	18	9934928	0+8-	BreakDancer
15	87545699	2+17-	18	9940393	74+43-	BreakDancer
15	87545699	2+34-	18	9926979	38+58-	BreakDancer
15	87545699	2+4-	18	9926119	6+8-	BreakDancer
15	87545802	3+0-	18	9904037	49+4-	BreakDancer
15	87545802	3+10-	18	9926979	38+41-	BreakDancer
15	87545998	12+1-	18	9904037	14+4-	BreakDancer
15	91409762	2+1-	17	7133579	2+7-	BreakDancer
15	91410519	4+0-	17	7138229	0+6-	BreakDancer
16	2276854	2+0-	17	71406865	5+1-	BreakDancer
16	2322642	2+2-	19	44618079	14+262-	BreakDancer
16	2322642	2+31-	19	44616115	300+11-	BreakDancer
16	2322642	8+31-	19	44618324	4+1079-	BreakDancer
16	29988316	16+40-	17	77635879	62+47-	BreakDancer
16	30271894	0+3-	17	75374767	0+8-	BreakDancer
16	34261809	2+8-	19	63759189	38+2-	BreakDancer
16	34261922	2+3-	19	63759865	9+0-	BreakDancer
16	34262048	11+2-	19	63761461	2+7-	BreakDancer
16	357782	2+3-	17	3814363	2+3-	BreakDancer
16	4329432	2+0-	16	4330255	22+3-	BreakDancer
16	45252015	5+3-	20	256900	0+6-	BreakDancer
16	4795300	4+0-	20	47880803	3+2-	BreakDancer
16	4801797	2+0-	20	47880615	2+1-	BreakDancer
16	4801797	2+2-	20	47880803	0+2-	BreakDancer
16	4802254	4+1-	20	47880365	4+0-	BreakDancer
16	4813908	0+4-	20	47880062	0+4-	BreakDancer
16	56022621	1+5-	18	22434064	2+6-	BreakDancer
16	56025578	0+2-	18	22433888	1+2-	BreakDancer
16	56028099	2+1-	18	22433632	2+7-	BreakDancer
16	56032244	0+3-	18	22433493	1+3-	BreakDancer
16	56032244	0+9-	18	22433632	0+7-	BreakDancer
16	57308171	6+1-	17	16283357	268+3-	BreakDancer
16	65157386	4+0-	16	65213439	12+4-	BreakDancer
16	66438345	3+0-	17	61427598	3+4-	BreakDancer
16	68302643	7+13-	21	26316028	404+207-	BreakDancer
16	74584	8+0-	16	76672	29+8-	BreakDancer
16	84272744	0+2-	20	36677187	4+0-	BreakDancer
16	84272744	0+4-	20	36677062	3+0-	BreakDancer
16	84278637	0+5-	20	36677187	2+0-	BreakDancer
17	24034566	4+3-	22	38043403	465+100-	BreakDancer
17	24615395	3+1-	20	17535674	25+47-	BreakDancer
17	2542737	5+0-	18	28030694	7+4-	BreakDancer
17	2544085	1+6-	18	28030694	7+1-	BreakDancer
17	30502483	128+103-	20	54647527	3+8-	BreakDancer
17	30502483	130+103-	20	41778313	2+1-	BreakDancer
17	30948034	2+0-	19	52243502	0+8-	BreakDancer
17	30948034	4+0-	19	52241691	2+3-	BreakDancer
17	34612889	87+121-	19	40841331	6+9-	BreakDancer
17	34817953	3+3-	17	59927353	58+4-	BreakDancer
17	35120260	11+53-	17	46602409	185+504-	BreakDancer
17	35137328	36+48-	22	37227076	39+39-	BreakDancer
17	35137463	109+193-	17	35139566	265+27-	BreakDancer
17	35138515	104+193-	17	35139800	43+240-	BreakDancer
17	35140298	33+9-	17	35152022	2+197-	BreakDancer
17	35140298	39+9-	17	35147727	144+10-	BreakDancer
17	35399852	5+6-	17	70276804	17+151-	BreakDancer
17	36228123	1+3-	19	7934508	38+2-	BreakDancer
17	39754406	2+4-	19	5641389	349+8-	BreakDancer
17	4635657	3+0-	17	4639789	0+3-	BreakDancer
17	46720520	3+1-	18	41864110	1+17-	BreakDancer
17	46720520	3+4-	18	41863351	3+0-	BreakDancer
17	46726360	14+0-	18	41864110	1+14-	BreakDancer
17	5243696	2+0-	22	39931260	24+0-	BreakDancer
17	52478366	0+14-	19	602613	7+26-	BreakDancer
17	52478366	2+14-	19	600675	12+5-	BreakDancer
17	70256979	10+19-	19	46504522	3+14-	BreakDancer
17	70276759	15+100-	20	35245990	359+114-	BreakDancer
17	70276804	15+103-	17	73634042	2+26-	BreakDancer
17	71032269	1+5-	19	53586333	8+112-	BreakDancer
17	71259361	2+0-	17	71265722	1+2-	BreakDancer
17	7151796	4+1-	17	73665057	3+4-	BreakDancer
17	7153654	0+4-	17	73665112	3+2-	BreakDancer
17	73694557	4+0-	17	73698642	11+12-	BreakDancer
17	7426202	4+0-	17	7427907	22+6-	BreakDancer
17	7749700	0+4-	20	3713853	3+2-	BreakDancer
17	77630391	42+21-	20	33331862	281+302-	BreakDancer
17	77642189	14+9-	20	62134638	4+78-	BreakDancer
17	77652984	3+0-	19	1057533	5+101-	BreakDancer
17	809251	0+4-	19	5631462	0+38-	BreakDancer
17	809251	0+7-	19	5630601	35+41-	BreakDancer
17	809251	16+7-	19	5629447	72+0-	BreakDancer
18	14468889	0+2-	21	17853166	4+8-	BreakDancer
19	10802053	3+3-	19	10804056	0+3-	BreakDancer
19	15487226	44+0-	20	47167064	59+97-	BreakDancer
19	15487226	46+0-	20	47165692	52+20-	BreakDancer
19	15487226	46+8-	20	47164579	50+4-	BreakDancer
19	15488590	46+0-	20	47167721	20+49-	BreakDancer
19	15488590	46+16-	20	47165692	52+1-	BreakDancer
19	15488590	46+4-	20	47167064	59+1-	BreakDancer
19	17554622	0+3-	22	35777845	6+0-	BreakDancer
19	19560208	2+3-	22	40186247	7+1-	BreakDancer
19	43472762	5+4-	19	43486861	1+4-	BreakDancer
19	43565983	9+15-	20	54642191	0+3-	BreakDancer
19	44005879	14+0-	19	44019359	0+9-	BreakDancer
19	44005879	5+0-	19	44019562	0+2-	BreakDancer
19	51804603	3+19-	20	3682357	16+4-	BreakDancer
19	699518	5+0-	19	707889	2+37-	BreakDancer
2	10180474	15+9-	X	44054451	16+7-	BreakDancer
2	10181106	4+11-	X	44054451	1+7-	BreakDancer
2	10184545	3+6-	X	44054057	1+2-	BreakDancer
2	10184796	2+7-	X	44053964	0+6-	BreakDancer
2	10187127	6+6-	X	44053610	1+4-	BreakDancer
2	10501842	3+1-	7	128456431	2+2-	BreakDancer
2	110298993	0+3-	10	104252344	0+16-	BreakDancer
2	110299209	5+0-	10	104235355	21+22-	BreakDancer
2	110299685	1+5-	10	104232756	1+20-	BreakDancer
2	110299685	1+9-	10	104233906	2+11-	BreakDancer
2	110299914	1+4-	10	104231739	18+5-	BreakDancer
2	111858186	0+4-	17	2517033	30+12-	BreakDancer
2	112414589	1+40-	14	51540824	13+108-	BreakDancer
2	112414589	1+44-	14	51538262	29+73-	BreakDancer
2	112414794	2+3-	14	51534960	37+52-	BreakDancer
2	112414886	36+0-	14	51525997	41+2-	BreakDancer
2	112414886	42+0-	14	51527782	26+250-	BreakDancer
2	112415013	3+1-	14	51525997	5+2-	BreakDancer
2	112415013	4+9-	14	51527782	20+250-	BreakDancer
2	118291725	4+1-	14	68620198	2+2-	BreakDancer
2	118293788	0+3-	14	68620198	2+0-	BreakDancer
2	118298738	2+1-	11	129671475	4+2-	BreakDancer
2	118299636	1+3-	11	129671475	4+0-	BreakDancer
2	119846475	5+9-	17	77634943	18+8-	BreakDancer
2	120823389	1+13-	12	55320027	1274+887-	BreakDancer
2	131837347	5+1-	11	73107319	1+8-	BreakDancer
2	131837347	8+1-	11	73104943	9+5-	BreakDancer
2	131837347	9+4-	11	73096114	5+22-	BreakDancer
2	132197521	18+4-	19	50095834	12+61-	BreakDancer
2	132197521	6+3-	19	50098131	4+9-	BreakDancer
2	132197670	8+1-	19	50089068	10+15-	BreakDancer
2	132197670	8+14-	19	50095834	1+61-	BreakDancer
2	135984825	1+7-	5	151163639	8+112-	BreakDancer
2	135984825	4+7-	5	151160511	95+9-	BreakDancer
2	135984930	15+1-	5	151159636	30+97-	BreakDancer
2	135985065	0+3-	5	151159969	1+13-	BreakDancer
2	135985065	17+3-	5	151159636	17+97-	BreakDancer
2	135985263	0+17-	5	151159636	0+97-	BreakDancer
2	135985478	2+5-	5	151156975	63+111-	BreakDancer
2	135985574	0+3-	5	151155229	3+3-	BreakDancer
2	135985834	7+1-	5	151150076	6+41-	BreakDancer
2	135985925	32+1-	5	151131689	33+1-	BreakDancer
2	135985925	32+8-	5	151150076	1+41-	BreakDancer
2	135985925	35+8-	5	151146323	60+122-	BreakDancer
2	141157801	2+0-	17	27210229	0+11-	BreakDancer
2	141157801	2+9-	17	27203943	19+70-	BreakDancer
2	149633459	43+0-	9	112058510	4+442-	BreakDancer
2	149633459	55+0-	9	112053456	319+114-	BreakDancer
2	149633459	68+0-	9	112052920	20+50-	BreakDancer
2	149633459	68+20-	9	112046879	138+53-	BreakDancer
2	149633459	68+36-	9	112046124	141+6-	BreakDancer
2	149633459	69+37-	4	78099051	21+41-	BreakDancer
2	150134881	7+1-	11	34313385	4+4-	BreakDancer
2	150135922	7+0-	11	34313487	3+7-	BreakDancer
2	150135922	7+4-	11	34313385	4+0-	BreakDancer
2	150140556	0+5-	11	34313487	3+0-	BreakDancer
2	150141247	3+0-	11	34313714	1+2-	BreakDancer
2	150146978	9+1-	11	34314143	2+12-	BreakDancer
2	150151863	2+1-	11	34314143	2+3-	BreakDancer
2	150152494	0+2-	11	34314143	2+1-	BreakDancer
2	158630618	12+2-	6	64347118	20+3-	BreakDancer
2	158630618	9+2-	6	64347920	2+44-	BreakDancer
2	165138554	0+19-	8	109296031	17+17-	BreakDancer
2	165138554	0+9-	8	109297807	22+19-	BreakDancer
2	165138654	3+0-	8	109284386	4+3-	BreakDancer
2	165138654	6+0-	8	109283216	6+0-	BreakDancer
2	165138654	6+7-	8	109296031	17+7-	BreakDancer
2	170095410	2+1-	5	93956005	2+1-	BreakDancer
2	170122003	6+1-	5	93954993	6+2-	BreakDancer
2	170125288	0+2-	5	93955113	1+3-	BreakDancer
2	170125288	0+4-	5	93954993	0+2-	BreakDancer
2	170225729	1+4-	8	130933586	11+12-	BreakDancer
2	171885840	0+3-	17	16285596	6+44-	BreakDancer
2	174921646	2+3-	6	34321483	2+9-	BreakDancer
2	175751333	17+5-	6	7276621	2+5-	BreakDancer
2	175753107	3+3-	6	7276621	2+0-	BreakDancer
2	178571655	1+3-	11	43296763	13+29-	BreakDancer
2	178571655	25+3-	11	43290138	51+10-	BreakDancer
2	178678608	3+0-	11	63845850	9+314-	BreakDancer
2	178678619	3+34-	11	63844703	101+293-	BreakDancer
2	178678619	3+37-	11	63842221	243+24-	BreakDancer
2	178678619	3+8-	11	63845050	202+3-	BreakDancer
2	180387472	0+23-	18	75849227	2+109-	BreakDancer
2	180387472	0+27-	18	75838580	47+102-	BreakDancer
2	180387472	6+27-	18	75834627	152+1-	BreakDancer
2	183703476	0+2-	10	24486949	2+0-	BreakDancer
2	198026582	5+0-	5	82612062	4+0-	BreakDancer
2	198061968	3+14-	8	120325650	31+766-	BreakDancer
2	198070314	12+3-	5	21918589	6+7-	BreakDancer
2	198071776	3+5-	5	21918589	2+7-	BreakDancer
2	198072818	5+7-	5	21918589	2+3-	BreakDancer
2	198073361	12+3-	14	63138098	0+4-	BreakDancer
2	198073361	9+3-	16	67277740	0+5-	BreakDancer
2	198089068	3+0-	11	107019550	4+4-	BreakDancer
2	198121337	0+2-	11	107019550	1+4-	BreakDancer
2	201984994	1+4-	12	99241441	11+7-	BreakDancer
2	203347113	3+0-	4	89663680	1+42-	BreakDancer
2	203465618	3+1-	4	103892197	3+4-	BreakDancer
2	203469139	2+7-	4	103892197	0+4-	BreakDancer
2	20355347	5+0-	7	33115357	0+11-	BreakDancer
2	20355347	5+2-	7	33103405	8+7-	BreakDancer
2	206732606	3+0-	X	24716980	32+0-	BreakDancer
2	206732966	29+2-	X	24716980	29+0-	BreakDancer
2	208842726	4+1-	12	54833928	17+7-	BreakDancer
2	210575576	2+0-	10	104995837	0+4-	BreakDancer
2	210575700	2+0-	10	104995837	0+2-	BreakDancer
2	217072913	27+21-	19	3933426	564+253-	BreakDancer
2	218827019	0+5-	22	39982136	23+33-	BreakDancer
2	218843525	4+2-	X	130765331	3+7-	BreakDancer
2	218844461	11+11-	X	130765331	1+7-	BreakDancer
2	218844461	11+4-	X	130765161	12+3-	BreakDancer
2	218845689	0+5-	X	130765161	1+3-	BreakDancer
2	219792996	5+0-	3	33815191	19+1-	BreakDancer
2	223500157	4+0-	3	134963427	12+2-	BreakDancer
2	223503717	1+15-	3	134963427	12+0-	BreakDancer
2	225087688	2+2-	12	29385288	19+0-	BreakDancer
2	227905505	3+1-	5	149292035	3+5-	BreakDancer
2	227915736	0+3-	5	149292035	1+5-	BreakDancer
2	227920296	1+3-	5	149292035	1+3-	BreakDancer
2	229753807	3+2-	6	133178056	331+50-	BreakDancer
2	230274952	13+0-	17	6486290	21+6-	BreakDancer
2	230274952	13+2-	17	6485091	72+1-	BreakDancer
2	230274952	7+0-	17	6487005	0+7-	BreakDancer
2	231298369	13+1-	11	65526474	18+1-	BreakDancer
2	232030711	25+2-	9	138828241	35+45-	BreakDancer
2	232031303	27+2-	9	138828241	35+20-	BreakDancer
2	232032036	3+12-	9	138828241	35+0-	BreakDancer
2	232033206	4+25-	9	138828241	25+0-	BreakDancer
2	236622622	0+3-	19	47274716	2+1-	BreakDancer
2	237659356	27+0-	3	68276890	2+27-	BreakDancer
2	237660528	1+1-	3	68276890	2+1-	BreakDancer
2	237663327	2+4-	3	68277138	1+2-	BreakDancer
2	238201038	4+0-	3	180461533	7+3-	BreakDancer
2	238322661	0+6-	3	180461533	4+3-	BreakDancer
2	238326815	0+3-	3	180461397	2+1-	BreakDancer
2	238326815	5+3-	3	180461242	5+1-	BreakDancer
2	238614692	0+13-	20	3224392	0+5-	BreakDancer
2	238614692	0+8-	20	3224465	0+10-	BreakDancer
2	238614807	1+5-	20	3224465	0+4-	BreakDancer
2	24053401	3+0-	19	9320062	3+4-	BreakDancer
2	24061142	0+3-	19	9320062	1+4-	BreakDancer
2	24144227	15+1-	17	55945570	16+26-	BreakDancer
2	24144227	17+1-	17	55945440	3+57-	BreakDancer
2	24144830	0+9-	17	55945570	1+26-	BreakDancer
2	24150566	2+0-	17	55945333	2+29-	BreakDancer
2	24150566	2+16-	17	55945570	1+17-	BreakDancer
2	24150566	3+29-	17	55945440	1+57-	BreakDancer
2	24152750	1+31-	17	55945333	0+29-	BreakDancer
2	24152750	1+74-	17	55945440	1+43-	BreakDancer
2	241737712	3+0-	2	241741690	27+84-	BreakDancer
2	241818987	7+6-	5	175743697	49+0-	BreakDancer
2	25157354	5+1-	13	47460678	4+22-	BreakDancer
2	25157622	0+2-	13	47460678	4+17-	BreakDancer
2	26268797	5+3-	4	166544918	2+1-	BreakDancer
2	26271009	2+0-	4	166545300	5+3-	BreakDancer
2	26271598	8+2-	4	166545231	2+1-	BreakDancer
2	26271598	8+5-	4	166545300	5+1-	BreakDancer
2	26277690	5+28-	4	166545835	8+3-	BreakDancer
2	26280568	7+9-	4	166545700	2+2-	BreakDancer
2	26290930	0+13-	4	166545960	11+1-	BreakDancer
2	26290930	0+19-	4	166545835	8+1-	BreakDancer
2	26291549	7+0-	4	166546351	2+17-	BreakDancer
2	26306666	16+2-	4	166546351	2+11-	BreakDancer
2	26313359	21+11-	4	166546857	8+4-	BreakDancer
2	26321050	0+8-	4	166546857	8+1-	BreakDancer
2	27973279	0+2-	12	51985954	7+33-	BreakDancer
2	27973279	0+4-	12	51983084	26+21-	BreakDancer
2	27973279	3+4-	12	51980190	24+0-	BreakDancer
2	27973279	6+4-	12	51979902	6+0-	BreakDancer
2	28982951	1+2-	11	60940164	6+5-	BreakDancer
2	32281342	1+4-	10	70343156	10+5-	BreakDancer
2	32994920	41+18-	20	2396242	100+153-	BreakDancer
2	32994965	49+18-	12	50928639	56+199-	BreakDancer
2	32994965	55+19-	6	76006733	58+281-	BreakDancer
2	37229622	0+3-	11	30309309	3+0-	BreakDancer
2	46673205	3+4-	5	178282068	2+1-	BreakDancer
2	47055746	2+2-	4	106539639	29+22-	BreakDancer
2	47243305	15+14-	10	71593592	0+11-	BreakDancer
2	47243305	18+14-	10	71593404	4+18-	BreakDancer
2	47257187	5+50-	10	71593592	0+2-	BreakDancer
2	47257187	5+66-	10	71593404	1+18-	BreakDancer
2	50910183	6+0-	20	5041391	0+12-	BreakDancer
2	50910183	6+4-	20	5029407	22+2-	BreakDancer
2	65169329	13+2-	2	191566209	3+11-	BreakDancer
2	65169329	37+2-	2	191566093	0+24-	BreakDancer
2	65171617	4+3-	2	191566281	3+0-	BreakDancer
2	65171717	4+1-	2	191566325	0+3-	BreakDancer
2	65210524	15+30-	2	191566534	28+1-	BreakDancer
2	65308550	61+1-	19	20230164	0+75-	BreakDancer
2	65308550	72+1-	19	20229542	2+12-	BreakDancer
2	65320554	13+1-	19	20230164	0+13-	BreakDancer
2	65336255	0+5-	19	20230591	5+2-	BreakDancer
2	65341930	0+5-	19	20230741	5+0-	BreakDancer
2	69923883	2+0-	5	177546177	2+1-	BreakDancer
2	70169255	10+7-	12	52151689	84+35-	BreakDancer
2	70169255	10+9-	12	52144804	46+135-	BreakDancer
2	70378116	7+0-	3	102615796	7+0-	BreakDancer
2	70891716	2+1-	2	198121382	6+4-	BreakDancer
2	70892058	6+0-	2	198089113	12+0-	BreakDancer
2	73330552	5+3-	9	124938485	15+1-	BreakDancer
2	74458871	32+1-	2	74472427	0+28-	BreakDancer
2	75732078	3+0-	17	53784427	0+22-	BreakDancer
2	75732078	6+0-	17	53783760	17+15-	BreakDancer
2	75732078	6+10-	17	53778478	23+0-	BreakDancer
2	75732078	6+2-	17	53779885	3+1-	BreakDancer
2	84858624	1+2-	11	18378957	31+426-	BreakDancer
2	84858624	7+2-	11	18374939	248+544-	BreakDancer
2	84858853	1+9-	11	18377551	3+64-	BreakDancer
2	84858853	7+13-	11	18374939	237+537-	BreakDancer
2	84858853	7+9-	11	18372661	110+5-	BreakDancer
2	84986310	5+3-	X	18269330	27+3-	BreakDancer
2	84986355	19+3-	2	236455821	25+131-	BreakDancer
2	84986738	10+8-	2	236455821	11+131-	BreakDancer
2	84987261	13+51-	17	73620674	31+4-	BreakDancer
2	84987261	14+79-	X	18269330	27+0-	BreakDancer
2	84987306	14+54-	X	118891290	164+444-	BreakDancer
2	84987306	16+212-	2	236455821	3+131-	BreakDancer
2	85401707	14+1-	7	75448299	28+66-	BreakDancer
2	85620008	7+1-	12	91776122	3+7-	BreakDancer
2	85622008	5+0-	12	91776242	0+5-	BreakDancer
2	85622008	5+2-	12	91776122	3+0-	BreakDancer
2	85622893	1+5-	12	91776522	3+0-	BreakDancer
2	85623338	6+3-	12	91777045	0+15-	BreakDancer
2	85623667	10+2-	12	91777045	0+11-	BreakDancer
2	86240259	3+0-	21	44921668	0+5-	BreakDancer
2	86240259	6+0-	21	44921541	2+3-	BreakDancer
2	86240259	6+2-	21	44921433	3+1-	BreakDancer
2	86242671	17+1-	21	44921769	3+18-	BreakDancer
2	86242671	19+1-	21	44921668	0+2-	BreakDancer
2	86242671	20+2-	21	44921541	2+0-	BreakDancer
2	86251434	11+1-	21	44921877	2+9-	BreakDancer
2	86251434	2+1-	21	44921995	0+4-	BreakDancer
2	86251933	3+1-	21	44921995	0+2-	BreakDancer
2	86251933	3+3-	21	44921877	2+0-	BreakDancer
2	86260213	3+0-	21	44922269	21+3-	BreakDancer
2	86261961	1+4-	21	44922269	21+0-	BreakDancer
2	86276065	0+17-	21	44922269	17+0-	BreakDancer
2	8740092	5+5-	3	62084935	2+4-	BreakDancer
2	8740503	0+3-	3	62084935	0+4-	BreakDancer
2	8914150	4+0-	12	47682392	4+4-	BreakDancer
2	95319103	2+17-	19	43447477	273+16-	BreakDancer
2	96304771	5+1-	17	60177624	3+1-	BreakDancer
2	96306642	5+1-	17	60177367	6+0-	BreakDancer
2	96307770	0+5-	17	60177186	1+6-	BreakDancer
2	9642923	18+4-	3	142801811	37+16-	BreakDancer
2	9645090	35+2-	4	165073653	33+13-	BreakDancer
2	9645090	39+19-	3	142801811	35+1-	BreakDancer
2	9645090	39+2-	4	165073518	6+4-	BreakDancer
2	9645905	2+8-	4	165073653	1+13-	BreakDancer
2	9645905	4+23-	3	142801811	18+1-	BreakDancer
2	9645905	4+8-	4	165073518	2+4-	BreakDancer
2	9688108	6+9-	4	165073518	0+4-	BreakDancer
2	98189349	23+1-	12	55323872	821+20-	BreakDancer
2	98189349	7+1-	12	55324827	44+912-	BreakDancer
20	47164777	4+3-	22	20312598	3+0-	BreakDancer
3	10003519	3+3-	16	68035525	2+2-	BreakDancer
3	101377944	1+2-	7	95524360	5+0-	BreakDancer
3	101379864	1+2-	7	95524360	3+0-	BreakDancer
3	101866722	1+2-	14	54016252	9+5-	BreakDancer
3	101866849	3+0-	14	54025402	0+4-	BreakDancer
3	101866849	3+2-	14	54017345	2+3-	BreakDancer
3	101915355	2+2-	6	38663309	1+3-	BreakDancer
3	101938209	0+6-	6	38663626	11+0-	BreakDancer
3	101946418	0+5-	6	38663626	5+0-	BreakDancer
3	102791759	0+2-	13	47800353	0+4-	BreakDancer
3	10321838	4+0-	3	33050849	4+2-	BreakDancer
3	10329414	1+4-	3	33050849	1+2-	BreakDancer
3	11251282	5+0-	3	14141148	0+55-	BreakDancer
3	11251363	6+1-	3	14141148	0+50-	BreakDancer
3	112772487	2+1-	19	50077302	9+18-	BreakDancer
3	114564200	2+1-	22	40194558	1+43-	BreakDancer
3	114564200	2+4-	22	40193397	41+30-	BreakDancer
3	114564200	4+4-	19	19560134	2+5-	BreakDancer
3	115087177	1+2-	17	7090830	2+11-	BreakDancer
3	115087402	6+0-	17	7088160	7+0-	BreakDancer
3	115121136	1+2-	10	70586773	41+31-	BreakDancer
3	115121448	5+0-	10	70598247	45+7-	BreakDancer
3	120993722	0+2-	17	44841692	101+6-	BreakDancer
3	12344640	0+3-	5	139662806	0+8-	BreakDancer
3	12344640	2+3-	5	139641219	23+14-	BreakDancer
3	12344733	1+5-	5	139660247	0+11-	BreakDancer
3	12344733	1+8-	5	139641219	21+14-	BreakDancer
3	12856748	1+8-	7	44474078	0+11-	BreakDancer
3	130015266	5+57-	11	1972979	447+74-	BreakDancer
3	132664358	8+2-	13	18776861	1+4-	BreakDancer
3	132699768	9+4-	13	18777367	0+8-	BreakDancer
3	132699768	9+7-	13	18777182	4+0-	BreakDancer
3	132703202	4+1-	13	18777633	16+2-	BreakDancer
3	132704459	2+16-	13	18777633	16+0-	BreakDancer
3	135359755	3+1-	17	4073718	3+2-	BreakDancer
3	135377255	0+3-	17	4073718	1+2-	BreakDancer
3	135379560	0+3-	17	4073446	1+3-	BreakDancer
3	137256766	0+3-	21	33876337	7+3-	BreakDancer
3	137256766	1+8-	21	33876126	12+19-	BreakDancer
3	138101019	6+1-	12	4528109	15+6-	BreakDancer
3	138101526	2+1-	12	4518274	2+1-	BreakDancer
3	142801892	3+1-	4	165073653	1+4-	BreakDancer
3	143245329	5+1-	17	34612766	1193+750-	BreakDancer
3	143245696	0+49-	17	34612099	53+55-	BreakDancer
3	143245696	0+60-	17	34610990	400+228-	BreakDancer
3	143651896	1+7-	7	6060701	58+69-	BreakDancer
3	143652060	5+0-	7	6052222	13+19-	BreakDancer
3	143652060	9+0-	7	6050715	53+35-	BreakDancer
3	143652060	9+4-	7	6060701	58+62-	BreakDancer
3	143652164	2+0-	7	6049088	3+17-	BreakDancer
3	143652164	25+0-	7	6050715	49+35-	BreakDancer
3	143652164	5+0-	7	6052222	9+5-	BreakDancer
3	143652935	2+10-	7	6044711	0+21-	BreakDancer
3	143652935	6+10-	7	6034768	14+45-	BreakDancer
3	144028795	2+14-	8	145985946	1550+39-	BreakDancer
3	144028925	15+1-	8	145987460	192+1671-	BreakDancer
3	144028925	15+23-	8	145986544	1568+40-	BreakDancer
3	144028925	15+43-	8	145985946	1533+34-	BreakDancer
3	144029165	21+8-	8	145988178	23+33-	BreakDancer
3	144029165	66+106-	8	145987460	189+41-	BreakDancer
3	144029165	66+8-	8	145987963	13+48-	BreakDancer
3	15063786	2+0-	3	15066226	1+2-	BreakDancer
3	155553572	0+2-	10	70363989	3+2-	BreakDancer
3	155554428	0+2-	10	70340829	22+8-	BreakDancer
3	160022570	1+5-	17	4152172	6+1-	BreakDancer
3	160023961	2+2-	17	4152472	5+4-	BreakDancer
3	160024672	0+5-	17	4152472	5+2-	BreakDancer
3	161556579	2+0-	15	52129316	0+3-	BreakDancer
3	161582020	2+1-	15	52130301	1+2-	BreakDancer
3	161702639	5+0-	X	63441796	0+5-	BreakDancer
3	161731375	1+2-	X	63442849	4+0-	BreakDancer
3	161731981	0+2-	X	63442849	2+0-	BreakDancer
3	161765878	6+23-	X	63443197	13+1-	BreakDancer
3	168897564	3+1-	9	87519197	4+1-	BreakDancer
3	176918848	3+2-	20	48132647	25+0-	BreakDancer
3	176918978	4+0-	20	48163050	0+18-	BreakDancer
3	176919108	2+0-	20	48163050	0+15-	BreakDancer
3	17759138	0+3-	7	97648255	1+2-	BreakDancer
3	182113176	22+0-	12	41113188	32+7-	BreakDancer
3	182135670	4+1-	12	41113188	10+7-	BreakDancer
3	182148373	1+7-	12	41113188	6+7-	BreakDancer
3	182148929	1+3-	12	41113188	5+1-	BreakDancer
3	182149780	3+20-	12	41112953	1+17-	BreakDancer
3	182149780	6+20-	12	41112829	3+7-	BreakDancer
3	182151901	1+7-	12	41112829	0+7-	BreakDancer
3	182158367	3+1-	12	41112392	3+0-	BreakDancer
3	182168690	4+3-	12	41112064	5+3-	BreakDancer
3	182170810	1+4-	12	41112064	1+3-	BreakDancer
3	184161782	2+2-	6	101085239	3+2-	BreakDancer
3	185535560	6+13-	14	37130390	12+3-	BreakDancer
3	186618209	7+68-	15	64578943	100+8-	BreakDancer
3	191169989	1+3-	9	21844629	18+13-	BreakDancer
3	191170219	3+0-	9	21792657	6+1-	BreakDancer
3	191170219	3+2-	9	21808022	2+6-	BreakDancer
3	197263406	10+11-	17	74480386	241+87-	BreakDancer
3	197274166	4+2-	5	94876312	2+8-	BreakDancer
3	198014384	0+3-	15	19191178	0+3-	BreakDancer
3	198014384	3+3-	15	19191000	3+1-	BreakDancer
3	198017909	3+2-	15	19190902	2+0-	BreakDancer
3	198025771	0+5-	15	19190543	1+3-	BreakDancer
3	198884954	4+0-	6	32906037	3+1-	BreakDancer
3	19992619	2+1-	12	4614965	2+1-	BreakDancer
3	19994857	3+1-	12	4614848	4+0-	BreakDancer
3	28332916	1+3-	17	44469545	4+1-	BreakDancer
3	28336221	0+2-	17	44469545	2+1-	BreakDancer
3	32005656	0+2-	19	58157854	0+3-	BreakDancer
3	32769538	0+24-	13	52124956	35+1-	BreakDancer
3	32769807	0+3-	13	52133617	3+2-	BreakDancer
3	37151312	11+20-	4	103942826	67+5-	BreakDancer
3	37151312	2+20-	4	103966756	184+91-	BreakDancer
3	38068663	1+3-	10	133608787	19+14-	BreakDancer
3	38068663	1+5-	10	133607463	16+15-	BreakDancer
3	40478638	5+11-	15	38115793	61+3-	BreakDancer
3	41875836	0+15-	5	172394006	0+23-	BreakDancer
3	41875836	3+15-	5	172379846	91+1-	BreakDancer
3	41875954	70+0-	5	172343412	123+1-	BreakDancer
3	42802655	6+0-	4	110814502	3+1-	BreakDancer
3	43053673	2+1-	9	95366328	1+74-	BreakDancer
3	43053673	2+12-	9	95363207	83+29-	BreakDancer
3	43053673	2+6-	9	95364308	54+73-	BreakDancer
3	4393009	0+3-	3	37145643	19+5-	BreakDancer
3	4427552	0+2-	3	37145643	16+5-	BreakDancer
3	44594473	0+4-	17	17028919	0+19-	BreakDancer
3	44595215	8+0-	17	17011833	9+0-	BreakDancer
3	44595481	0+7-	17	17008148	0+11-	BreakDancer
3	44596043	2+0-	17	16998350	27+5-	BreakDancer
3	44596775	0+2-	17	16981959	16+23-	BreakDancer
3	44597314	2+0-	17	16919748	3+10-	BreakDancer
3	44941944	4+1-	X	128767834	1+2-	BreakDancer
3	47680294	3+2-	5	175748935	4+128-	BreakDancer
3	47680294	4+13-	5	175748359	126+4-	BreakDancer
3	47938250	1+2-	17	74501599	155+8-	BreakDancer
3	48198075	0+30-	14	91657737	0+71-	BreakDancer
3	48198075	5+30-	14	91652232	103+3-	BreakDancer
3	48273038	1+2-	6	43750911	8+29-	BreakDancer
3	48273038	1+9-	6	43747376	54+2-	BreakDancer
3	48273279	17+0-	6	43763378	0+14-	BreakDancer
3	48273279	17+3-	6	43751209	22+1-	BreakDancer
3	49114291	0+3-	11	17053689	79+0-	BreakDancer
3	49329659	0+7-	9	139204073	2+124-	BreakDancer
3	49329659	2+7-	9	139203340	114+2-	BreakDancer
3	52003929	3+1-	6	118426859	12+21-	BreakDancer
3	52004988	0+12-	6	118426784	5+17-	BreakDancer
3	52382950	1+3-	14	101392777	33+52-	BreakDancer
3	52383888	5+0-	14	101461243	0+7-	BreakDancer
3	53190659	2+3-	10	69767614	122+96-	BreakDancer
3	53201543	2+9-	20	33003183	21+20-	BreakDancer
3	57480629	18+0-	3	142940048	67+2-	BreakDancer
3	60691072	0+4-	12	122640838	100+109-	BreakDancer
3	60691072	2+4-	12	122637240	126+80-	BreakDancer
3	61703789	10+39-	6	35544551	44+49-	BreakDancer
3	61703789	2+5-	6	35544698	9+8-	BreakDancer
3	72904597	1+2-	3	144237629	8+22-	BreakDancer
3	72904984	4+0-	3	144252475	6+4-	BreakDancer
3	72905081	5+0-	3	144256477	18+3-	BreakDancer
3	9009736	0+4-	10	70395134	58+101-	BreakDancer
4	101088637	11+1-	13	98665642	42+8-	BreakDancer
4	101089073	9+3-	21	44291231	11+6-	BreakDancer
4	101089073	9+6-	13	98665642	42+2-	BreakDancer
4	101089524	23+2-	13	98665904	121+23-	BreakDancer
4	101089524	23+36-	13	98665642	39+2-	BreakDancer
4	101090449	1+11-	21	44291231	11+1-	BreakDancer
4	101090449	1+131-	13	98665904	121+5-	BreakDancer
4	107472438	4+6-	20	14056644	4+2-	BreakDancer
4	107488312	0+9-	20	14056644	4+0-	BreakDancer
4	1084825	1+4-	8	26277162	12+11-	BreakDancer
4	1085108	2+1-	8	26267899	4+5-	BreakDancer
4	109791350	10+1-	6	56948541	11+1-	BreakDancer
4	113497258	3+0-	20	61769262	7+6-	BreakDancer
4	113497684	0+3-	20	61775739	7+7-	BreakDancer
4	113498195	0+3-	20	61787591	7+3-	BreakDancer
4	118225477	4+1-	8	71672680	8+73-	BreakDancer
4	118225477	6+1-	8	71671045	39+8-	BreakDancer
4	118225477	6+11-	8	71661688	31+33-	BreakDancer
4	119334941	0+8-	12	2778513	213+39-	BreakDancer
4	119334941	4+8-	12	2777134	125+192-	BreakDancer
4	121202618	0+5-	14	60316766	0+4-	BreakDancer
4	12948521	13+1-	6	44327714	331+39-	BreakDancer
4	12948521	13+7-	6	44327244	12+1-	BreakDancer
4	140652169	4+1-	17	36937602	150+1473-	BreakDancer
4	141782848	1+6-	7	5357971	35+34-	BreakDancer
4	141785413	0+2-	7	5382206	19+10-	BreakDancer
4	141785413	0+7-	7	5380564	15+0-	BreakDancer
4	144700471	0+14-	7	65082676	57+19-	BreakDancer
4	144700471	0+3-	7	65084395	3+60-	BreakDancer
4	144700471	10+14-	7	65082145	21+6-	BreakDancer
4	146286979	3+2-	12	3819949	3+0-	BreakDancer
4	148646770	2+1-	13	44679557	2+11-	BreakDancer
4	148646770	2+12-	13	44592656	25+1-	BreakDancer
4	15867268	135+33-	20	60395473	85+1-	BreakDancer
4	15867268	23+25-	20	60396755	12+622-	BreakDancer
4	15867268	23+33-	20	60396290	315+224-	BreakDancer
4	15867268	75+33-	20	60395729	419+15-	BreakDancer
4	15867268	78+33-	20	60395639	4+0-	BreakDancer
4	160147797	0+9-	14	23685578	0+82-	BreakDancer
4	165329327	0+12-	9	127042772	3+59-	BreakDancer
4	165329327	11+12-	9	127041516	81+2-	BreakDancer
4	165330191	0+12-	9	127040693	8+27-	BreakDancer
4	165330191	4+12-	9	127040238	14+35-	BreakDancer
4	165337663	17+0-	15	66863790	45+59-	BreakDancer
4	165337663	17+2-	15	66859467	8+0-	BreakDancer
4	1788433	5+0-	19	63249445	2+2-	BreakDancer
4	1793863	3+2-	19	63249036	5+3-	BreakDancer
4	1794652	5+0-	19	63249036	3+3-	BreakDancer
4	1795301	1+2-	19	63249036	0+3-	BreakDancer
4	1804451	0+4-	19	63248926	0+3-	BreakDancer
4	2716471	2+1-	X	40576655	0+2-	BreakDancer
4	2716471	2+4-	X	40576262	6+1-	BreakDancer
4	39159098	5+1-	9	136009409	5+6-	BreakDancer
4	39159246	1+4-	9	136009409	5+1-	BreakDancer
4	39159331	3+3-	9	136012831	3+30-	BreakDancer
4	39651393	4+1-	8	101788294	62+7-	BreakDancer
4	39651393	8+1-	8	101788064	30+81-	BreakDancer
4	39651393	8+19-	8	101786987	95+12-	BreakDancer
4	39651393	8+33-	8	101786337	27+24-	BreakDancer
4	41679600	3+1-	14	72495077	1+22-	BreakDancer
4	41679600	3+3-	14	72492845	19+21-	BreakDancer
4	56996847	2+0-	8	4632230	14+14-	BreakDancer
4	56997202	11+2-	8	4632230	14+12-	BreakDancer
4	57002737	29+16-	8	4632230	14+1-	BreakDancer
4	57002737	29+3-	8	4632433	1+28-	BreakDancer
4	57014637	4+1-	8	4633316	0+4-	BreakDancer
4	68265437	2+0-	8	134557151	1+8-	BreakDancer
4	68265437	2+2-	8	134547322	9+10-	BreakDancer
4	68266156	2+0-	8	134627199	18+8-	BreakDancer
4	68266156	2+2-	8	134557825	6+1-	BreakDancer
4	72386507	2+88-	5	139926327	0+152-	BreakDancer
4	72386507	2+98-	5	139925640	57+17-	BreakDancer
4	72386507	7+98-	5	139924445	14+0-	BreakDancer
4	74183615	5+3-	6	34320585	1+11-	BreakDancer
4	77484707	1+2-	20	17889791	0+11-	BreakDancer
4	77484826	1+15-	20	17897011	1+30-	BreakDancer
4	77484826	1+17-	20	17885577	17+6-	BreakDancer
4	77484826	1+6-	20	17897336	1+22-	BreakDancer
4	77484826	3+17-	20	17882798	3+0-	BreakDancer
4	77484826	3+20-	20	17889791	0+9-	BreakDancer
4	77484921	10+1-	20	17881244	12+9-	BreakDancer
4	77484921	10+3-	20	17897011	1+7-	BreakDancer
4	78099137	12+2-	9	112053456	317+21-	BreakDancer
4	78099137	19+2-	9	112046879	116+8-	BreakDancer
4	78099137	19+41-	9	112046124	124+5-	BreakDancer
4	78099264	48+0-	9	112058510	1+55-	BreakDancer
4	78099264	57+0-	9	112053456	317+11-	BreakDancer
4	78099264	57+4-	9	112046124	85+5-	BreakDancer
4	81527890	2+0-	20	31808682	2+1-	BreakDancer
4	83565799	4+2-	X	15479857	9+69-	BreakDancer
4	83566766	11+63-	X	15479857	5+69-	BreakDancer
4	83567436	4+11-	X	15479857	5+13-	BreakDancer
4	84618157	2+1-	X	129320294	4+8-	BreakDancer
4	85723496	0+3-	11	65023529	33+36-	BreakDancer
4	88090205	40+1-	19	14535992	37+2-	BreakDancer
4	88090205	49+1-	19	14535798	11+7-	BreakDancer
4	88307431	10+0-	12	108024086	10+23-	BreakDancer
4	88307431	10+3-	12	108020617	48+29-	BreakDancer
4	88307431	6+0-	12	108025024	18+15-	BreakDancer
4	88347681	1+2-	12	6516548	93+19-	BreakDancer
4	88347775	2+1-	12	6517036	108+288-	BreakDancer
4	88582088	4+0-	10	92902699	9+1-	BreakDancer
4	88589430	4+1-	10	92902699	5+1-	BreakDancer
4	93962510	11+0-	5	180601092	993+1382-	BreakDancer
4	93962510	49+0-	5	180599087	1138+319-	BreakDancer
4	93962510	54+0-	5	180598669	245+648-	BreakDancer
4	93962510	54+40-	5	180597702	831+511-	BreakDancer
4	93962510	54+88-	5	180597171	478+1502-	BreakDancer
4	93962510	54+98-	5	108148802	61+145-	BreakDancer
4	96173	2+1-	11	9564564	3+21-	BreakDancer
4	96173	4+1-	11	9563560	16+4-	BreakDancer
4	96981213	10+0-	X	19286951	61+28-	BreakDancer
4	96981213	10+27-	X	19283723	42+3-	BreakDancer
4	96981213	10+3-	X	19285690	22+24-	BreakDancer
4	96981213	10+39-	X	19283382	39+60-	BreakDancer
4	96981213	6+0-	X	19287522	3+82-	BreakDancer
5	10303554	2+2-	13	78381117	13+2-	BreakDancer
5	10307317	12+2-	13	78381345	14+56-	BreakDancer
5	10307317	12+4-	13	78381117	13+0-	BreakDancer
5	10307949	42+14-	13	78381117	11+0-	BreakDancer
5	10307949	42+3-	13	78381345	14+42-	BreakDancer
5	10309263	1+14-	13	78381345	14+2-	BreakDancer
5	10311406	12+19-	13	78381549	12+1-	BreakDancer
5	10311406	12+7-	13	78381737	3+8-	BreakDancer
5	10311643	1+4-	13	78381737	3+1-	BreakDancer
5	10316424	2+12-	13	78382347	11+1-	BreakDancer
5	10317990	1+7-	13	78382347	3+1-	BreakDancer
5	108148770	24+178-	5	180598781	245+74-	BreakDancer
5	108148770	4+159-	5	180601248	986+173-	BreakDancer
5	108148770	4+178-	5	180599191	1135+89-	BreakDancer
5	108148770	92+178-	5	180597849	783+200-	BreakDancer
5	108148878	37+135-	5	180597849	715+200-	BreakDancer
5	108148878	5+135-	5	180598781	225+74-	BreakDancer
5	108148878	5+73-	5	180599191	1135+70-	BreakDancer
5	108148878	5+9-	5	180601248	986+16-	BreakDancer
5	108148878	61+135-	5	180597326	426+1500-	BreakDancer
5	108258045	1+3-	6	31873446	20+0-	BreakDancer
5	108258153	22+1-	6	31882508	1+43-	BreakDancer
5	108258153	22+3-	6	31873446	17+0-	BreakDancer
5	112141755	29+5-	7	26207868	129+2-	BreakDancer
5	112141755	4+4-	7	26214546	13+82-	BreakDancer
5	112141755	5+5-	7	26212509	81+100-	BreakDancer
5	112141755	8+5-	7	26208564	5+0-	BreakDancer
5	112224968	11+1-	11	233559	3+2-	BreakDancer
5	112228285	4+4-	11	233559	0+2-	BreakDancer
5	115926176	8+1-	5	149807495	45+493-	BreakDancer
5	122387279	3+0-	19	60877411	0+16-	BreakDancer
5	127474369	0+2-	13	102239364	2+7-	BreakDancer
5	130568145	0+4-	16	29988940	49+231-	BreakDancer
5	134288160	101+41-	21	26316028	406+207-	BreakDancer
5	134288160	115+45-	7	132370944	80+3-	BreakDancer
5	137871974	5+0-	7	150831370	4+5-	BreakDancer
5	137871974	7+0-	7	150831209	6+5-	BreakDancer
5	137872360	10+7-	7	150831370	1+5-	BreakDancer
5	137872360	14+7-	7	150831209	4+5-	BreakDancer
5	137882457	4+7-	7	150830421	1+7-	BreakDancer
5	139761999	0+5-	19	44021280	0+4-	BreakDancer
5	139805747	13+1-	5	141214187	15+1-	BreakDancer
5	140015713	0+4-	7	116657049	0+37-	BreakDancer
5	140029462	19+2-	5	140031033	0+15-	BreakDancer
5	140931795	0+9-	5	141370831	1+4-	BreakDancer
5	141333448	4+1-	7	98435141	3+6-	BreakDancer
5	141338210	1+7-	7	98435141	0+6-	BreakDancer
5	141340050	3+3-	7	134464581	1+3-	BreakDancer
5	141362833	2+2-	11	122435945	65+69-	BreakDancer
5	141491597	2+0-	12	18402844	9+1-	BreakDancer
5	141492052	7+0-	12	18402844	7+1-	BreakDancer
5	148856570	16+0-	13	36576512	3+14-	BreakDancer
5	148865305	6+1-	13	36576512	3+5-	BreakDancer
5	148866847	5+5-	15	34896927	1+7-	BreakDancer
5	148866847	5+7-	13	36576512	3+1-	BreakDancer
5	148869663	3+0-	15	34896927	1+3-	BreakDancer
5	148871583	3+1-	13	36576775	6+3-	BreakDancer
5	148872919	12+3-	13	36576895	1+4-	BreakDancer
5	148872919	12+8-	13	36576775	6+0-	BreakDancer
5	148872919	8+3-	15	34897249	5+8-	BreakDancer
5	148880098	3+0-	15	34897249	5+3-	BreakDancer
5	148884883	9+1-	15	34897361	25+9-	BreakDancer
5	148884883	9+4-	15	34897249	5+1-	BreakDancer
5	148909891	0+11-	15	34897361	25+0-	BreakDancer
5	148909891	0+13-	15	34897249	2+1-	BreakDancer
5	148910855	5+23-	15	34897361	17+0-	BreakDancer
5	149756183	0+3-	19	43912597	3+19-	BreakDancer
5	149759773	0+8-	12	47808134	62+36-	BreakDancer
5	149806551	39+35-	7	75771542	15+28-	BreakDancer
5	150395420	4+0-	14	20923996	33+2-	BreakDancer
5	150499957	2+1-	10	79246311	13+31-	BreakDancer
5	154171065	6+1-	6	26272313	0+9-	BreakDancer
5	154171347	3+2-	6	26272313	0+3-	BreakDancer
5	154373601	0+5-	X	69426663	5+0-	BreakDancer
5	154374857	1+3-	X	69478374	7+5-	BreakDancer
5	159781429	3+0-	8	67842667	4+2-	BreakDancer
5	159781929	4+0-	8	67842667	2+2-	BreakDancer
5	159782427	8+8-	8	67842475	7+2-	BreakDancer
5	159783864	0+3-	8	67842475	0+2-	BreakDancer
5	159788269	1+6-	8	67842226	0+6-	BreakDancer
5	16504896	3+0-	X	153801273	3+4-	BreakDancer
5	16506255	3+0-	X	153801387	5+2-	BreakDancer
5	16506255	5+0-	X	153801273	3+2-	BreakDancer
5	16511737	0+2-	X	153801273	3+0-	BreakDancer
5	16516372	0+6-	X	153801387	5+0-	BreakDancer
5	167828681	3+2-	11	77468272	12+270-	BreakDancer
5	167870223	3+0-	12	27542227	3+2-	BreakDancer
5	167877599	2+3-	12	27542227	3+0-	BreakDancer
5	172256640	0+5-	17	46600596	335+382-	BreakDancer
5	172310840	7+16-	12	47517706	40+20-	BreakDancer
5	176625524	3+3-	19	54881159	18+61-	BreakDancer
5	176625653	4+0-	19	54878996	3+36-	BreakDancer
5	176625920	5+0-	19	54876971	4+40-	BreakDancer
5	176625920	6+10-	19	54878996	0+36-	BreakDancer
5	176626149	2+0-	19	54872269	6+3-	BreakDancer
5	176626149	2+4-	19	54876971	1+40-	BreakDancer
5	176626149	2+6-	19	54875552	28+18-	BreakDancer
5	177510567	3+8-	10	93966365	2+7-	BreakDancer
5	177510567	6+8-	10	93966271	3+1-	BreakDancer
5	177513428	1+10-	10	93966192	1+8-	BreakDancer
5	178977494	5+2-	X	100554408	2+6-	BreakDancer
5	178977615	5+1-	14	68426621	22+17-	BreakDancer
5	178977886	6+5-	X	100554408	0+6-	BreakDancer
5	179084353	17+10-	11	118420945	4+6-	BreakDancer
5	180603485	32+24-	7	44714983	1+2-	BreakDancer
5	31959374	0+13-	7	22828817	8+435-	BreakDancer
5	31959374	6+15-	7	22819120	360+6-	BreakDancer
5	32621445	3+1-	16	4553165	3+38-	BreakDancer
5	32627501	20+4-	16	4552857	22+3-	BreakDancer
5	32627501	20+42-	16	4553165	0+38-	BreakDancer
5	34951750	8+8-	8	52510946	1+6-	BreakDancer
5	34958623	4+1-	8	52511236	1+5-	BreakDancer
5	37248122	0+3-	X	13696097	13+6-	BreakDancer
5	40868352	11+1-	20	33639839	7+1-	BreakDancer
5	60223934	7+1-	X	54594990	8+1-	BreakDancer
5	72223471	2+0-	10	86140859	3+2-	BreakDancer
5	72224826	1+2-	10	86140859	3+0-	BreakDancer
5	72231664	0+3-	10	86141393	2+0-	BreakDancer
5	72352313	0+6-	15	39358835	2+40-	BreakDancer
5	72352642	4+0-	15	39310781	5+1-	BreakDancer
5	72830093	31+4-	8	71348124	6+28-	BreakDancer
5	72830735	3+6-	8	71348124	6+3-	BreakDancer
5	74130677	0+6-	7	98761444	21+1-	BreakDancer
5	75612566	5+0-	19	37767693	25+39-	BreakDancer
5	75612566	5+13-	19	37763933	73+1-	BreakDancer
5	75612722	14+0-	19	37770004	0+26-	BreakDancer
5	75612722	19+0-	19	37769601	3+10-	BreakDancer
5	75612722	19+4-	19	37763933	60+1-	BreakDancer
5	76621978	3+0-	5	125956996	17+0-	BreakDancer
5	76622187	0+5-	5	125947596	1+6-	BreakDancer
5	80636673	2+0-	17	5356491	2+1-	BreakDancer
5	93044583	32+4-	8	124451449	175+166-	BreakDancer
5	93044701	33+11-	5	170766069	0+14-	BreakDancer
5	94801787	32+1-	14	51536175	78+34-	BreakDancer
5	94801990	1+2-	14	51540824	7+34-	BreakDancer
5	94801990	1+6-	14	51536175	78+2-	BreakDancer
6	109335529	29+3-	7	98894705	81+609-	BreakDancer
6	109335529	32+13-	7	98893747	787+9-	BreakDancer
6	109335529	7+3-	7	98901667	0+16-	BreakDancer
6	109335642	15+0-	7	98895640	14+19-	BreakDancer
6	109335642	20+0-	7	98901667	0+12-	BreakDancer
6	129292230	2+0-	7	129925216	5+22-	BreakDancer
6	129292230	2+2-	7	129927865	4+11-	BreakDancer
6	129292316	2+1-	7	129925216	3+22-	BreakDancer
6	129292692	12+1-	7	129913358	68+0-	BreakDancer
6	129292692	12+3-	7	129924229	6+15-	BreakDancer
6	129292692	5+1-	7	129922440	26+66-	BreakDancer
6	131547222	2+0-	11	64872894	16+25-	BreakDancer
6	131547222	5+0-	11	64870290	18+0-	BreakDancer
6	131547552	1+3-	11	64869980	0+4-	BreakDancer
6	131547665	3+0-	11	64867790	4+22-	BreakDancer
6	131547836	4+0-	11	64865013	3+0-	BreakDancer
6	13900158	5+0-	17	1977620	2+4-	BreakDancer
6	13900158	5+8-	17	1977482	10+1-	BreakDancer
6	13915208	1+3-	17	1977973	4+0-	BreakDancer
6	144221145	35+0-	7	105539819	5+220-	BreakDancer
6	144221145	40+0-	7	105526834	169+95-	BreakDancer
6	144221145	40+18-	7	105525370	112+125-	BreakDancer
6	149896351	2+2-	7	7987199	2+3-	BreakDancer
6	150109278	2+3-	11	118472468	3+1-	BreakDancer
6	151261768	0+2-	13	20612691	27+4-	BreakDancer
6	158977865	6+2-	17	11959762	5+1-	BreakDancer
6	158978865	3+3-	17	11959592	7+6-	BreakDancer
6	158985727	0+5-	17	11959592	4+5-	BreakDancer
6	159067230	1+3-	17	63762137	41+22-	BreakDancer
6	159108051	10+6-	14	22417193	1+6-	BreakDancer
6	160434770	1+2-	15	39342245	10+16-	BreakDancer
6	169847295	3+0-	X	154175757	2+0-	BreakDancer
6	169854509	3+0-	X	154175448	3+2-	BreakDancer
6	169865919	0+2-	X	154174545	0+3-	BreakDancer
6	170734714	2+1-	X	1468624	555+460-	BreakDancer
6	24511444	6+5-	12	70530249	5+3-	BreakDancer
6	24517773	1+2-	12	70530249	0+3-	BreakDancer
6	24520601	3+2-	12	70529967	3+5-	BreakDancer
6	24523365	1+4-	12	70530144	1+5-	BreakDancer
6	24523365	1+9-	12	70529967	1+5-	BreakDancer
6	30796315	122+48-	7	55680927	8+56-	BreakDancer
6	30798401	22+8-	7	55680927	8+20-	BreakDancer
6	30798731	1+9-	7	55680927	8+6-	BreakDancer
6	31702957	1+2-	20	51625671	2+51-	BreakDancer
6	31806761	24+5-	17	61070338	7+24-	BreakDancer
6	31808153	11+2-	17	61070450	8+9-	BreakDancer
6	31808153	25+2-	17	61070338	7+14-	BreakDancer
6	31809718	1+10-	17	61070450	8+2-	BreakDancer
6	31809718	1+17-	17	61070338	7+0-	BreakDancer
6	31812320	8+33-	17	61070686	32+2-	BreakDancer
6	31937755	0+2-	17	34872897	170+53-	BreakDancer
6	32030189	4+0-	17	34942504	5+10-	BreakDancer
6	3216449	3+0-	11	4033330	8+11-	BreakDancer
6	33351718	2+16-	14	90302845	10+17-	BreakDancer
6	33395463	5+0-	17	70276804	24+172-	BreakDancer
6	33397135	3+4-	17	74499705	6+1-	BreakDancer
6	36167885	1+4-	10	12249665	62+2-	BreakDancer
6	36168328	26+1-	10	12277776	0+28-	BreakDancer
6	36168328	31+1-	10	12268234	30+5-	BreakDancer
6	38838817	2+6-	7	102769446	21+29-	BreakDancer
6	42287584	1+2-	9	37826069	0+9-	BreakDancer
6	42287584	9+2-	9	37825820	11+12-	BreakDancer
6	42289845	0+4-	9	37826069	0+4-	BreakDancer
6	42293534	0+10-	9	37825820	11+4-	BreakDancer
6	44326314	9+43-	11	65379980	599+132-	BreakDancer
6	7284653	13+11-	11	74788202	90+1-	BreakDancer
6	7284653	9+11-	11	74792715	520+37-	BreakDancer
6	7284653	9+2-	12	60702151	90+5-	BreakDancer
6	7284787	1+22-	11	74789383	121+48-	BreakDancer
6	7349784	1+2-	7	44713342	4+46-	BreakDancer
6	73753771	0+7-	16	19632940	0+24-	BreakDancer
6	73753771	4+7-	16	19625867	15+1-	BreakDancer
6	74058530	0+3-	8	109330017	0+3-	BreakDancer
6	86444271	0+3-	17	44771872	4+1-	BreakDancer
6	90487657	7+0-	15	24441713	5+10-	BreakDancer
6	90883342	3+2-	11	8897467	0+19-	BreakDancer
6	99956175	0+2-	11	10777672	69+4-	BreakDancer
7	100142593	0+3-	14	23175430	1663+64-	BreakDancer
7	102569374	181+21-	17	34612099	212+420-	BreakDancer
7	102569374	182+112-	17	34612766	1188+750-	BreakDancer
7	102689682	0+6-	12	62331638	6+0-	BreakDancer
7	102776342	16+4-	14	49120040	57+4-	BreakDancer
7	102776342	19+4-	14	49114219	3+0-	BreakDancer
7	102776342	3+4-	14	49122777	1+44-	BreakDancer
7	102791942	1+2-	10	70215895	2+26-	BreakDancer
7	104553980	2+0-	8	63940009	3+2-	BreakDancer
7	104553980	5+0-	8	63939913	3+2-	BreakDancer
7	104560533	2+3-	8	63940009	1+2-	BreakDancer
7	104570961	6+0-	8	63938340	3+2-	BreakDancer
7	104574297	9+1-	8	63938651	1+11-	BreakDancer
7	104588250	3+1-	8	63938739	0+4-	BreakDancer
7	104588250	7+1-	8	63938651	1+4-	BreakDancer
7	104672416	71+21-	19	5641389	378+9-	BreakDancer
7	104672416	71+3-	19	5642330	10+405-	BreakDancer
7	104672416	72+26-	19	5641208	14+0-	BreakDancer
7	122985105	0+2-	16	46190206	3+1-	BreakDancer
7	127079697	6+49-	10	27546942	23+15-	BreakDancer
7	127925371	4+1-	17	57878789	13+5-	BreakDancer
7	127929224	0+11-	17	57878789	13+2-	BreakDancer
7	128290304	14+23-	12	46765222	34+9-	BreakDancer
7	128293067	10+41-	12	46765222	34+4-	BreakDancer
7	128554348	4+4-	19	4053372	5+6-	BreakDancer
7	128554486	9+2-	19	4050191	11+30-	BreakDancer
7	128554888	1+6-	19	4048274	0+7-	BreakDancer
7	128554888	3+19-	19	4050191	0+30-	BreakDancer
7	128554888	3+6-	19	4041613	4+0-	BreakDancer
7	128837578	11+0-	9	115077478	2+20-	BreakDancer
7	129980649	2+0-	12	119379259	11+9-	BreakDancer
7	129980649	5+0-	12	119368849	13+0-	BreakDancer
7	130578135	4+1-	17	38408216	17+50-	BreakDancer
7	130578225	1+14-	17	38408216	17+46-	BreakDancer
7	130578225	1+41-	17	38405474	625+112-	BreakDancer
7	130764386	0+3-	16	1314728	4+73-	BreakDancer
7	132370602	25+7-	11	62091448	13+51-	BreakDancer
7	132370602	28+7-	11	62090987	42+8-	BreakDancer
7	132370688	12+8-	11	62091448	12+6-	BreakDancer
7	132371045	27+2-	11	62097877	0+13-	BreakDancer
7	132371045	74+2-	11	62096629	47+57-	BreakDancer
7	132371190	3+2-	11	62097877	0+2-	BreakDancer
7	138869524	5+1-	14	68931292	11+28-	BreakDancer
7	138869613	17+2-	14	68923433	22+4-	BreakDancer
7	138869613	44+2-	14	68916841	312+6-	BreakDancer
7	138869730	0+2-	14	68923433	5+4-	BreakDancer
7	138869730	27+2-	14	68916841	285+6-	BreakDancer
7	139805421	2+5-	9	98528649	1+3-	BreakDancer
7	139806102	4+0-	9	98528092	4+4-	BreakDancer
7	139818232	2+1-	12	86702254	5+3-	BreakDancer
7	139825575	1+5-	12	86702254	5+1-	BreakDancer
7	139825575	1+8-	9	98528092	1+4-	BreakDancer
7	140987620	0+3-	Y	15261011	3+1-	BreakDancer
7	142790491	5+3-	19	59353828	10+11-	BreakDancer
7	151696170	3+2-	9	100409751	0+2-	BreakDancer
7	1621001	2+12-	10	59815197	41+2-	BreakDancer
7	1621001	2+2-	10	59817951	7+6-	BreakDancer
7	16807954	22+5-	12	47683805	31+32-	BreakDancer
7	18033553	2+5-	X	106772246	47+23-	BreakDancer
7	20833608	0+14-	17	34262798	48+8-	BreakDancer
7	20833608	0+7-	17	34263470	0+12-	BreakDancer
7	20833608	7+14-	17	34260141	260+2-	BreakDancer
7	23315655	2+2-	12	3019811	2+3-	BreakDancer
7	26201983	17+5-	14	23184684	109+1388-	BreakDancer
7	26207970	31+1-	12	94204729	30+2-	BreakDancer
7	26212632	2+9-	12	94204729	1+2-	BreakDancer
7	2841934	17+3-	20	52264297	17+12-	BreakDancer
7	2841934	18+7-	20	52257974	3+0-	BreakDancer
7	2841934	2+1-	20	52268967	2+110-	BreakDancer
7	2841934	9+1-	20	52265241	102+19-	BreakDancer
7	30377699	10+0-	17	59260938	0+90-	BreakDancer
7	30377699	13+0-	17	59260580	19+18-	BreakDancer
7	33283104	2+1-	17	20859652	34+21-	BreakDancer
7	33283104	4+1-	17	20856730	18+26-	BreakDancer
7	33283104	4+4-	17	20851773	31+16-	BreakDancer
7	34756730	0+3-	12	6510113	1+24-	BreakDancer
7	34756730	3+3-	12	6509209	27+7-	BreakDancer
7	35839040	5+3-	7	151695600	2+5-	BreakDancer
7	35888695	3+0-	9	100409751	2+7-	BreakDancer
7	35909318	5+1-	17	55690468	14+2-	BreakDancer
7	35910590	0+13-	17	55690468	14+0-	BreakDancer
7	42926083	24+0-	12	15947122	0+38-	BreakDancer
7	42926083	24+6-	12	15944103	73+1-	BreakDancer
7	43631672	3+0-	16	30363503	5+5-	BreakDancer
7	43924973	0+11-	17	38015233	8+1-	BreakDancer
7	43924973	0+3-	17	38064944	5+0-	BreakDancer
7	43924973	0+5-	17	38015696	2+3-	BreakDancer
7	43925280	1+3-	17	38017968	16+0-	BreakDancer
7	43925413	0+3-	17	38068960	3+1-	BreakDancer
7	4866882	2+4-	14	96080236	15+14-	BreakDancer
7	4866882	5+4-	14	96071966	42+25-	BreakDancer
7	4867074	1+2-	14	96071966	39+25-	BreakDancer
7	4867498	5+0-	14	96063517	5+4-	BreakDancer
7	4867498	5+2-	14	96067560	19+12-	BreakDancer
7	5220856	0+7-	17	70568194	0+5-	BreakDancer
7	5534830	45+19-	18	652140	60+66-	BreakDancer
7	56054918	2+1-	7	151695211	4+6-	BreakDancer
7	56069323	0+4-	7	151695211	0+6-	BreakDancer
7	66095842	23+2-	7	71939325	26+0-	BreakDancer
7	72493029	3+0-	20	32762847	12+34-	BreakDancer
7	73247553	0+8-	12	6517036	108+286-	BreakDancer
7	75795818	3+5-	X	152780614	5+1-	BreakDancer
7	93461611	2+0-	7	150077994	2+14-	BreakDancer
7	93466540	0+3-	7	150077994	0+14-	BreakDancer
7	93471608	0+11-	7	150077994	0+11-	BreakDancer
7	95702119	7+0-	12	31355848	6+28-	BreakDancer
7	95789308	0+30-	12	31355848	0+28-	BreakDancer
7	96177045	16+6-	11	1972979	442+74-	BreakDancer
7	98840511	2+12-	12	118117114	0+22-	BreakDancer
7	98844167	0+11-	12	118117114	0+10-	BreakDancer
7	98859469	2+1-	11	60846342	78+47-	BreakDancer
7	98878470	2+4-	12	54437418	15+2-	BreakDancer
7	98878782	3+1-	12	54480610	11+6-	BreakDancer
7	98878782	4+4-	12	54474855	5+4-	BreakDancer
7	99913840	8+0-	8	38036578	3+46-	BreakDancer
8	100968978	202+12-	16	11905234	11+1-	BreakDancer
8	100968978	202+5-	16	11905480	12+214-	BreakDancer
8	100973411	16+0-	16	11905480	11+16-	BreakDancer
8	100973411	16+4-	16	11905234	4+1-	BreakDancer
8	100975076	0+10-	16	11905480	11+2-	BreakDancer
8	101784716	20+0-	13	24570105	20+2-	BreakDancer
8	101784716	41+0-	X	73719625	0+22-	BreakDancer
8	101788163	10+0-	13	24569723	8+4-	BreakDancer
8	101788163	24+0-	13	24569608	26+36-	BreakDancer
8	101788357	13+2-	13	24569608	12+36-	BreakDancer
8	101790976	5+39-	13	24569608	3+36-	BreakDancer
8	101790976	5+6-	13	24569723	2+3-	BreakDancer
8	101794143	13+4-	13	24569044	8+1-	BreakDancer
8	101799251	17+3-	13	24568698	12+3-	BreakDancer
8	102610183	1+5-	12	54437418	12+2-	BreakDancer
8	104496875	9+1-	15	49024184	2+8-	BreakDancer
8	104501820	1+2-	15	49024184	2+0-	BreakDancer
8	104512042	1+2-	15	49024737	3+0-	BreakDancer
8	104521627	3+1-	15	49025200	0+4-	BreakDancer
8	104650231	4+1-	12	27066765	8+0-	BreakDancer
8	104849799	0+2-	9	19369484	5+739-	BreakDancer
8	114458262	3+0-	19	53810946	16+210-	BreakDancer
8	114458262	30+0-	19	53811143	52+616-	BreakDancer
8	114458262	36+0-	19	53811788	239+617-	BreakDancer
8	117740358	11+7-	17	74289876	1+43-	BreakDancer
8	117807547	15+5-	17	74289876	1+35-	BreakDancer
8	117837228	13+7-	17	74289876	1+28-	BreakDancer
8	117837390	4+0-	17	74289876	1+17-	BreakDancer
8	117930405	4+2-	22	39586625	3+3-	BreakDancer
8	117943316	0+5-	15	33023788	4+6-	BreakDancer
8	119503847	0+6-	8	121547840	6+1-	BreakDancer
8	124318437	102+38-	19	18546676	1+241-	BreakDancer
8	124318437	102+54-	19	18545469	201+52-	BreakDancer
8	124318437	84+38-	19	18545095	84+23-	BreakDancer
8	124318437	84+6-	19	18546866	12+118-	BreakDancer
8	125620458	2+115-	17	35315620	59+183-	BreakDancer
8	125620458	2+119-	17	35315169	55+143-	BreakDancer
8	125620458	2+85-	17	35319529	93+245-	BreakDancer
8	125620458	2+88-	17	35318707	100+61-	BreakDancer
8	125620458	2+94-	17	35315882	189+35-	BreakDancer
8	134320490	56+23-	19	534319	7+15-	BreakDancer
8	136706930	0+2-	20	30898077	58+64-	BreakDancer
8	136706930	1+7-	20	30891197	53+37-	BreakDancer
8	136707128	5+0-	20	30885179	4+61-	BreakDancer
8	136707381	3+0-	20	30871375	38+3-	BreakDancer
8	144733085	129+2-	9	94638932	20+100-	BreakDancer
8	144733346	3+15-	9	94638932	20+3-	BreakDancer
8	144733466	7+11-	9	94638932	6+3-	BreakDancer
8	144733997	68+24-	9	94639351	3+17-	BreakDancer
8	144734594	12+21-	9	94639351	3+1-	BreakDancer
8	145223341	3+10-	19	53811143	25+616-	BreakDancer
8	145986105	41+30-	17	17951194	0+11-	BreakDancer
8	146191287	0+4-	14	74712807	5+123-	BreakDancer
8	146191287	5+4-	14	74688487	79+26-	BreakDancer
8	146191462	13+1-	14	74684118	12+2-	BreakDancer
8	146191462	13+24-	14	74712807	4+46-	BreakDancer
8	15591196	0+8-	9	36194064	84+106-	BreakDancer
8	15591196	2+8-	9	36181014	70+1-	BreakDancer
8	17145063	2+0-	X	69074436	0+2-	BreakDancer
8	20112229	0+3-	11	63222657	1+3-	BreakDancer
8	30094810	0+7-	16	18707821	115+273-	BreakDancer
8	35502736	5+0-	17	39499445	0+5-	BreakDancer
8	43051622	3+0-	13	21003127	0+3-	BreakDancer
8	48586305	0+3-	20	1372341	57+1-	BreakDancer
8	48587052	24+2-	20	1395359	1+24-	BreakDancer
8	48587052	31+2-	20	1392974	54+9-	BreakDancer
8	56527322	0+4-	22	49245835	10+0-	BreakDancer
8	56528388	2+0-	22	49248577	12+8-	BreakDancer
8	56528388	2+5-	22	49247857	11+0-	BreakDancer
8	59501188	2+0-	12	111368501	2+0-	BreakDancer
8	59501188	4+0-	12	111372512	31+8-	BreakDancer
8	61897805	0+2-	22	37209740	0+4-	BreakDancer
8	66782799	5+0-	8	66794165	2+3-	BreakDancer
8	79647680	0+8-	17	35718963	20+0-	BreakDancer
8	79673281	0+4-	17	35718963	12+0-	BreakDancer
8	81246332	11+4-	12	50913297	1024+88-	BreakDancer
8	81896406	6+4-	8	124165759	24+35-	BreakDancer
8	82789905	3+1-	8	82807059	0+3-	BreakDancer
8	85939633	2+1-	12	51972622	3+1-	BreakDancer
8	87590032	3+0-	9	139183251	3+1-	BreakDancer
8	87739440	0+3-	9	130059915	3+1-	BreakDancer
8	87739440	0+5-	9	130059716	3+0-	BreakDancer
8	87741912	3+2-	15	73978884	0+7-	BreakDancer
8	95963067	0+2-	17	69716916	138+25-	BreakDancer
8	97313299	8+1-	X	56780609	3+9-	BreakDancer
8	99198512	0+8-	9	33439876	1+8-	BreakDancer
9	116293774	7+0-	15	41873509	20+773-	BreakDancer
9	116293774	7+55-	15	41872462	677+128-	BreakDancer
9	116293774	7+72-	15	41871764	237+2-	BreakDancer
9	126953269	3+0-	X	106777489	51+54-	BreakDancer
9	126953269	3+8-	X	106772246	47+18-	BreakDancer
9	126953410	5+1-	X	106777489	51+5-	BreakDancer
9	129311187	2+5-	12	54995189	28+4-	BreakDancer
9	129615916	2+2-	11	129484532	123+246-	BreakDancer
9	130709365	0+8-	14	31667520	0+6-	BreakDancer
9	130911539	5+0-	9	130913527	109+16-	BreakDancer
9	132317488	2+7-	19	847879	2+2-	BreakDancer
9	134743628	2+0-	9	134749115	0+2-	BreakDancer
9	136453426	0+3-	18	31963881	18+1-	BreakDancer
9	138491958	4+0-	9	138498837	0+3-	BreakDancer
9	139257915	11+23-	10	51260368	0+4-	BreakDancer
9	19017161	0+4-	11	47403244	69+51-	BreakDancer
9	19017161	4+4-	11	47402735	66+26-	BreakDancer
9	19017161	6+4-	11	47402169	71+113-	BreakDancer
9	19017317	44+0-	11	47402169	69+113-	BreakDancer
9	19017465	2+0-	11	47400954	7+4-	BreakDancer
9	19017465	2+11-	11	47402169	26+113-	BreakDancer
9	19017836	0+5-	11	47398763	1+15-	BreakDancer
9	19017836	2+5-	11	47398389	4+71-	BreakDancer
9	19018064	1+2-	11	47397241	1+2-	BreakDancer
9	19018064	4+2-	11	47396909	10+0-	BreakDancer
9	19018064	4+24-	11	47398389	2+71-	BreakDancer
9	19368915	33+12-	17	77134907	4+0-	BreakDancer
9	32625426	2+0-	X	70502906	7+1-	BreakDancer
9	33255149	5+1-	X	46470008	4+0-	BreakDancer
9	33261218	1+7-	X	46469797	2+1-	BreakDancer
9	33614454	9+0-	15	58443924	21+2-	BreakDancer
9	33615255	30+0-	15	58426926	32+1-	BreakDancer
9	35440118	1+2-	15	78202120	8+2-	BreakDancer
9	35440235	0+2-	15	78210585	10+1-	BreakDancer
9	37455363	3+1-	17	18097582	26+1-	BreakDancer
9	37875786	1+4-	11	57261651	2+47-	BreakDancer
9	37875786	1+79-	11	57236652	169+2-	BreakDancer
9	37875960	1+18-	11	57236652	94+0-	BreakDancer
9	37875960	1+9-	11	57262396	8+1-	BreakDancer
9	5031020	1+4-	19	1920748	18+1-	BreakDancer
9	5075231	2+1-	10	27064396	8+4-	BreakDancer
9	5076093	2+0-	10	27026678	2+0-	BreakDancer
9	5102042	5+2-	19	1570310	5+2-	BreakDancer
9	5102042	7+2-	19	1570105	2+32-	BreakDancer
9	5102703	2+2-	19	1563206	0+8-	BreakDancer
9	5102703	5+2-	19	1562673	12+6-	BreakDancer
9	5102703	8+2-	19	1562248	7+0-	BreakDancer
9	5102703	8+4-	19	1566284	0+20-	BreakDancer
9	70818166	2+8-	19	14065439	31+21-	BreakDancer
9	72721965	3+15-	20	32686075	26+22-	BreakDancer
9	78193345	4+0-	22	39514921	2+2-	BreakDancer
9	78197239	0+5-	22	39514921	2+0-	BreakDancer
9	99813447	5+23-	10	70200970	6+19-	BreakDancer
X	100532638	3+0-	11	16953110	3+2-	BreakDancer
X	118486572	192+5-	22	40727761	188+3-	BreakDancer
X	118487942	10+16-	22	40727761	0+3-	BreakDancer
X	119622086	5+1-	20	29599083	4+6-	BreakDancer
X	119622086	8+1-	20	29598963	4+3-	BreakDancer
X	119624008	1+2-	20	29599083	4+1-	BreakDancer
X	119628915	12+0-	20	29599388	16+13-	BreakDancer
X	119630211	0+18-	20	29599388	15+1-	BreakDancer
X	120009851	3+1-	10	88817817	2+6-	BreakDancer
X	128867846	4+0-	13	51501030	0+4-	BreakDancer
X	128882187	3+0-	13	51501777	4+4-	BreakDancer
X	128882187	3+2-	13	51501655	2+1-	BreakDancer
X	128883194	0+3-	13	51501777	2+0-	BreakDancer
X	130757412	0+3-	16	638117	0+15-	BreakDancer
X	130757527	6+5-	16	638117	0+12-	BreakDancer
X	142795141	2+2-	12	92328641	7+56-	BreakDancer
X	1465641	106+11-	19	51969994	51+8-	BreakDancer
X	1465641	113+12-	16	29988940	49+229-	BreakDancer
X	1471020	17+4-	16	57170105	53+53-	BreakDancer
X	152706559	3+0-	17	73682618	45+22-	BreakDancer
X	153236590	3+7-	20	60316042	3+40-	BreakDancer
X	154098004	0+4-	19	14537893	208+5-	BreakDancer
X	17028089	0+2-	17	43503782	11+0-	BreakDancer
X	17028259	2+0-	17	43509237	15+6-	BreakDancer
X	37586051	2+1-	20	17408026	0+2-	BreakDancer
X	37586051	2+4-	20	17407758	3+1-	BreakDancer
X	41089378	1+14-	X	73267575	12+1-	BreakDancer
X	44268459	2+0-	11	122511886	1+2-	BreakDancer
X	46201117	0+3-	12	94184263	13+20-	BreakDancer
[truncated: 1,498 more rows]
