# Supplementary material for: BreakTrans: uncovering the genomic architecture of gene fusions
Source: Genome Biol. 2013 Aug 23;14(8):R87. doi: 10.1186/gb-2013-14-8-r87 (PMC4054677; doi:10.1186/gb-2013-14-8-r87)
Supplement: Additional file 2 — A list of 41,615 candidate genomic breakpoints in SK-BR-3, used as input to BreakTrans. [file gb-2013-14-8-r87-S2.TSV]

1	100036615	11+2-	1	165018239	13+9-	DEL	64981668	99	7	SK11_L1234L1234.sorted.re_aln.marked.bam|2:SK20_L5678L5678.sorted.re_aln.marked.bam|3:SKBRMIL_L12345678.sorted.re_aln.marked.bam|2	1.98	1.80	1.74
1	100036619	4+18-	1	165018417	12+1-	ITX	64981320	50	7	SK11_L1234L1234.sorted.re_aln.marked.bam|2:SK20_L5678L5678.sorted.re_aln.marked.bam|3:SKBRMIL_L12345678.sorted.re_aln.marked.bam|2	1.98	1.80	1.74
1	100037301	8+12-	4	90904593	18+25-	CTX	-213	99	13	SK11_L1234L1234.sorted.re_aln.marked.bam|1:SKBRMIL_L12345678.sorted.re_aln.marked.bam|12
1	100065302	1+27-	3	72634092	38+16-	CTX	-227	99	12	SK11_L1234L1234.sorted.re_aln.marked.bam|5:SK20_L5678L5678.sorted.re_aln.marked.bam|3:SKBRMIL_L12345678.sorted.re_aln.marked.bam|4
1	100142117	1+4-	1	157998618	0+3-	INV	57856268	40	3	SK11_L1234L1234.sorted.re_aln.marked.bam|1:SK20_L5678L5678.sorted.re_aln.marked.bam|2	1.78	1.55	1.59
1	100211998	0+3-	1	100214991	3+1-	ITX	1637	32	3	SK20_L5678L5678.sorted.re_aln.marked.bam|2:SKBRMIL_L12345678.sorted.re_aln.marked.bam|1	0.43	0.71	2.42
1	100253261	6+6-	10	121296829	0+9-	CTX	-211	38	3	SKBRMIL_L12345678.sorted.re_aln.marked.bam|3
1	100299895	-	6	137576589	+	CTX	47	76	5
1	100417347	+	5	149430088	+	CTX	44	103	6
1	10046600	21+8-	7	151811610	31+9-	CTX	-229	99	12	SK11_L1234L1234.sorted.re_aln.marked.bam|1:SK20_L5678L5678.sorted.re_aln.marked.bam|8:SKBRMIL_L12345678.sorted.re_aln.marked.bam|3
1	100503984	+	14	92207066	+	CTX	63	60	5
1	100615900	-	7	67293253	+	CTX	48	99	5
1	10069882	+	16	80273816	-	CTX	39	34	6
1	100736380	+	2	156890109	-	CTX	47	26	9
1	100847224	2+0-	1	100850275	1+3-	DEL	3024	43	2	SK20_L5678L5678.sorted.re_aln.marked.bam|2	0.17	0.66	2.01
1	100904776	5+1-	1	100918665	0+5-	DEL	13887	99	5	SK20_L5678L5678.sorted.re_aln.marked.bam|3:SKBRMIL_L12345678.sorted.re_aln.marked.bam|2	0.18	0.93	1.82
1	100924473	1+4-	1	216382974	0+5-	INV	115458352	55	2	SKBRMIL_L12345678.sorted.re_aln.marked.bam|2	2.39	2.21	2.24
1	100933093	-	1	105850059	+	ITX	72	25	5
1	10096590	1+6-	7	130512766	75+27-	CTX	-118	66	22	SK20_L5678L5678.sorted.re_aln.marked.bam|2:SKBRMIL_L12345678.sorted.re_aln.marked.bam|20	22.42	19.27	22.41
1	101006791	-	7	111318671	+	CTX	41	58	5
1	101110390	+	6	13700348	+	CTX	42	76	5
1	101178976	+	1	3463947	+	INS	39	93	5
1	101316737	5+1-	9	22375763	3+0-	CTX	-211	42	3	SKBRMIL_L12345678.sorted.re_aln.marked.bam|3
1	101397224	5+2-	11	34352208	5+8-	CTX	-211	56	4	SKBRMIL_L12345678.sorted.re_aln.marked.bam|4
1	10144717	-	18	47527407	+	CTX	36	10	5
1	101496682	+	5	65631442	+	CTX	48	50	5
1	101506983	+	7	129606536	-	CTX	72	111	5
1	10156123	13+8-	5	179967142	0+9-	CTX	-236	73	6	SK11_L1234L1234.sorted.re_aln.marked.bam|3:SK20_L5678L5678.sorted.re_aln.marked.bam|3
1	10156123	14+19-	5	179966762	27+6-	CTX	-228	77	10	SK11_L1234L1234.sorted.re_aln.marked.bam|4:SK20_L5678L5678.sorted.re_aln.marked.bam|3:SKBRMIL_L12345678.sorted.re_aln.marked.bam|3
1	101567436	+	7	45434719	+	CTX	69	50	5
1	10166418	5+8-	11	47616504	0+9-	CTX	-223	37	4	SK20_L5678L5678.sorted.re_aln.marked.bam|2:SKBRMIL_L12345678.sorted.re_aln.marked.bam|2
1	101817385	+	8	123126658	+	CTX	65	478	5
1	101831786	+	14	53953739	-	CTX	50	43	5
1	101833543	+	20	2597273	-	CTX	49	116	5
1	101859226	1+6-	6	134505102	1+9-	CTX	-231	77	6	SK11_L1234L1234.sorted.re_aln.marked.bam|3:SK20_L5678L5678.sorted.re_aln.marked.bam|2:SKBRMIL_L12345678.sorted.re_aln.marked.bam|1
1	102062960	+	7	114280853	+	CTX	63	129	5
1	102160264	1+7-	1	102164148	5+11-	INV	3613	51	6	SK11_L1234L1234.sorted.re_aln.marked.bam|6	0.16	0.61	1.72
1	102369534	+	4	21346881	-	CTX	50	22	5
1	102426731	-	15	60685575	+	CTX	41	39	6
1	102546805	6+6-	11	27647875	4+0-	CTX	-219	34	3	SK11_L1234L1234.sorted.re_aln.marked.bam|1:SKBRMIL_L12345678.sorted.re_aln.marked.bam|2
1	102663982	4+0-	6	116775242	5+6-	CTX	-236	68	4	SK11_L1234L1234.sorted.re_aln.marked.bam|3:SK20_L5678L5678.sorted.re_aln.marked.bam|1
1	102664169	0+4-	6	116775242	5+2-	CTX	-229	54	4	SK11_L1234L1234.sorted.re_aln.marked.bam|1:SK20_L5678L5678.sorted.re_aln.marked.bam|2:SKBRMIL_L12345678.sorted.re_aln.marked.bam|1
1	102664914	16+1-	1	102742831	15+4-	INV	77723	99	14	SK11_L1234L1234.sorted.re_aln.marked.bam|2:SK20_L5678L5678.sorted.re_aln.marked.bam|3:SKBRMIL_L12345678.sorted.re_aln.marked.bam|9	0.52	0.55	1.89
1	102665359	0+3-	1	102742831	0+3-	INV	77272	33	2	SK20_L5678L5678.sorted.re_aln.marked.bam|1:SKBRMIL_L12345678.sorted.re_aln.marked.bam|1	0.52	0.55	1.90
1	10270671	-	4	28996069	+	CTX	31	20	6
1	102724667	+	2	105053789	+	CTX	88	74	5
1	102758099	-	7	101660739	+	CTX	58	92	5
1	102820283	+	1	102820597	+	DEL	16	16	17
1	102868668	+	1	102868973	+	DEL	19	20	23
1	102868668	+	1	102868974	+	DEL	19	21	23
1	103017221	-	2	81442107	+	CTX	48	65	9
1	103052278	4+1-	4	106652567	5+8-	CTX	-223	48	4	SK11_L1234L1234.sorted.re_aln.marked.bam|2:SKBRMIL_L12345678.sorted.re_aln.marked.bam|2
1	103118252	-	6	127573044	+	CTX	46	16	9
1	10318809	5+3-	8	121263529	195+175-	CTX	-119	99	96	SK11_L1234L1234.sorted.re_aln.marked.bam|6:SK20_L5678L5678.sorted.re_aln.marked.bam|4:SKBRMIL_L12345678.sorted.re_aln.marked.bam|86	27.53	25.27	28.41
1	103224585	4+3-	10	16298280	4+0-	CTX	-219	41	3	SK20_L5678L5678.sorted.re_aln.marked.bam|1:SKBRMIL_L12345678.sorted.re_aln.marked.bam|2
1	103284172	6+0-	5	116475727	2+5-	CTX	-217	51	4	SK20_L5678L5678.sorted.re_aln.marked.bam|1:SKBRMIL_L12345678.sorted.re_aln.marked.bam|3
1	103408789	+	21	44918608	-	CTX	52	43	5
1	103510317	3+0-	4	150186170	2+3-	CTX	-211	34	3	SKBRMIL_L12345678.sorted.re_aln.marked.bam|3
1	10404936	3+0-	1	10406364	6+10-	DEL	1479	59	3	SK20_L5678L5678.sorted.re_aln.marked.bam|3	2.29	0.75	2.02
1	10405023	6+2-	1	10406364	5+6-	DEL	1447	81	4	SK20_L5678L5678.sorted.re_aln.marked.bam|4	2.24	0.69	1.95
1	104158794	+	7	13947080	+	CTX	30	48	5
1	104222267	+	3	59316997	-	CTX	45	44	5
1	104233346	+	4	100795681	+	CTX	56	82	7
1	104518520	-	17	70237311	+	CTX	36	74	5
1	104562103	3+1-	1	142729902	2+5-	DEL	38167776	42	2	SK11_L1234L1234.sorted.re_aln.marked.bam|1:SK20_L5678L5678.sorted.re_aln.marked.bam|1	1.33	1.07	1.15
1	104607524	13+0-	3	120588691	0+11-	CTX	-233	99	11	SK11_L1234L1234.sorted.re_aln.marked.bam|6:SK20_L5678L5678.sorted.re_aln.marked.bam|4:SKBRMIL_L12345678.sorted.re_aln.marked.bam|1
1	104608043	5+4-	10	75026487	106+157-	CTX	-104	32	12	SK11_L1234L1234.sorted.re_aln.marked.bam|3:SK20_L5678L5678.sorted.re_aln.marked.bam|2:SKBRMIL_L12345678.sorted.re_aln.marked.bam|7	-113.85	-103.74	-117.28
1	104722557	+	3	13111318	-	CTX	55	102	6
1	104734376	+	5	67889703	+	CTX	59	36	8
1	104874125	2+0-	1	104885813	1+3-	DEL	11686	47	2	SK20_L5678L5678.sorted.re_aln.marked.bam|2	0.63	0.54	1.73
1	104926923	+	X	70528277	+	CTX	50	52	7
1	105040386	10+10-	6	128181658	8+6-	CTX	-223	31	4	SK11_L1234L1234.sorted.re_aln.marked.bam|1:SK20_L5678L5678.sorted.re_aln.marked.bam|1:SKBRMIL_L12345678.sorted.re_aln.marked.bam|2
1	105056549	15+9-	1	105057713	0+11-	DEL	1221	99	11	SK11_L1234L1234.sorted.re_aln.marked.bam|6:SKBRMIL_L12345678.sorted.re_aln.marked.bam|5	0.13	0.09	0.89
1	105056556	+	1	105057712	+	DEL	24	21	7
1	105156566	+	19	63060602	+	CTX	79	81	5
1	105193558	3+1-	8	92279514	22+25-	CTX	-117	48	19	SK11_L1234L1234.sorted.re_aln.marked.bam|1:SKBRMIL_L12345678.sorted.re_aln.marked.bam|18	-211.01	-192.87	-217.62
1	105215561	+	3	59692627	+	CTX	31	43	6
1	105269862	1+3-	8	120907546	135+177-	CTX	-118	99	60	SK11_L1234L1234.sorted.re_aln.marked.bam|6:SK20_L5678L5678.sorted.re_aln.marked.bam|1:SKBRMIL_L12345678.sorted.re_aln.marked.bam|53	179.89	164.52	187.82
1	105287987	-	1	6908995	+	ITX	38	101	6
1	105356081	-	10	82443985	+	CTX	39	18	5
1	10536207	2+9-	1	10544063	0+5-	INV	7827	38	5	SK11_L1234L1234.sorted.re_aln.marked.bam|5	7.83	1.01	1.80
1	105455484	3+7-	2	81117690	5+5-	CTX	-219	31	3	SK11_L1234L1234.sorted.re_aln.marked.bam|1:SKBRMIL_L12345678.sorted.re_aln.marked.bam|2
1	105468990	3+0-	1	105469946	2+5-	DEL	1005	46	2	SKBRMIL_L12345678.sorted.re_aln.marked.bam|2	2.58	1.00	1.31
1	105591671	+	7	117389309	+	CTX	61	101	5
1	105658331	-	18	3143183	+	CTX	65	44	5
1	105817338	10+1-	1	105824928	2+11-	DEL	7654	99	9	SK11_L1234L1234.sorted.re_aln.marked.bam|2:SKBRMIL_L12345678.sorted.re_aln.marked.bam|7	0.25	0.13	0.69
1	105817340	+	1	105824921	+	DEL	32	35	13
1	106029742	+	17	30755087	+	CTX	48	25	5
1	106212045	+	6	12237290	-	CTX	44	82	5
1	106238925	-	13	73429133	+	CTX	29	46	5
1	106277206	-	1	210147564	+	ITX	51	90	7
1	106422588	1+7-	1	106424294	4+10-	INV	1406	40	6	SK11_L1234L1234.sorted.re_aln.marked.bam|3:SK20_L5678L5678.sorted.re_aln.marked.bam|3	1.79	1.28	1.47
1	106537191	1+5-	3	63908352	12+13-	CTX	-211	44	5	SKBRMIL_L12345678.sorted.re_aln.marked.bam|5
1	106549201	+	1	57499369	+	INS	66	72	5
1	106677044	2+6-	1	112027904	7+9-	ITX	5350406	47	5	SK11_L1234L1234.sorted.re_aln.marked.bam|3:SK20_L5678L5678.sorted.re_aln.marked.bam|1:SKBRMIL_L12345678.sorted.re_aln.marked.bam|1	3.07	3.74	2.52
1	10699654	+	X	101714515	+	CTX	60	44	5
1	107197241	+	5	148419962	-	CTX	66	65	6
1	107205204	26+22-	8	127495512	20+3-	CTX	-236	37	5	SK11_L1234L1234.sorted.re_aln.marked.bam|5
1	107217290	+	7	98017146	-	CTX	64	85	5
1	107230778	+	1	108449922	+	DEL	46	38	3
1	107347304	+	2	130421071	+	CTX	75	52	5
1	107456547	13+14-	2	139121721	23+49-	CTX	-227	73	12	SK11_L1234L1234.sorted.re_aln.marked.bam|7:SK20_L5678L5678.sorted.re_aln.marked.bam|1:SKBRMIL_L12345678.sorted.re_aln.marked.bam|4
1	107465775	-	8	54078446	+	CTX	55	61	5
1	10750992	5+3-	7	130862695	54+75-	CTX	-121	63	22	SK11_L1234L1234.sorted.re_aln.marked.bam|4:SK20_L5678L5678.sorted.re_aln.marked.bam|1:SKBRMIL_L12345678.sorted.re_aln.marked.bam|17	22.49	19.33	22.48
1	107544258	+	5	145324358	+	CTX	85	49	7
1	107546608	+	1	107546773	+	DEL	70	50	27
1	107732320	+	17	56206419	-	CTX	79	65	11
1	1077934	5+7-	1	1082527	1+7-	INV	4393	63	6	SK20_L5678L5678.sorted.re_aln.marked.bam|6	0.58	4.54	3.87
1	10804796	9+17-	1	10807656	3+11-	INV	2610	33	6	SK11_L1234L1234.sorted.re_aln.marked.bam|3:SK20_L5678L5678.sorted.re_aln.marked.bam|3	5.79	2.99	1.59
1	108063551	5+2-	8	112592096	3+5-	CTX	-231	61	5	SK20_L5678L5678.sorted.re_aln.marked.bam|4:SKBRMIL_L12345678.sorted.re_aln.marked.bam|1
1	108077142	15+1-	9	67873457	1+15-	CTX	-225	99	12	SK11_L1234L1234.sorted.re_aln.marked.bam|3:SK20_L5678L5678.sorted.re_aln.marked.bam|4:SKBRMIL_L12345678.sorted.re_aln.marked.bam|5
1	108127311	+	7	120373784	+	CTX	63	153	5
1	10814710	12+1-	1	10816448	14+13-	INV	1394	40	6	SK11_L1234L1234.sorted.re_aln.marked.bam|3:SK20_L5678L5678.sorted.re_aln.marked.bam|3	5.18	3.64	1.94
1	108216956	-	12	81123639	+	CTX	44	70	5
1	108295524	3+20-	1	108297138	6+15-	INV	1448	37	8	SK11_L1234L1234.sorted.re_aln.marked.bam|8	8.31	4.09	2.30
1	10830772	5+3-	5	177603096	290+311-	CTX	328	99	111	SK11_L1234L1234.sorted.re_aln.marked.bam|42:SK20_L5678L5678.sorted.re_aln.marked.bam|69	11.65	9.96	11.65
1	108323377	+	5	146370228	+	CTX	76	37	5
1	10836159	-	7	114042537	+	CTX	103	215	5
1	108451095	+	20	45476191	+	CTX	77	206	5
1	10853368	-	20	10113390	+	CTX	38	122	5
1	10854915	+	1	226686059	-	ITX	42	79	6
1	108660627	+	1	108660696	+	DEL	34	29	17
1	10866262	15+3-	1	10870708	29+7-	INV	4158	99	14	SK11_L1234L1234.sorted.re_aln.marked.bam|14	1.69	1.27	1.60
1	108707806	16+3-	9	77567208	3+60-	CTX	-231	99	12	SK11_L1234L1234.sorted.re_aln.marked.bam|10:SKBRMIL_L12345678.sorted.re_aln.marked.bam|2
1	108709156	7+2-	5	85603268	0+5-	CTX	-236	38	4	SK11_L1234L1234.sorted.re_aln.marked.bam|2:SK20_L5678L5678.sorted.re_aln.marked.bam|2
1	108818243	23+0-	4	179366165	4+12-	CTX	-233	99	11	SK11_L1234L1234.sorted.re_aln.marked.bam|10:SKBRMIL_L12345678.sorted.re_aln.marked.bam|1
1	108818243	31+0-	4	156064045	11+10-	CTX	-232	96	8	SK11_L1234L1234.sorted.re_aln.marked.bam|7:SKBRMIL_L12345678.sorted.re_aln.marked.bam|1
1	108818448	1+16-	4	156064045	3+10-	CTX	-236	99	10	SK11_L1234L1234.sorted.re_aln.marked.bam|10
1	108834019	4+1-	8	55200403	14+3-	CTX	-236	35	3	SK11_L1234L1234.sorted.re_aln.marked.bam|1:SK20_L5678L5678.sorted.re_aln.marked.bam|2
1	108835092	8+1-	5	80610132	15+13-	CTX	-225	76	7	SK11_L1234L1234.sorted.re_aln.marked.bam|3:SK20_L5678L5678.sorted.re_aln.marked.bam|1:SKBRMIL_L12345678.sorted.re_aln.marked.bam|3
1	108835242	0+7-	5	80610132	13+4-	CTX	-225	75	7	SK11_L1234L1234.sorted.re_aln.marked.bam|4:SKBRMIL_L12345678.sorted.re_aln.marked.bam|3
1	108862731	0+2-	1	108893407	3+2-	ITX	20060	32	3	SK20_L5678L5678.sorted.re_aln.marked.bam|2:SKBRMIL_L12345678.sorted.re_aln.marked.bam|1	1.18	3.30	2.61
1	108881160	-	8	63418518	+	CTX	64	35	6
1	109064302	-	12	15004957	+	CTX	85	61	5
1	109176379	21+16-	1	109177886	28+32-	INV	1266	33	9	SK11_L1234L1234.sorted.re_aln.marked.bam|3:SK20_L5678L5678.sorted.re_aln.marked.bam|6	3.55	5.40	1.64
1	1091771	1+4-	1	1095498	17+5-	INV	1358	38	5	SK20_L5678L5678.sorted.re_aln.marked.bam|5	0.81	10.57	3.29
1	109227125	-	2	12480430	+	CTX	51	43	5
1	109296625	3+13-	3	111895931	11+0-	CTX	-220	99	11	SK11_L1234L1234.sorted.re_aln.marked.bam|2:SK20_L5678L5678.sorted.re_aln.marked.bam|2:SKBRMIL_L12345678.sorted.re_aln.marked.bam|7
1	109296656	+	3	111896085	+	CTX	77	5	12
1	109312740	+	19	57292861	+	CTX	73	55	7
1	109399244	+	1	109399564	+	DEL	17	28	21
1	109399250	+	1	109399564	+	DEL	15	28	21
1	109521394	5+3-	6	29971302	3+0-	CTX	-236	39	2	SK20_L5678L5678.sorted.re_aln.marked.bam|2
1	109521489	6+8-	2	173273235	10+0-	CTX	-236	54	3	SK11_L1234L1234.sorted.re_aln.marked.bam|3
1	10953887	2+38-	9	83346282	12+9-	CTX	-236	58	6	SK11_L1234L1234.sorted.re_aln.marked.bam|6
1	10953887	2+69-	6	112611694	28+2-	CTX	-236	99	18	SK11_L1234L1234.sorted.re_aln.marked.bam|18
1	10953887	2+77-	6	18845543	17+7-	CTX	-236	78	8	SK11_L1234L1234.sorted.re_aln.marked.bam|8
1	10953887	2+86-	2	48561650	1+14-	CTX	-236	95	8	SK11_L1234L1234.sorted.re_aln.marked.bam|8
1	10954118	1+20-	6	112611694	10+2-	CTX	-229	80	8	SK11_L1234L1234.sorted.re_aln.marked.bam|6:SKBRMIL_L12345678.sorted.re_aln.marked.bam|2
1	109541688	+	6	55966183	+	CTX	77	45	6
1	109554469	13+17-	1	109556099	18+23-	INV	1224	40	11	SK11_L1234L1234.sorted.re_aln.marked.bam|7:SK20_L5678L5678.sorted.re_aln.marked.bam|4	5.46	1.00	1.86
1	109614751	11+10-	1	109616859	21+33-	INV	1078	40	13	SK11_L1234L1234.sorted.re_aln.marked.bam|5:SK20_L5678L5678.sorted.re_aln.marked.bam|8	8.99	11.08	2.80
1	109619378	7+3-	1	109621344	11+9-	INV	1724	52	6	SK20_L5678L5678.sorted.re_aln.marked.bam|6	3.42	4.08	2.54
1	109633290	5+0-	1	109642010	9+6-	INV	8468	32	4	SK20_L5678L5678.sorted.re_aln.marked.bam|4	4.63	4.63	3.10
1	109638421	16+33-	1	109641506	12+34-	INV	2461	51	11	SK11_L1234L1234.sorted.re_aln.marked.bam|1:SK20_L5678L5678.sorted.re_aln.marked.bam|10	3.84	3.97	2.12
1	109641506	9+21-	1	109646920	72+85-	INV	1019	49	17	SK11_L1234L1234.sorted.re_aln.marked.bam|11:SK20_L5678L5678.sorted.re_aln.marked.bam|6	5.90	6.59	2.82
1	109683648	21+18-	1	109685517	15+18-	DEL	2467	34	3	SK11_L1234L1234.sorted.re_aln.marked.bam|1:SK20_L5678L5678.sorted.re_aln.marked.bam|2	6.71	6.76	3.14
1	109777953	-	21	42553949	+	CTX	84	47	5
1	109819041	9+35-	3	197725882	31+12-	CTX	-236	41	6	SK11_L1234L1234.sorted.re_aln.marked.bam|1:SK20_L5678L5678.sorted.re_aln.marked.bam|5
1	109825239	2+5-	1	109829011	37+13-	ITX	1438	38	4	SK11_L1234L1234.sorted.re_aln.marked.bam|1:SK20_L5678L5678.sorted.re_aln.marked.bam|1:SKBRMIL_L12345678.sorted.re_aln.marked.bam|2	2.12	11.16	2.00
1	109829011	21+7-	1	109831173	30+28-	INV	1556	53	11	SK11_L1234L1234.sorted.re_aln.marked.bam|1:SK20_L5678L5678.sorted.re_aln.marked.bam|10	2.73	15.32	2.18
1	1098582	0+16-	1	1102006	17+80-	INV	1676	52	10	SK11_L1234L1234.sorted.re_aln.marked.bam|2:SK20_L5678L5678.sorted.re_aln.marked.bam|8	0.89	9.42	3.04
1	109895988	8+11-	7	68808211	28+21-	CTX	-128	39	10	SK11_L1234L1234.sorted.re_aln.marked.bam|2:SK20_L5678L5678.sorted.re_aln.marked.bam|3:SKBRMIL_L12345678.sorted.re_aln.marked.bam|5	-54.73	-45.23	-54.73
1	109898615	13+1-	1	109920570	19+5-	INV	21837	99	12	SK11_L1234L1234.sorted.re_aln.marked.bam|12	1.53	1.95	2.53
1	109969454	4+9-	1	109970995	4+10-	INV	1338	31	5	SK20_L5678L5678.sorted.re_aln.marked.bam|5	1.05	17.62	3.53
1	109975232	0+9-	1	109976585	8+14-	INV	1088	34	5	SK20_L5678L5678.sorted.re_aln.marked.bam|5	0.86	16.98	3.35
1	109981755	+	3	32050312	-	CTX	80	71	6
1	109988744	24+6-	3	155435168	19+28-	CTX	-236	36	7	SK11_L1234L1234.sorted.re_aln.marked.bam|5:SK20_L5678L5678.sorted.re_aln.marked.bam|2
1	109988744	92+6-	1	109992879	4+73-	DEL	4276	99	67	SK11_L1234L1234.sorted.re_aln.marked.bam|9:SK20_L5678L5678.sorted.re_aln.marked.bam|42:SKBRMIL_L12345678.sorted.re_aln.marked.bam|16	0.02	0.10	0.11
1	109992902	4+47-	3	157014212	32+2-	CTX	-230	99	19	SK11_L1234L1234.sorted.re_aln.marked.bam|3:SK20_L5678L5678.sorted.re_aln.marked.bam|12:SKBRMIL_L12345678.sorted.re_aln.marked.bam|4
1	109998384	13+13-	1	219766712	19+29-	DEL	109768488	99	8	SK11_L1234L1234.sorted.re_aln.marked.bam|2:SK20_L5678L5678.sorted.re_aln.marked.bam|5:SKBRMIL_L12345678.sorted.re_aln.marked.bam|1	2.47	2.30	2.27
1	11	6+23-	10	135374387	26+19-	CTX	-115	58	18	SKBRMIL_L12345678.sorted.re_aln.marked.bam|18	27.77	25.76	28.09
1	110014535	12+6-	3	135401274	20+1-	CTX	-226	97	10	SK11_L1234L1234.sorted.re_aln.marked.bam|6:SKBRMIL_L12345678.sorted.re_aln.marked.bam|4
1	110016118	13+4-	1	110018225	18+10-	INV	1468	32	6	SK20_L5678L5678.sorted.re_aln.marked.bam|6	0.95	7.69	2.19
1	110049116	+	3	182702570	-	CTX	59	40	6
1	110063186	5+1-	1	110067982	17+5-	INV	3812	34	6	SK11_L1234L1234.sorted.re_aln.marked.bam|3:SK20_L5678L5678.sorted.re_aln.marked.bam|3	1.22	7.68	2.89
1	11009512	-	4	124983956	+	CTX	27	60	6
1	110103923	5+8-	1	110110297	21+7-	ITX	1178	46	4	SK20_L5678L5678.sorted.re_aln.marked.bam|2:SKBRMIL_L12345678.sorted.re_aln.marked.bam|2	3.45	16.02	3.23
1	110104974	9+15-	1	110106728	42+28-	INV	1426	34	9	SK20_L5678L5678.sorted.re_aln.marked.bam|9	2.88	11.68	2.40
1	110106728	32+5-	1	110115321	59+19-	INV	6055	99	32	SK11_L1234L1234.sorted.re_aln.marked.bam|25:SK20_L5678L5678.sorted.re_aln.marked.bam|7	3.19	15.59	3.57
1	110114554	8+10-	1	110119536	29+7-	INV	4532	32	7	SK20_L5678L5678.sorted.re_aln.marked.bam|7	3.43	22.20	3.45
1	110214100	24+29-	4	149987585	11+8-	CTX	-228	42	7	SK20_L5678L5678.sorted.re_aln.marked.bam|5:SKBRMIL_L12345678.sorted.re_aln.marked.bam|2
1	110223212	+	2	179171775	+	CTX	91	44	5
1	110235539	41+28-	1	110240214	223+146-	INV	1323	99	105	SK11_L1234L1234.sorted.re_aln.marked.bam|66:SK20_L5678L5678.sorted.re_aln.marked.bam|39	10.31	5.50	1.46
1	110235539	48+29-	1	110237399	28+26-	INV	1215	34	12	SK11_L1234L1234.sorted.re_aln.marked.bam|5:SK20_L5678L5678.sorted.re_aln.marked.bam|7	17.95	9.97	2.56
1	110240214	26+23-	1	110242216	62+42-	INV	1709	66	24	SK11_L1234L1234.sorted.re_aln.marked.bam|18:SK20_L5678L5678.sorted.re_aln.marked.bam|6	19.86	8.70	2.16
1	110242216	18+7-	1	110245872	25+29-	INV	3071	31	9	SK11_L1234L1234.sorted.re_aln.marked.bam|8:SK20_L5678L5678.sorted.re_aln.marked.bam|1	11.96	4.37	2.12
1	110244728	6+12-	1	110251714	8+14-	ITX	1693	43	3	SK20_L5678L5678.sorted.re_aln.marked.bam|1:SKBRMIL_L12345678.sorted.re_aln.marked.bam|2	10.23	3.34	2.67
1	110247230	11+4-	1	110248996	23+10-	INV	1565	40	9	SK11_L1234L1234.sorted.re_aln.marked.bam|7:SK20_L5678L5678.sorted.re_aln.marked.bam|2	7.58	2.40	2.07
1	110257419	91+124-	1	110261047	122+81-	INV	1834	99	69	SK11_L1234L1234.sorted.re_aln.marked.bam|37:SK20_L5678L5678.sorted.re_aln.marked.bam|32	9.47	4.99	1.03
1	110258156	31+26-	1	110261047	101+51-	INV	1436	33	14	SK11_L1234L1234.sorted.re_aln.marked.bam|11:SK20_L5678L5678.sorted.re_aln.marked.bam|3	3.39	1.90	0.36
1	110261047	39+47-	1	110263666	105+109-	INV	1985	99	70	SK11_L1234L1234.sorted.re_aln.marked.bam|40:SK20_L5678L5678.sorted.re_aln.marked.bam|30	9.62	5.33	1.81
1	110261047	82+50-	1	110262240	86+26-	INV	1298	99	52	SK11_L1234L1234.sorted.re_aln.marked.bam|34:SK20_L5678L5678.sorted.re_aln.marked.bam|18	2.46	1.22	0.45
1	110263666	33+34-	1	110268239	117+139-	INV	1821	99	42	SK11_L1234L1234.sorted.re_aln.marked.bam|21:SK20_L5678L5678.sorted.re_aln.marked.bam|21	2.06	1.46	0.30
1	110268239	68+82-	1	110270102	105+45-	INV	1494	74	33	SK11_L1234L1234.sorted.re_aln.marked.bam|22:SK20_L5678L5678.sorted.re_aln.marked.bam|11	16.81	13.91	1.82
1	110268239	83+108-	1	110269060	38+71-	INV	1255	99	42	SK11_L1234L1234.sorted.re_aln.marked.bam|15:SK20_L5678L5678.sorted.re_aln.marked.bam|27	1.89	1.61	0.24
1	110297074	7+8-	2	161660386	7+1-	CTX	-211	40	4	SKBRMIL_L12345678.sorted.re_aln.marked.bam|4
1	110404049	4+17-	1	110405313	8+10-	INV	1136	40	8	SK11_L1234L1234.sorted.re_aln.marked.bam|3:SK20_L5678L5678.sorted.re_aln.marked.bam|5	5.80	11.57	2.26
1	110424806	26+11-	1	110426080	33+8-	INV	1149	76	15	SK11_L1234L1234.sorted.re_aln.marked.bam|8:SK20_L5678L5678.sorted.re_aln.marked.bam|7	3.45	7.03	2.59
1	110490441	0+4-	4	156160381	4+1-	CTX	-229	47	4	SK11_L1234L1234.sorted.re_aln.marked.bam|2:SK20_L5678L5678.sorted.re_aln.marked.bam|1:SKBRMIL_L12345678.sorted.re_aln.marked.bam|1
1	110515404	-	2	177812709	+	CTX	110	24	6
1	110562645	16+13-	1	110564658	14+12-	INV	2027	41	8	SK20_L5678L5678.sorted.re_aln.marked.bam|8	1.73	16.53	2.68
1	110567543	31+30-	1	110569587	21+38-	INV	1413	72	15	SK20_L5678L5678.sorted.re_aln.marked.bam|15	1.31	14.14	1.28
1	110643913	36+39-	1	113267409	7+1-	ITX	2098062	46	5	SK11_L1234L1234.sorted.re_aln.marked.bam|3:SK20_L5678L5678.sorted.re_aln.marked.bam|1:SKBRMIL_L12345678.sorted.re_aln.marked.bam|1	4.39	2.81	2.74
1	11066450	3+3-	4	22329652	0+7-	CTX	-219	42	3	SK11_L1234L1234.sorted.re_aln.marked.bam|1:SKBRMIL_L12345678.sorted.re_aln.marked.bam|2
1	110788746	15+18-	1	110791496	46+38-	INV	2428	40	10	SK11_L1234L1234.sorted.re_aln.marked.bam|2:SK20_L5678L5678.sorted.re_aln.marked.bam|8	8.37	15.44	2.28
1	110788746	44+49-	1	110790332	61+54-	INV	1232	99	24	SK11_L1234L1234.sorted.re_aln.marked.bam|9:SK20_L5678L5678.sorted.re_aln.marked.bam|15	7.92	14.98	2.26
1	110789157	9+24-	1	110790332	47+44-	INV	1013	49	10	SK11_L1234L1234.sorted.re_aln.marked.bam|3:SK20_L5678L5678.sorted.re_aln.marked.bam|7	4.77	9.27	1.57
1	110822048	+	7	143306392	+	CTX	89	47	7
1	110874374	10+2-	1	110876295	16+4-	INV	1607	66	8	SK11_L1234L1234.sorted.re_aln.marked.bam|8	3.86	8.94	2.84
1	110881849	55+11-	1	110886126	61+14-	INV	4157	99	53	SK11_L1234L1234.sorted.re_aln.marked.bam|51:SK20_L5678L5678.sorted.re_aln.marked.bam|2	4.65	10.98	2.91
1	110906550	15+9-	1	110908038	31+20-	INV	1197	33	11	SK11_L1234L1234.sorted.re_aln.marked.bam|4:SK20_L5678L5678.sorted.re_aln.marked.bam|7	5.29	10.30	2.17
1	110938415	23+3-	1	110939856	34+3-	INV	1271	68	15	SK11_L1234L1234.sorted.re_aln.marked.bam|5:SK20_L5678L5678.sorted.re_aln.marked.bam|10	4.83	8.43	1.90
1	110980758	+	1	64612397	-	ITX	93	48	6
1	110985216	36+30-	1	110987443	95+49-	INV	1225	99	27	SK11_L1234L1234.sorted.re_aln.marked.bam|13:SK20_L5678L5678.sorted.re_aln.marked.bam|14	0.88	1.48	0.42
1	111051720	+	17	39062888	+	CTX	56	18	5
1	111067082	23+21-	1	111068315	33+13-	INV	1162	46	12	SK11_L1234L1234.sorted.re_aln.marked.bam|7:SK20_L5678L5678.sorted.re_aln.marked.bam|5	2.49	1.99	0.98
1	111173492	+	12	29734027	+	CTX	48	59	6
1	111303471	19+21-	8	120533409	1004+1073-	CTX	-71	99	525	SK11_L1234L1234.sorted.re_aln.marked.bam|103:SK20_L5678L5678.sorted.re_aln.marked.bam|23:SKBRMIL_L12345678.sorted.re_aln.marked.bam|399	302.53	276.21	316.19
1	111356993	0+5-	1	111365083	14+10-	ITX	2858	35	5	SK11_L1234L1234.sorted.re_aln.marked.bam|4:SK20_L5678L5678.sorted.re_aln.marked.bam|1	10.11	2.37	2.64
1	111384697	19+8-	1	111387056	8+6-	INV	2193	42	5	SK11_L1234L1234.sorted.re_aln.marked.bam|4:SKBRMIL_L12345678.sorted.re_aln.marked.bam|1	2.31	0.95	1.82
1	111384838	1+5-	1	111387056	2+5-	INV	1959	95	4	SK11_L1234L1234.sorted.re_aln.marked.bam|1:SKBRMIL_L12345678.sorted.re_aln.marked.bam|3	2.27	0.93	1.83
1	111388694	+	2	100327346	+	CTX	52	57	6
1	111421244	2+5-	5	159954673	0+4-	CTX	-223	37	4	SK11_L1234L1234.sorted.re_aln.marked.bam|1:SK20_L5678L5678.sorted.re_aln.marked.bam|1:SKBRMIL_L12345678.sorted.re_aln.marked.bam|2
1	111423143	10+15-	1	170467149	8+13-	INV	59043772	99	14	SK11_L1234L1234.sorted.re_aln.marked.bam|6:SK20_L5678L5678.sorted.re_aln.marked.bam|2:SKBRMIL_L12345678.sorted.re_aln.marked.bam|6	2.05	1.83	1.76
1	111427246	2+1-	1	111438186	30+22-	INV	4504	43	7	SK11_L1234L1234.sorted.re_aln.marked.bam|7	10.99	3.12	2.36
1	111509210	19+21-	8	122589684	1164+1140-	CTX	-67	99	607	SK11_L1234L1234.sorted.re_aln.marked.bam|92:SK20_L5678L5678.sorted.re_aln.marked.bam|46:SKBRMIL_L12345678.sorted.re_aln.marked.bam|469	255.25	233.55	267.33
1	111517399	+	3	197028994	+	CTX	71	78	5
1	111616509	+	14	37939714	-	CTX	62	56	5
1	111674249	1+4-	5	36120358	2+6-	CTX	-229	44	4	SK11_L1234L1234.sorted.re_aln.marked.bam|1:SK20_L5678L5678.sorted.re_aln.marked.bam|2:SKBRMIL_L12345678.sorted.re_aln.marked.bam|1
1	111737934	1+2-	1	164203415	6+1-	ITX	34976620	33	3	SK11_L1234L1234.sorted.re_aln.marked.bam|3	1.99	1.74	1.62
1	111751461	0+4-	1	111761615	7+5-	ITX	4039	37	7	SK20_L5678L5678.sorted.re_aln.marked.bam|3:SKBRMIL_L12345678.sorted.re_aln.marked.bam|4	2.27	2.80	2.60
1	111765937	-	11	76460372	+	CTX	99	78	7
1	111868527	1+9-	1	111886172	0+7-	INV	17377	85	7	SK11_L1234L1234.sorted.re_aln.marked.bam|7	2.16	0.48	2.47
1	111876220	+	1	111876329	+	DEL	38	52	11
1	112024948	18+1-	5	153482770	1+3-	CTX	-236	39	3	SK11_L1234L1234.sorted.re_aln.marked.bam|3
1	112065933	33+19-	1	112068638	38+5-	INV	2573	99	22	SK11_L1234L1234.sorted.re_aln.marked.bam|22	36.47	0.36	2.99
1	112066048	4+23-	1	112069136	6+10-	INV	2575	39	5	SK11_L1234L1234.sorted.re_aln.marked.bam|5	34.98	0.34	2.81
1	112180666	0+10-	1	112215302	15+5-	ITX	23559	99	13	SK20_L5678L5678.sorted.re_aln.marked.bam|9:SKBRMIL_L12345678.sorted.re_aln.marked.bam|4	0.94	3.40	3.51
1	112191400	+	11	65347817	+	CTX	57	76	5
1	11232872	7+0-	7	87733372	1+10-	CTX	-231	74	6	SK11_L1234L1234.sorted.re_aln.marked.bam|4:SK20_L5678L5678.sorted.re_aln.marked.bam|1:SKBRMIL_L12345678.sorted.re_aln.marked.bam|1
1	112340358	-	13	47057857	+	CTX	62	51	5
1	112480361	3+2-	1	112483257	3+2-	INV	2632	32	3	SK11_L1234L1234.sorted.re_aln.marked.bam|3	4.67	0.13	2.71
1	112493315	+	1	112506227	+	DEL	25	35	14
1	112503733	0+10-	4	26685399	9+1-	CTX	-236	98	8	SK11_L1234L1234.sorted.re_aln.marked.bam|8
1	112535028	1+9-	7	124214059	31+4-	CTX	-231	52	6	SK11_L1234L1234.sorted.re_aln.marked.bam|1:SK20_L5678L5678.sorted.re_aln.marked.bam|4:SKBRMIL_L12345678.sorted.re_aln.marked.bam|1
1	112556946	3+1-	9	102511388	3+3-	CTX	-236	35	2	SK11_L1234L1234.sorted.re_aln.marked.bam|2
1	11257143	3+8-	1	11258548	4+13-	INV	1147	31	4	SK11_L1234L1234.sorted.re_aln.marked.bam|3:SK20_L5678L5678.sorted.re_aln.marked.bam|1	1.61	1.18	1.66
1	112625209	7+12-	1	112634930	2+10-	INV	9535	81	9	SK11_L1234L1234.sorted.re_aln.marked.bam|9	5.72	0.17	2.69
1	112636422	3+1-	1	112639184	2+35-	DEL	2752	55	3	SK11_L1234L1234.sorted.re_aln.marked.bam|3	0.12	0.04	0.11
1	112636627	32+1-	1	112639184	1+31-	DEL	2633	99	22	SK11_L1234L1234.sorted.re_aln.marked.bam|22	0.03	0.04	0.02
1	112636627	8+0-	4	136216875	10+18-	CTX	-226	85	8	SK11_L1234L1234.sorted.re_aln.marked.bam|5:SKBRMIL_L12345678.sorted.re_aln.marked.bam|3
1	112639497	0+9-	4	136216875	1+17-	CTX	-236	83	8	SK11_L1234L1234.sorted.re_aln.marked.bam|8
1	112654087	-	2	185368231	+	CTX	47	25	5
1	112771065	4+8-	1	112772290	5+13-	INV	1021	38	6	SK11_L1234L1234.sorted.re_aln.marked.bam|3:SK20_L5678L5678.sorted.re_aln.marked.bam|3	2.71	1.20	1.61
1	112771947	16+18-	11	34271789	9+12-	CTX	-229	99	12	SK20_L5678L5678.sorted.re_aln.marked.bam|9:SKBRMIL_L12345678.sorted.re_aln.marked.bam|3
1	112859475	-	13	18963142	+	CTX	71	31	5
1	11288644	10+8-	6	100204821	10+0-	CTX	-231	85	6	SK20_L5678L5678.sorted.re_aln.marked.bam|5:SKBRMIL_L12345678.sorted.re_aln.marked.bam|1
1	11288644	7+1-	6	100205162	1+4-	CTX	-236	76	4	SK20_L5678L5678.sorted.re_aln.marked.bam|4
1	112954744	0+3-	1	112956112	1+4-	INV	1122	32	3	SK11_L1234L1234.sorted.re_aln.marked.bam|2:SK20_L5678L5678.sorted.re_aln.marked.bam|1	1.17	1.75	2.24
1	113049168	8+11-	1	113053146	2+10-	INV	4034	52	7	SK11_L1234L1234.sorted.re_aln.marked.bam|7	6.35	2.00	3.03
1	113158617	1+3-	1	113164041	4+2-	ITX	3262	31	3	SK20_L5678L5678.sorted.re_aln.marked.bam|2:SKBRMIL_L12345678.sorted.re_aln.marked.bam|1	0.74	0.84	2.72
1	113343950	12+25-	9	6712541	7+2-	CTX	-236	39	7	SK11_L1234L1234.sorted.re_aln.marked.bam|5:SK20_L5678L5678.sorted.re_aln.marked.bam|2
1	113343950	40+25-	5	86152283	2+32-	CTX	-232	99	27	SK11_L1234L1234.sorted.re_aln.marked.bam|12:SK20_L5678L5678.sorted.re_aln.marked.bam|11:SKBRMIL_L12345678.sorted.re_aln.marked.bam|4
1	113384860	+	3	29583951	+	CTX	70	69	5
1	113396370	10+2-	10	28685871	8+13-	CTX	-216	50	5	SK20_L5678L5678.sorted.re_aln.marked.bam|1:SKBRMIL_L12345678.sorted.re_aln.marked.bam|4
1	113412862	+	1	113415301	+	DEL	28	33	15
1	113412866	11+1-	1	113415315	11+17-	DEL	2512	99	10	SK11_L1234L1234.sorted.re_aln.marked.bam|1:SKBRMIL_L12345678.sorted.re_aln.marked.bam|9	0.02	0.03	0.10
1	113414475	3+1-	5	76373993	4+5-	CTX	-219	39	3	SK20_L5678L5678.sorted.re_aln.marked.bam|1:SKBRMIL_L12345678.sorted.re_aln.marked.bam|2
1	113471536	10+4-	1	113473457	8+6-	INV	1711	40	5	SK11_L1234L1234.sorted.re_aln.marked.bam|4:SK20_L5678L5678.sorted.re_aln.marked.bam|1	2.90	1.47	2.70
1	113506204	5+2-	1	113508873	7+6-	DEL	2744	31	2	SK11_L1234L1234.sorted.re_aln.marked.bam|2	4.70	2.42	2.68
1	113546524	2+0-	8	122903288	561+520-	CTX	-104	99	318	SK11_L1234L1234.sorted.re_aln.marked.bam|43:SK20_L5678L5678.sorted.re_aln.marked.bam|12:SKBRMIL_L12345678.sorted.re_aln.marked.bam|263	302.19	277.04	316.83
1	11357209	5+2-	1	11372570	4+4-	INV	15083	34	4	SK11_L1234L1234.sorted.re_aln.marked.bam|4	1.45	1.08	2.14
1	113601154	+	1	113601614	+	DEL	9	15	20
1	113614583	18+5-	1	113615817	33+15-	INV	1060	88	13	SK11_L1234L1234.sorted.re_aln.marked.bam|8:SK20_L5678L5678.sorted.re_aln.marked.bam|5	3.61	2.18	2.10
1	113615074	+	3	173630590	+	CTX	68	58	5
1	113634888	5+3-	1	113636478	3+0-	INV	1366	32	3	SK11_L1234L1234.sorted.re_aln.marked.bam|3	3.05	1.99	2.52
1	113782012	6+11-	7	41568788	3+72-	CTX	-231	47	6	SK11_L1234L1234.sorted.re_aln.marked.bam|2:SK20_L5678L5678.sorted.re_aln.marked.bam|3:SKBRMIL_L12345678.sorted.re_aln.marked.bam|1
1	113782107	0+11-	9	114327800	44+3-	CTX	-221	39	5	SK11_L1234L1234.sorted.re_aln.marked.bam|1:SK20_L5678L5678.sorted.re_aln.marked.bam|1:SKBRMIL_L12345678.sorted.re_aln.marked.bam|3
1	113834081	3+2-	1	113835677	1+5-	DEL	1590	33	2	SK11_L1234L1234.sorted.re_aln.marked.bam|1:SK20_L5678L5678.sorted.re_aln.marked.bam|1	1.37	0.63	2.81
1	113862645	+	15	93901663	+	CTX	47	39	7
1	113901842	+	9	86446914	+	CTX	92	57	5
1	113944759	5+3-	4	95243575	1+5-	CTX	-211	51	4	SKBRMIL_L12345678.sorted.re_aln.marked.bam|4
1	113946226	2+1-	1	221773188	4+1-	INV	107826760	61	2	SKBRMIL_L12345678.sorted.re_aln.marked.bam|2	2.44	2.29	2.27
1	114194042	+	13	105723009	-	CTX	57	81	8
1	114281836	+	20	21177467	-	CTX	83	107	5
1	114316188	+	4	113283241	-	CTX	85	36	5
1	114394435	23+20-	1	114395878	28+14-	INV	1040	80	17	SK11_L1234L1234.sorted.re_aln.marked.bam|6:SK20_L5678L5678.sorted.re_aln.marked.bam|11	0.86	2.04	1.14
1	114400807	-	5	453055	+	CTX	121	68	5
1	114447484	5+2-	1	114455130	31+42-	INV	1935	32	8	SK11_L1234L1234.sorted.re_aln.marked.bam|1:SK20_L5678L5678.sorted.re_aln.marked.bam|7	7.78	11.87	3.19
1	114455877	+	1	114447548	-	ITX	69	60	15
1	114479389	8+3-	1	114481220	18+9-	INV	1177	45	7	SK11_L1234L1234.sorted.re_aln.marked.bam|6:SK20_L5678L5678.sorted.re_aln.marked.bam|1	2.52	10.21	2.99
1	114530188	+	1	6375619	+	INS	98	34	5
1	114566119	17+21-	1	114573304	68+95-	INV	1160	84	20	SK11_L1234L1234.sorted.re_aln.marked.bam|17:SK20_L5678L5678.sorted.re_aln.marked.bam|3	8.81	0.85	2.48
1	114568899	-	10	70113559	+	CTX	102	75	5
1	114592445	22+24-	1	114594893	3+15-	INV	1979	43	7	SK11_L1234L1234.sorted.re_aln.marked.bam|6:SK20_L5678L5678.sorted.re_aln.marked.bam|1	9.43	0.91	2.74
1	114592445	22+31-	1	114594668	4+15-	INV	2145	45	7	SK11_L1234L1234.sorted.re_aln.marked.bam|7	8.99	0.85	2.59
1	114621174	+	9	103970685	-	CTX	100	32	8
1	114643960	-	10	116134446	+	CTX	63	60	6
1	114650284	3+6-	1	156574741	13+2-	ITX	41923956	37	5	SK11_L1234L1234.sorted.re_aln.marked.bam|3:SKBRMIL_L12345678.sorted.re_aln.marked.bam|2	1.62	1.38	1.30
1	114687931	15+10-	1	114689744	30+42-	INV	1332	34	10	SK11_L1234L1234.sorted.re_aln.marked.bam|5:SK20_L5678L5678.sorted.re_aln.marked.bam|5	3.43	3.42	1.26
1	11480597	22+13-	1	11481956	19+6-	INV	1144	44	10	SK11_L1234L1234.sorted.re_aln.marked.bam|3:SK20_L5678L5678.sorted.re_aln.marked.bam|7	1.83	8.79	1.37
1	114810086	10+13-	10	56181814	15+1-	CTX	-229	63	8	SK11_L1234L1234.sorted.re_aln.marked.bam|5:SK20_L5678L5678.sorted.re_aln.marked.bam|1:SKBRMIL_L12345678.sorted.re_aln.marked.bam|2
1	114810086	10+5-	10	56182047	0+14-	CTX	-228	55	7	SK11_L1234L1234.sorted.re_aln.marked.bam|3:SK20_L5678L5678.sorted.re_aln.marked.bam|2:SKBRMIL_L12345678.sorted.re_aln.marked.bam|2
1	114814776	+	3	22695962	-	CTX	75	70	5
1	114824119	14+14-	3	56593083	23+11-	CTX	-236	36	6	SK11_L1234L1234.sorted.re_aln.marked.bam|3:SK20_L5678L5678.sorted.re_aln.marked.bam|3
1	114845054	+	1	114845352	+	DEL	33	28	18
1	114915506	17+7-	1	114917255	20+12-	INV	1642	42	8	SK11_L1234L1234.sorted.re_aln.marked.bam|5:SK20_L5678L5678.sorted.re_aln.marked.bam|3	4.70	2.39	2.51
1	114985274	+	3	47288392	+	CTX	49	39	5
1	114995878	+	1	228250628	-	ITX	73	64	5
1	115102162	4+6-	1	115106899	2+7-	INV	4533	37	4	SK11_L1234L1234.sorted.re_aln.marked.bam|4	1.74	0.96	2.38
1	115233503	6+2-	7	7394782	2+8-	CTX	-221	55	5	SK11_L1234L1234.sorted.re_aln.marked.bam|1:SK20_L5678L5678.sorted.re_aln.marked.bam|1:SKBRMIL_L12345678.sorted.re_aln.marked.bam|3
1	115309771	2+0-	1	115325155	2+5-	DEL	15451	38	2	SK20_L5678L5678.sorted.re_aln.marked.bam|2	2.08	1.49	2.52
1	115309771	6+0-	1	115325011	0+6-	DEL	15300	85	4	SK20_L5678L5678.sorted.re_aln.marked.bam|4	2.07	1.47	2.52
1	115409602	+	16	28756705	+	CTX	47	68	5
1	115517069	+	4	61610389	-	CTX	57	73	5
1	115564717	+	3	7789881	-	CTX	87	77	5
1	115575479	+	2	148905325	+	CTX	76	19	6
1	115598425	+	1	115598696	+	DEL	45	25	11
1	115681882	2+38-	1	115689465	9+56-	INV	7278	99	34	SK20_L5678L5678.sorted.re_aln.marked.bam|34	3.32	4.99	3.02
1	115681882	2+44-	1	115684238	2+10-	INV	2257	49	6	SK20_L5678L5678.sorted.re_aln.marked.bam|6	4.23	5.25	3.02
1	115703878	1+7-	6	69888053	5+0-	CTX	-236	48	4	SK11_L1234L1234.sorted.re_aln.marked.bam|1:SK20_L5678L5678.sorted.re_aln.marked.bam|3
1	11598108	-	14	80578368	+	CTX	50	45	6
1	116017752	15+0-	1	116019949	22+12-	INV	1912	68	11	SK11_L1234L1234.sorted.re_aln.marked.bam|1:SK20_L5678L5678.sorted.re_aln.marked.bam|10	0.64	3.83	2.36
1	116031009	+	1	116034364	+	DEL	48	60	11
1	116031056	16+0-	1	116034358	2+10-	DEL	3405	99	7	SK11_L1234L1234.sorted.re_aln.marked.bam|4:SKBRMIL_L12345678.sorted.re_aln.marked.bam|3	0.34	2.47	1.85
1	116031056	9+0-	1	116034493	0+8-	DEL	3574	99	8	SK11_L1234L1234.sorted.re_aln.marked.bam|7:SKBRMIL_L12345678.sorted.re_aln.marked.bam|1	0.42	2.60	1.91
1	11605480	+	1	11605777	+	DEL	15	17	30
1	116122359	+	13	103138349	-	CTX	62	71	5
1	116325739	7+0-	1	116333267	1+8-	DEL	7565	99	6	SK20_L5678L5678.sorted.re_aln.marked.bam|6	3.00	1.42	2.75
1	116329692	7+3-	10	72703093	101+73-	CTX	-125	35	15	SK11_L1234L1234.sorted.re_aln.marked.bam|6:SKBRMIL_L12345678.sorted.re_aln.marked.bam|9	-76.03	-69.45	-78.63
1	116330079	14+14-	7	151811610	18+8-	CTX	-236	75	7	SK20_L5678L5678.sorted.re_aln.marked.bam|7
1	116330079	7+14-	7	151811775	18+50-	CTX	-229	74	11	SK20_L5678L5678.sorted.re_aln.marked.bam|8:SKBRMIL_L12345678.sorted.re_aln.marked.bam|3
1	116331658	6+15-	9	92472774	2+6-	CTX	-231	36	5	SK11_L1234L1234.sorted.re_aln.marked.bam|2:SK20_L5678L5678.sorted.re_aln.marked.bam|2:SKBRMIL_L12345678.sorted.re_aln.marked.bam|1
1	116465837	+	10	71413265	+	CTX	110	70	6
1	116491003	3+6-	1	224680903	6+6-	ITX	43275704	40	5	SK11_L1234L1234.sorted.re_aln.marked.bam|2:SK20_L5678L5678.sorted.re_aln.marked.bam|1:SKBRMIL_L12345678.sorted.re_aln.marked.bam|2	2.45	2.30	2.28
1	116510457	3+12-	1	116512812	1+17-	INV	1931	57	9	SK11_L1234L1234.sorted.re_aln.marked.bam|6:SK20_L5678L5678.sorted.re_aln.marked.bam|3	5.22	6.01	2.60
1	11653058	0+2-	1	11654868	22+29-	INV	1153	42	3	SK11_L1234L1234.sorted.re_aln.marked.bam|3	6.08	0.05	1.56
1	116543912	+	12	115706310	+	CTX	73	49	5
1	11654868	21+24-	1	11656952	11+6-	INV	1250	31	4	SK11_L1234L1234.sorted.re_aln.marked.bam|4	7.62	0.05	2.28
1	116616162	11+23-	1	116617574	14+27-	INV	1043	48	10	SK11_L1234L1234.sorted.re_aln.marked.bam|7:SK20_L5678L5678.sorted.re_aln.marked.bam|3	1.79	2.36	1.17
1	11676259	+	11	45200526	+	CTX	57	45	6
1	116846989	+	11	7014068	-	CTX	64	30	6
1	116892433	9+3-	1	116893621	9+3-	INV	1152	35	6	SK11_L1234L1234.sorted.re_aln.marked.bam|5:SK20_L5678L5678.sorted.re_aln.marked.bam|1	3.67	0.70	2.22
1	116911947	0+17-	1	116914285	8+27-	INV	1940	99	14	SK11_L1234L1234.sorted.re_aln.marked.bam|13:SK20_L5678L5678.sorted.re_aln.marked.bam|1	6.91	0.99	2.63
1	116930989	+	1	185286901	+	DEL	74	75	6
1	116954412	-	17	34285581	+	CTX	95	24	5
1	116986930	+	12	65389944	+	CTX	130	43	5
1	117043126	-	6	73655231	+	CTX	51	38	6
1	117101682	-	20	60214910	+	CTX	83	138	6
1	117126964	-	3	100797402	+	CTX	81	26	5
1	117253883	+	15	68586703	+	CTX	60	83	6
1	117258478	-	14	82064248	+	CTX	75	40	5
1	117295290	+	2	105527283	-	CTX	56	62	5
1	117307237	43+40-	1	117308619	47+35-	INV	1299	99	40	SK11_L1234L1234.sorted.re_aln.marked.bam|22:SK20_L5678L5678.sorted.re_aln.marked.bam|18	5.57	6.91	0.89
1	117388127	-	17	22426680	+	CTX	65	124	5
1	117410675	+	1	159648742	+	DEL	83	102	5
1	11748390	14+2-	1	11750448	12+4-	INV	2031	35	6	SK20_L5678L5678.sorted.re_aln.marked.bam|6	2.88	11.15	2.01
1	117493347	+	11	126708367	+	CTX	77	45	5
1	117553040	16+2-	1	117573857	6+18-	DEL	21010	99	12	SK20_L5678L5678.sorted.re_aln.marked.bam|12	4.23	5.05	2.74
1	117564350	+	17	65582894	+	CTX	92	140	5
1	117565497	2+7-	3	629581	2+9-	CTX	-221	60	5	SK20_L5678L5678.sorted.re_aln.marked.bam|2:SKBRMIL_L12345678.sorted.re_aln.marked.bam|3
1	11759788	3+0-	1	11761683	5+0-	INV	1639	34	3	SK20_L5678L5678.sorted.re_aln.marked.bam|3	0.21	11.62	2.03
1	117624907	5+1-	1	117636632	0+4-	DEL	11763	64	3	SK20_L5678L5678.sorted.re_aln.marked.bam|3	3.40	0.47	2.77
1	11768984	7+1-	1	11773840	18+14-	INV	2097	40	6	SK20_L5678L5678.sorted.re_aln.marked.bam|6	0.69	12.35	2.01
1	117700368	4+4-	8	119803435	8+17-	CTX	-122	31	7	SK11_L1234L1234.sorted.re_aln.marked.bam|1:SK20_L5678L5678.sorted.re_aln.marked.bam|1:SKBRMIL_L12345678.sorted.re_aln.marked.bam|5	1311.88	1202.27	1374.28
1	117700547	62+4-	8	119802856	16+79-	CTX	-229	99	58	SK11_L1234L1234.sorted.re_aln.marked.bam|22:SK20_L5678L5678.sorted.re_aln.marked.bam|21:SKBRMIL_L12345678.sorted.re_aln.marked.bam|15
1	117890456	9+3-	1	117892185	29+12-	INV	1068	53	8	SK11_L1234L1234.sorted.re_aln.marked.bam|1:SK20_L5678L5678.sorted.re_aln.marked.bam|7	0.92	4.29	1.33
1	117892574	+	1	117892782	+	DEL	38	27	23
1	117924337	+	X	5254080	+	CTX	114	54	5
1	117928325	+	2	16761411	+	CTX	77	71	5
1	117928902	17+13-	1	117930983	65+42-	INV	1342	55	14	SK11_L1234L1234.sorted.re_aln.marked.bam|6:SK20_L5678L5678.sorted.re_aln.marked.bam|8	6.15	11.40	2.12
1	118007697	+	12	75076528	+	CTX	70	56	6
1	118021388	4+6-	8	124374072	123+115-	CTX	-116	99	57	SK11_L1234L1234.sorted.re_aln.marked.bam|8:SK20_L5678L5678.sorted.re_aln.marked.bam|1:SKBRMIL_L12345678.sorted.re_aln.marked.bam|48	448.30	411.73	469.95
1	118035475	0+15-	1	234235923	3+19-	INV	116200224	99	13	SK11_L1234L1234.sorted.re_aln.marked.bam|13	2.42	2.39	2.29
1	118035641	1+5-	1	234235923	1+4-	INV	116200048	35	4	SK11_L1234L1234.sorted.re_aln.marked.bam|4	2.42	2.39	2.29
1	118049115	6+3-	1	118059097	6+2-	INV	9771	52	5	SK11_L1234L1234.sorted.re_aln.marked.bam|5	2.09	1.92	2.94
1	118120459	-	10	83370057	+	CTX	53	30	5
1	118628253	5+0-	1	118632399	4+0-	INV	3925	46	4	SK11_L1234L1234.sorted.re_aln.marked.bam|4	1.14	0.93	0.93
1	118662686	-	7	47233220	+	CTX	87	131	5
1	118847999	+	12	104062236	-	CTX	40	27	5
1	118861416	+	1	240253092	+	DEL	101	60	6
1	118933924	+	18	61802383	-	CTX	71	22	5
1	118982375	2+6-	4	38126519	2+11-	CTX	-236	43	5	SK11_L1234L1234.sorted.re_aln.marked.bam|2:SK20_L5678L5678.sorted.re_aln.marked.bam|3
1	119141425	1+3-	9	128191495	3+1-	CTX	-211	35	2	SKBRMIL_L12345678.sorted.re_aln.marked.bam|2
1	11920899	1+6-	10	118611592	4+5-	CTX	-223	36	4	SK20_L5678L5678.sorted.re_aln.marked.bam|2:SKBRMIL_L12345678.sorted.re_aln.marked.bam|2
1	119246800	-	X	32949955	+	CTX	55	18	5
1	119295834	1+5-	1	119332725	6+2-	ITX	29049	57	5	SK20_L5678L5678.sorted.re_aln.marked.bam|4:SKBRMIL_L12345678.sorted.re_aln.marked.bam|1	4.76	0.89	2.44
1	119329585	+	7	42210470	+	CTX	66	124	6
1	119360305	+	1	119360611	+	DEL	20	41	12
1	119365345	16+1-	11	34742471	16+16-	CTX	-234	99	15	SK11_L1234L1234.sorted.re_aln.marked.bam|13:SK20_L5678L5678.sorted.re_aln.marked.bam|1:SKBRMIL_L12345678.sorted.re_aln.marked.bam|1
1	119365574	3+16-	11	34742471	1+16-	CTX	-234	99	14	SK11_L1234L1234.sorted.re_aln.marked.bam|13:SKBRMIL_L12345678.sorted.re_aln.marked.bam|1
1	119414919	+	6	20077572	+	CTX	38	106	7
1	119518073	4+0-	4	24855401	7+0-	CTX	-229	49	4	SK11_L1234L1234.sorted.re_aln.marked.bam|3:SKBRMIL_L12345678.sorted.re_aln.marked.bam|1
1	119518912	7+0-	6	9833026	2+7-	CTX	-236	77	5	SK11_L1234L1234.sorted.re_aln.marked.bam|5
1	119521926	14+3-	4	24851479	7+8-	CTX	-226	99	8	SK11_L1234L1234.sorted.re_aln.marked.bam|5:SKBRMIL_L12345678.sorted.re_aln.marked.bam|3
1	119522045	0+6-	4	24851479	0+7-	CTX	-236	62	5	SK11_L1234L1234.sorted.re_aln.marked.bam|5
1	119528435	+	9	31410038	+	CTX	66	38	8
1	119580590	+	21	34490014	-	CTX	42	43	5
1	119650969	5+11-	8	71928585	193+244-	CTX	-116	99	136	SK11_L1234L1234.sorted.re_aln.marked.bam|7:SK20_L5678L5678.sorted.re_aln.marked.bam|7:SKBRMIL_L12345678.sorted.re_aln.marked.bam|122	-53.98	-49.23	-55.13
1	119660059	6+21-	10	81685982	1+17-	CTX	-228	99	10	SK11_L1234L1234.sorted.re_aln.marked.bam|1:SK20_L5678L5678.sorted.re_aln.marked.bam|6:SKBRMIL_L12345678.sorted.re_aln.marked.bam|3
1	119737383	3+0-	1	119741391	2+1-	INV	3769	31	2	SK11_L1234L1234.sorted.re_aln.marked.bam|2	3.21	0.63	2.66
1	119746436	7+4-	1	119749918	16+0-	INV	3152	39	6	SK11_L1234L1234.sorted.re_aln.marked.bam|5:SK20_L5678L5678.sorted.re_aln.marked.bam|1	3.73	1.05	2.15
1	119748069	+	10	113508133	+	CTX	67	54	6
1	119898138	8+1-	1	119931185	6+13-	DEL	33049	99	7	SK11_L1234L1234.sorted.re_aln.marked.bam|6:SKBRMIL_L12345678.sorted.re_aln.marked.bam|1	8.88	3.28	2.49
1	119900071	7+3-	1	119904220	18+14-	INV	1149	35	6	SK11_L1234L1234.sorted.re_aln.marked.bam|6	5.60	1.18	2.28
1	119914467	1+13-	1	119951713	13+1-	ITX	36771	99	12	SK11_L1234L1234.sorted.re_aln.marked.bam|8:SK20_L5678L5678.sorted.re_aln.marked.bam|1:SKBRMIL_L12345678.sorted.re_aln.marked.bam|3	9.12	3.67	2.54
1	119917348	9+20-	1	119955306	21+10-	ITX	35047	99	18	SK11_L1234L1234.sorted.re_aln.marked.bam|12:SK20_L5678L5678.sorted.re_aln.marked.bam|1:SKBRMIL_L12345678.sorted.re_aln.marked.bam|5	8.97	3.54	2.51
1	119927535	+	18	48899020	-	CTX	89	17	5
1	119958079	4+5-	1	119960299	1+4-	INV	2028	34	4	SK11_L1234L1234.sorted.re_aln.marked.bam|4	9.45	2.12	2.22
1	120048818	1+7-	1	120054145	2+10-	INV	5133	77	7	SK11_L1234L1234.sorted.re_aln.marked.bam|7	3.23	0.89	1.93
1	120051567	-	1	95407315	+	ITX	34	68	7
1	120079072	1+5-	1	120081779	17+22-	INV	1422	32	7	SK11_L1234L1234.sorted.re_aln.marked.bam|2:SK20_L5678L5678.sorted.re_aln.marked.bam|5	14.49	2.45	2.84
1	120194001	6+0-	1	147377992	2+8-	DEL	27184000	99	6	SK20_L5678L5678.sorted.re_aln.marked.bam|2:SKBRMIL_L12345678.sorted.re_aln.marked.bam|4	0.48	0.32	0.43
1	120220717	-	15	18398984	+	CTX	60	82	5
1	120336856	1+5-	1	143998817	5+9-	ITX	7887068	34	6	SK11_L1234L1234.sorted.re_aln.marked.bam|2:SK20_L5678L5678.sorted.re_aln.marked.bam|1:SKBRMIL_L12345678.sorted.re_aln.marked.bam|3	0.17	0.18	0.27
1	120338739	7+2-	1	143995615	7+3-	INV	23656632	99	8	SK20_L5678L5678.sorted.re_aln.marked.bam|7:SKBRMIL_L12345678.sorted.re_aln.marked.bam|1	0.17	0.18	0.27
1	120340958	27+1-	1	120351326	33+12-	INV	10063	99	22	SK11_L1234L1234.sorted.re_aln.marked.bam|22	2.30	2.26	1.67
1	120344188	15+42-	1	143990366	5+36-	INV	23646058	99	34	SK11_L1234L1234.sorted.re_aln.marked.bam|20:SK20_L5678L5678.sorted.re_aln.marked.bam|6:SKBRMIL_L12345678.sorted.re_aln.marked.bam|8	0.17	0.18	0.27
1	120344188	15+8-	7	135417859	34+23-	CTX	-232	51	8	SK11_L1234L1234.sorted.re_aln.marked.bam|7:SKBRMIL_L12345678.sorted.re_aln.marked.bam|1
1	120344188	51+42-	1	143990182	45+12-	INV	23645818	99	36	SK11_L1234L1234.sorted.re_aln.marked.bam|17:SK20_L5678L5678.sorted.re_aln.marked.bam|12:SKBRMIL_L12345678.sorted.re_aln.marked.bam|7	0.17	0.18	0.27
1	120344332	2+8-	1	143990182	7+10-	INV	23645572	69	5	SK11_L1234L1234.sorted.re_aln.marked.bam|1:SK20_L5678L5678.sorted.re_aln.marked.bam|2:SKBRMIL_L12345678.sorted.re_aln.marked.bam|2	0.17	0.18	0.27
1	120348237	1+4-	1	143987078	18+12-	ITX	3939606	60	12	SK11_L1234L1234.sorted.re_aln.marked.bam|3:SK20_L5678L5678.sorted.re_aln.marked.bam|2:SKBRMIL_L12345678.sorted.re_aln.marked.bam|7	0.17	0.18	0.27
1	120350530	0+5-	1	143983922	4+8-	INV	23633164	99	5	SKBRMIL_L12345678.sorted.re_aln.marked.bam|5	0.17	0.18	0.27
1	120356178	4+38-	1	143978490	26+58-	INV	23622088	99	20	SK11_L1234L1234.sorted.re_aln.marked.bam|6:SK20_L5678L5678.sorted.re_aln.marked.bam|12:SKBRMIL_L12345678.sorted.re_aln.marked.bam|2	0.16	0.18	0.27
1	120359275	13+0-	1	143975138	18+21-	INV	21928742	99	14	SK11_L1234L1234.sorted.re_aln.marked.bam|4:SK20_L5678L5678.sorted.re_aln.marked.bam|8:SKBRMIL_L12345678.sorted.re_aln.marked.bam|2	0.16	0.18	0.27
1	120359550	2+16-	1	143975138	1+15-	INV	23615288	99	13	SK11_L1234L1234.sorted.re_aln.marked.bam|6:SK20_L5678L5678.sorted.re_aln.marked.bam|5:SKBRMIL_L12345678.sorted.re_aln.marked.bam|2	0.16	0.18	0.27
1	120365141	0+17-	1	143969438	5+20-	INV	23604062	99	17	SK11_L1234L1234.sorted.re_aln.marked.bam|6:SK20_L5678L5678.sorted.re_aln.marked.bam|3:SKBRMIL_L12345678.sorted.re_aln.marked.bam|8	0.16	0.18	0.27
1	120369147	0+9-	1	143965446	3+12-	INV	23596160	99	9	SK11_L1234L1234.sorted.re_aln.marked.bam|4:SK20_L5678L5678.sorted.re_aln.marked.bam|1:SKBRMIL_L12345678.sorted.re_aln.marked.bam|4	0.16	0.18	0.27
1	120369147	7+9-	1	143965266	8+2-	INV	23595922	99	7	SK11_L1234L1234.sorted.re_aln.marked.bam|1:SK20_L5678L5678.sorted.re_aln.marked.bam|2:SKBRMIL_L12345678.sorted.re_aln.marked.bam|4	0.16	0.18	0.27
1	120375384	2+17-	1	143959152	2+17-	INV	23583580	99	16	SK11_L1234L1234.sorted.re_aln.marked.bam|3:SK20_L5678L5678.sorted.re_aln.marked.bam|3:SKBRMIL_L12345678.sorted.re_aln.marked.bam|10	0.16	0.17	0.27
1	120375615	8+22-	1	143958891	21+31-	INV	23583012	99	28	SK11_L1234L1234.sorted.re_aln.marked.bam|8:SK20_L5678L5678.sorted.re_aln.marked.bam|2:SKBRMIL_L12345678.sorted.re_aln.marked.bam|18	0.16	0.17	0.27
1	120380183	10+11-	1	120386189	1+9-	INV	6064	33	5	SK11_L1234L1234.sorted.re_aln.marked.bam|1:SK20_L5678L5678.sorted.re_aln.marked.bam|4	0.66	0.67	1.04
1	120381854	0+4-	1	143952669	1+3-	INV	23570608	88	3	SKBRMIL_L12345678.sorted.re_aln.marked.bam|3	0.16	0.17	0.27
1	120381854	5+4-	1	143952532	7+2-	INV	23570454	71	5	SK11_L1234L1234.sorted.re_aln.marked.bam|2:SK20_L5678L5678.sorted.re_aln.marked.bam|2:SKBRMIL_L12345678.sorted.re_aln.marked.bam|1	0.16	0.17	0.27
1	120387447	5+2-	1	143947161	8+7-	ITX	5889691	48	8	SK11_L1234L1234.sorted.re_aln.marked.bam|3:SK20_L5678L5678.sorted.re_aln.marked.bam|2:SKBRMIL_L12345678.sorted.re_aln.marked.bam|3	0.16	0.17	0.27
1	120390114	9+2-	1	143944307	10+1-	INV	23553960	99	8	SK11_L1234L1234.sorted.re_aln.marked.bam|1:SK20_L5678L5678.sorted.re_aln.marked.bam|3:SKBRMIL_L12345678.sorted.re_aln.marked.bam|4	0.16	0.17	0.27
1	120391945	6+1-	1	143942495	3+0-	INV	23550346	42	3	SK11_L1234L1234.sorted.re_aln.marked.bam|2:SKBRMIL_L12345678.sorted.re_aln.marked.bam|1	0.16	0.17	0.26
1	120392201	24+2-	1	143942263	24+0-	INV	23549812	99	20	SK11_L1234L1234.sorted.re_aln.marked.bam|3:SK20_L5678L5678.sorted.re_aln.marked.bam|13:SKBRMIL_L12345678.sorted.re_aln.marked.bam|4	0.16	0.17	0.26
1	120410508	1+20-	1	143924044	7+26-	INV	23513332	99	20	SK11_L1234L1234.sorted.re_aln.marked.bam|6:SK20_L5678L5678.sorted.re_aln.marked.bam|7:SKBRMIL_L12345678.sorted.re_aln.marked.bam|7	0.16	0.17	0.26
1	120410621	1+5-	1	143923815	10+7-	ITX	5224918	53	9	SK11_L1234L1234.sorted.re_aln.marked.bam|3:SK20_L5678L5678.sorted.re_aln.marked.bam|2:SKBRMIL_L12345678.sorted.re_aln.marked.bam|4	0.16	0.17	0.26
1	120413853	11+8-	1	143920549	11+2-	INV	23506534	60	7	SK11_L1234L1234.sorted.re_aln.marked.bam|4:SK20_L5678L5678.sorted.re_aln.marked.bam|3	0.16	0.17	0.26
1	120413853	4+8-	1	143920709	4+10-	INV	23506760	80	6	SK11_L1234L1234.sorted.re_aln.marked.bam|4:SKBRMIL_L12345678.sorted.re_aln.marked.bam|2	0.16	0.17	0.26
1	120415042	23+4-	1	143919396	25+1-	INV	23504176	99	20	SK11_L1234L1234.sorted.re_aln.marked.bam|12:SK20_L5678L5678.sorted.re_aln.marked.bam|5:SKBRMIL_L12345678.sorted.re_aln.marked.bam|3	0.16	0.17	0.26
1	120429054	5+22-	1	143904196	2+25-	INV	23474804	99	20	SK11_L1234L1234.sorted.re_aln.marked.bam|3:SK20_L5678L5678.sorted.re_aln.marked.bam|10:SKBRMIL_L12345678.sorted.re_aln.marked.bam|7	0.15	0.17	0.26
1	120429607	4+32-	1	143903551	5+33-	INV	23473746	99	28	SK11_L1234L1234.sorted.re_aln.marked.bam|9:SK20_L5678L5678.sorted.re_aln.marked.bam|15:SKBRMIL_L12345678.sorted.re_aln.marked.bam|4	0.15	0.17	0.26
1	120431024	0+11-	1	143902182	9+13-	INV	23470890	93	6	SK20_L5678L5678.sorted.re_aln.marked.bam|3:SKBRMIL_L12345678.sorted.re_aln.marked.bam|3	0.15	0.17	0.26
1	120432665	8+0-	1	143900433	12+11-	INV	23467466	45	6	SK11_L1234L1234.sorted.re_aln.marked.bam|3:SK20_L5678L5678.sorted.re_aln.marked.bam|3	0.15	0.17	0.26
1	120434119	9+0-	1	143898990	13+9-	INV	23464554	55	6	SK20_L5678L5678.sorted.re_aln.marked.bam|6	0.15	0.17	0.26
1	120436527	0+23-	1	143896384	9+22-	INV	23459594	99	16	SK11_L1234L1234.sorted.re_aln.marked.bam|10:SK20_L5678L5678.sorted.re_aln.marked.bam|4:SKBRMIL_L12345678.sorted.re_aln.marked.bam|2	0.15	0.16	0.26
1	120440145	4+10-	1	143894275	0+4-	DEL	23454168	37	2	SK11_L1234L1234.sorted.re_aln.marked.bam|2	0.15	0.16	0.26
1	120448679	1+39-	1	143884168	2+39-	INV	23435280	99	38	SK11_L1234L1234.sorted.re_aln.marked.bam|19:SK20_L5678L5678.sorted.re_aln.marked.bam|11:SKBRMIL_L12345678.sorted.re_aln.marked.bam|8	0.15	0.16	0.26
1	120449754	3+0-	1	143884735	0+4-	DEL	23435008	39	2	SK11_L1234L1234.sorted.re_aln.marked.bam|2	0.15	0.16	0.26
1	120453917	2+19-	1	143879027	10+29-	INV	23424788	99	16	SK11_L1234L1234.sorted.re_aln.marked.bam|5:SK20_L5678L5678.sorted.re_aln.marked.bam|6:SKBRMIL_L12345678.sorted.re_aln.marked.bam|5	0.15	0.16	0.26
1	120456517	6+1-	1	143876270	14+10-	INV	23419472	74	7	SK11_L1234L1234.sorted.re_aln.marked.bam|3:SK20_L5678L5678.sorted.re_aln.marked.bam|3:SKBRMIL_L12345678.sorted.re_aln.marked.bam|1	0.15	0.16	0.26
1	120477451	5+0-	1	143853991	8+4-	INV	23376340	34	4	SK11_L1234L1234.sorted.re_aln.marked.bam|1:SK20_L5678L5678.sorted.re_aln.marked.bam|3	0.14	0.16	0.26
1	120478375	0+2-	1	143855078	2+3-	INV	23376540	33	2	SK11_L1234L1234.sorted.re_aln.marked.bam|1:SKBRMIL_L12345678.sorted.re_aln.marked.bam|1	0.14	0.16	0.26
1	120480969	9+0-	1	143851439	5+15-	INV	23370282	55	3	SK20_L5678L5678.sorted.re_aln.marked.bam|1:SKBRMIL_L12345678.sorted.re_aln.marked.bam|2	0.14	0.16	0.25
1	120488447	2+34-	1	143840244	4+35-	INV	23351490	99	34	SK11_L1234L1234.sorted.re_aln.marked.bam|15:SK20_L5678L5678.sorted.re_aln.marked.bam|7:SKBRMIL_L12345678.sorted.re_aln.marked.bam|12	0.14	0.16	0.25
1	120492431	1+4-	1	143894923	1+2-	INV	23402286	37	2	SK20_L5678L5678.sorted.re_aln.marked.bam|1:SKBRMIL_L12345678.sorted.re_aln.marked.bam|1	0.15	0.16	0.26
1	120493679	10+1-	1	143834815	12+3-	INV	23340890	99	8	SK20_L5678L5678.sorted.re_aln.marked.bam|3:SKBRMIL_L12345678.sorted.re_aln.marked.bam|5	0.14	0.16	0.25
1	120495111	7+0-	1	143833313	13+5-	INV	23337970	69	6	SK11_L1234L1234.sorted.re_aln.marked.bam|1:SK20_L5678L5678.sorted.re_aln.marked.bam|4:SKBRMIL_L12345678.sorted.re_aln.marked.bam|1	0.14	0.16	0.25
1	120497325	7+1-	1	143831211	8+3-	INV	23333596	84	5	SK11_L1234L1234.sorted.re_aln.marked.bam|3:SKBRMIL_L12345678.sorted.re_aln.marked.bam|2	0.14	0.16	0.25
1	120497489	3+2-	1	143830972	5+3-	INV	23333274	39	3	SK11_L1234L1234.sorted.re_aln.marked.bam|2:SKBRMIL_L12345678.sorted.re_aln.marked.bam|1	0.14	0.16	0.25
1	120580814	3+0-	1	204245351	3+6-	DEL	83664552	71	3	SK20_L5678L5678.sorted.re_aln.marked.bam|1:SKBRMIL_L12345678.sorted.re_aln.marked.bam|2	2.26	2.24	2.12
1	12062165	-	X	28376253	+	CTX	36	69	5
1	120647140	1+13-	1	243617802	12+27-	INV	122970136	99	12	SK11_L1234L1234.sorted.re_aln.marked.bam|6:SK20_L5678L5678.sorted.re_aln.marked.bam|2:SKBRMIL_L12345678.sorted.re_aln.marked.bam|4	2.37	2.35	2.26
1	120647140	4+14-	1	243617309	6+3-	INV	122969968	37	2	SK11_L1234L1234.sorted.re_aln.marked.bam|1:SKBRMIL_L12345678.sorted.re_aln.marked.bam|1	2.37	2.35	2.26
1	120675107	1+12-	1	147699071	2+14-	INV	27023720	99	11	SK11_L1234L1234.sorted.re_aln.marked.bam|1:SK20_L5678L5678.sorted.re_aln.marked.bam|9:SKBRMIL_L12345678.sorted.re_aln.marked.bam|1	0.47	0.33	0.43
1	120687619	3+1-	1	204351828	5+3-	DEL	83664184	45	2	SK11_L1234L1234.sorted.re_aln.marked.bam|2	2.26	2.24	2.12
1	120699467	5+0-	1	147673945	7+3-	INV	26974224	93	5	SK11_L1234L1234.sorted.re_aln.marked.bam|1:SK20_L5678L5678.sorted.re_aln.marked.bam|2:SKBRMIL_L12345678.sorted.re_aln.marked.bam|2	0.47	0.33	0.43
1	120710660	1+9-	1	147662913	1+8-	INV	26952022	99	7	SK11_L1234L1234.sorted.re_aln.marked.bam|1:SK20_L5678L5678.sorted.re_aln.marked.bam|5:SKBRMIL_L12345678.sorted.re_aln.marked.bam|1	0.47	0.33	0.43
1	120712233	15+23-	11	82427753	38+53-	CTX	-125	32	9	SK11_L1234L1234.sorted.re_aln.marked.bam|1:SK20_L5678L5678.sorted.re_aln.marked.bam|2:SKBRMIL_L12345678.sorted.re_aln.marked.bam|6	-95.33	-87.16	-96.44
1	120718770	4+0-	1	147654652	4+0-	INV	26935656	46	4	SK11_L1234L1234.sorted.re_aln.marked.bam|3:SK20_L5678L5678.sorted.re_aln.marked.bam|1	0.47	0.33	0.43
1	120729689	2+9-	1	148028937	1+8-	INV	27299026	75	7	SK11_L1234L1234.sorted.re_aln.marked.bam|2:SK20_L5678L5678.sorted.re_aln.marked.bam|4:SKBRMIL_L12345678.sorted.re_aln.marked.bam|1	0.46	0.34	0.43
1	120811358	2+6-	1	204627101	69+41-	ITX	31430518	37	8	SK11_L1234L1234.sorted.re_aln.marked.bam|1:SK20_L5678L5678.sorted.re_aln.marked.bam|3:SKBRMIL_L12345678.sorted.re_aln.marked.bam|4	2.27	2.24	2.12
1	120826743	2+12-	1	204642245	16+8-	ITX	55876572	99	15	SK11_L1234L1234.sorted.re_aln.marked.bam|1:SK20_L5678L5678.sorted.re_aln.marked.bam|5:SKBRMIL_L12345678.sorted.re_aln.marked.bam|9	2.27	2.24	2.12
1	120837939	1+7-	10	41990988	8+4-	CTX	-223	67	6	SK11_L1234L1234.sorted.re_aln.marked.bam|2:SK20_L5678L5678.sorted.re_aln.marked.bam|1:SKBRMIL_L12345678.sorted.re_aln.marked.bam|3
1	120839356	4+3-	1	147122033	13+1-	INV	26282450	60	3	SK11_L1234L1234.sorted.re_aln.marked.bam|1:SKBRMIL_L12345678.sorted.re_aln.marked.bam|2	0.42	0.28	0.40
1	120839467	5+2-	1	147122407	5+2-	INV	26282680	92	4	SK11_L1234L1234.sorted.re_aln.marked.bam|1:SKBRMIL_L12345678.sorted.re_aln.marked.bam|3	0.42	0.28	0.40
1	120839868	6+1-	1	147121874	6+0-	INV	26281798	99	6	SK11_L1234L1234.sorted.re_aln.marked.bam|1:SKBRMIL_L12345678.sorted.re_aln.marked.bam|5	0.42	0.28	0.40
1	120843673	4+4-	1	120844779	2+3-	DEL	1090	38	2	SK11_L1234L1234.sorted.re_aln.marked.bam|1:SK20_L5678L5678.sorted.re_aln.marked.bam|1	9.36	13.39	6.65
1	120844605	25+27-	1	147117170	28+36-	INV	26272508	99	5	SKBRMIL_L12345678.sorted.re_aln.marked.bam|5	0.42	0.27	0.39
1	120844605	32+27-	1	147116362	11+2-	INV	26271756	99	7	SKBRMIL_L12345678.sorted.re_aln.marked.bam|7	0.42	0.27	0.39
1	120875268	5+0-	5	49855442	7+14-	CTX	-226	64	5	SK20_L5678L5678.sorted.re_aln.marked.bam|3:SKBRMIL_L12345678.sorted.re_aln.marked.bam|2
1	120875461	1+12-	5	49855442	0+12-	CTX	-234	99	12	SK11_L1234L1234.sorted.re_aln.marked.bam|7:SK20_L5678L5678.sorted.re_aln.marked.bam|4:SKBRMIL_L12345678.sorted.re_aln.marked.bam|1
1	120875699	2+4-	1	120888589	7+3-	ITX	4033	50	6	SK11_L1234L1234.sorted.re_aln.marked.bam|1:SK20_L5678L5678.sorted.re_aln.marked.bam|3:SKBRMIL_L12345678.sorted.re_aln.marked.bam|2	1.78	2.64	2.30
1	120891156	2+7-	5	49844597	3+6-	CTX	-215	83	6	SK11_L1234L1234.sorted.re_aln.marked.bam|1:SKBRMIL_L12345678.sorted.re_aln.marked.bam|5
1	120916289	5+1-	5	49806742	42+37-	CTX	-236	42	4	SK20_L5678L5678.sorted.re_aln.marked.bam|4
1	120916438	38+0-	5	49806742	38+37-	CTX	-226	99	38	SK11_L1234L1234.sorted.re_aln.marked.bam|5:SK20_L5678L5678.sorted.re_aln.marked.bam|19:SKBRMIL_L12345678.sorted.re_aln.marked.bam|14
1	120916717	0+30-	5	49806742	0+37-	CTX	-227	99	30	SK11_L1234L1234.sorted.re_aln.marked.bam|2:SK20_L5678L5678.sorted.re_aln.marked.bam|18:SKBRMIL_L12345678.sorted.re_aln.marked.bam|10
1	120916891	1+5-	5	49806742	0+7-	CTX	-236	39	4	SK11_L1234L1234.sorted.re_aln.marked.bam|4
1	120981704	14+1-	1	173316753	15+3-	INV	52334780	99	11	SK20_L5678L5678.sorted.re_aln.marked.bam|11	1.83	1.80	1.68
1	121053181	9+19-	1	121058576	100+208-	ITX	3304	99	19	SK20_L5678L5678.sorted.re_aln.marked.bam|1:SKBRMIL_L12345678.sorted.re_aln.marked.bam|18	4.16	4.15	23.90
1	121053181	9+29-	1	121056838	396+669-	ITX	1018	99	29	SK20_L5678L5678.sorted.re_aln.marked.bam|1:SKBRMIL_L12345678.sorted.re_aln.marked.bam|28	3.51	3.27	18.73
1	121053181	9+6-	1	121061694	45+183-	ITX	1677	99	27	SK11_L1234L1234.sorted.re_aln.marked.bam|3:SKBRMIL_L12345678.sorted.re_aln.marked.bam|24	3.52	3.40	21.57
1	121053674	13+5-	1	121180241	2+43-	DEL	126733	88	4	SKBRMIL_L12345678.sorted.re_aln.marked.bam|4	0.29	0.32	1.85
1	121053674	23+7-	1	121058373	81+202-	DEL	4906	99	10	SK11_L1234L1234.sorted.re_aln.marked.bam|1:SKBRMIL_L12345678.sorted.re_aln.marked.bam|9	4.47	4.45	25.54
1	121053674	25+7-	1	121057196	26+415-	DEL	3667	42	2	SKBRMIL_L12345678.sorted.re_aln.marked.bam|2	4.48	4.59	25.34
1	121053697	195+413-	1	121184562	219+56-	ITX	11719	99	44	SK11_L1234L1234.sorted.re_aln.marked.bam|1:SK20_L5678L5678.sorted.re_aln.marked.bam|2:SKBRMIL_L12345678.sorted.re_aln.marked.bam|41	0.28	0.32	1.80
1	121053697	195+428-	1	121061694	16+114-	ITX	7415	47	12	SK11_L1234L1234.sorted.re_aln.marked.bam|2:SKBRMIL_L12345678.sorted.re_aln.marked.bam|10	3.10	3.26	19.08
1	121053697	200+439-	1	121057324	45+423-	ITX	1720	99	19	SK11_L1234L1234.sorted.re_aln.marked.bam|1:SKBRMIL_L12345678.sorted.re_aln.marked.bam|18	3.31	4.07	18.50
1	121053879	179+393-	11	51439483	34+44-	CTX	-211	99	16	SKBRMIL_L12345678.sorted.re_aln.marked.bam|16
1	121053879	179+401-	11	51435823	15+38-	CTX	-211	98	8	SKBRMIL_L12345678.sorted.re_aln.marked.bam|8
1	121053974	195+409-	1	121184726	90+129-	DEL	130830	99	12	SK20_L5678L5678.sorted.re_aln.marked.bam|3:SKBRMIL_L12345678.sorted.re_aln.marked.bam|9	0.29	0.33	1.92
1	121053974	199+428-	1	121058373	81+192-	DEL	4498	84	4	SKBRMIL_L12345678.sorted.re_aln.marked.bam|4	3.83	4.35	21.78
1	121053974	202+439-	1	121055602	1+5-	DEL	1642	41	2	SKBRMIL_L12345678.sorted.re_aln.marked.bam|2	2.50	2.10	10.75
1	121054485	5+0-	1	121185191	30+22-	DEL	130825	99	5	SKBRMIL_L12345678.sorted.re_aln.marked.bam|5	0.31	0.34	2.10
1	121055619	4+2-	1	121058373	81+188-	DEL	2827	46	2	SKBRMIL_L12345678.sorted.re_aln.marked.bam|2	4.64	5.72	28.24
1	121055882	6+11-	11	51436100	448+62-	CTX	-211	65	6	SKBRMIL_L12345678.sorted.re_aln.marked.bam|6
1	121055977	97+22-	1	121057505	4+89-	DEL	1623	99	80	SK11_L1234L1234.sorted.re_aln.marked.bam|9:SK20_L5678L5678.sorted.re_aln.marked.bam|23:SKBRMIL_L12345678.sorted.re_aln.marked.bam|48	5.57	5.70	35.33
1	121056506	185+507-	1	121183876	46+93-	ITX	6572	99	38	SK11_L1234L1234.sorted.re_aln.marked.bam|1:SKBRMIL_L12345678.sorted.re_aln.marked.bam|37	0.20	0.22	1.34
1	121056506	185+528-	1	121181395	21+5-	ITX	124281	99	21	SK11_L1234L1234.sorted.re_aln.marked.bam|1:SK20_L5678L5678.sorted.re_aln.marked.bam|4:SKBRMIL_L12345678.sorted.re_aln.marked.bam|16	0.18	0.21	1.25
1	121056506	194+648-	1	121059675	322+714-	ITX	1395	99	202	SK11_L1234L1234.sorted.re_aln.marked.bam|15:SK20_L5678L5678.sorted.re_aln.marked.bam|23:SKBRMIL_L12345678.sorted.re_aln.marked.bam|164	2.98	2.87	17.76
1	121056838	262+648-	1	121061515	4+114-	DEL	4712	99	68	SK11_L1234L1234.sorted.re_aln.marked.bam|10:SK20_L5678L5678.sorted.re_aln.marked.bam|7:SKBRMIL_L12345678.sorted.re_aln.marked.bam|51	3.02	2.79	19.89
1	121056838	361+648-	1	121058373	81+186-	DEL	1630	99	99	SK11_L1234L1234.sorted.re_aln.marked.bam|5:SK20_L5678L5678.sorted.re_aln.marked.bam|7:SKBRMIL_L12345678.sorted.re_aln.marked.bam|87	4.22	4.14	24.68
1	121057196	12+398-	11	51439670	132+63-	CTX	-114	99	19	SKBRMIL_L12345678.sorted.re_aln.marked.bam|19	-51.17	-46.64	-52.10
1	121057229	12+403-	11	51435823	21+47-	CTX	-211	73	5	SKBRMIL_L12345678.sorted.re_aln.marked.bam|5
1	121057229	12+409-	11	51428591	19+155-	CTX	-211	53	4	SKBRMIL_L12345678.sorted.re_aln.marked.bam|4
1	121057324	26+413-	1	121058373	81+87-	DEL	1119	99	10	SK20_L5678L5678.sorted.re_aln.marked.bam|1:SKBRMIL_L12345678.sorted.re_aln.marked.bam|9	3.03	3.50	16.89
1	121058373	11+67-	11	51426805	41+295-	CTX	-113	74	13	SKBRMIL_L12345678.sorted.re_aln.marked.bam|13	-51.16	-46.63	-52.09
1	121058393	5+3-	1	121059307	88+616-	DEL	1117	66	4	SK11_L1234L1234.sorted.re_aln.marked.bam|1:SK20_L5678L5678.sorted.re_aln.marked.bam|1:SKBRMIL_L12345678.sorted.re_aln.marked.bam|2	2.82	2.53	16.97
1	121058481	26+67-	11	51426473	5+20-	CTX	-219	99	15	SK11_L1234L1234.sorted.re_aln.marked.bam|5:SKBRMIL_L12345678.sorted.re_aln.marked.bam|10
1	121058576	40+71-	1	121180241	3+56-	DEL	121708	99	12	SK11_L1234L1234.sorted.re_aln.marked.bam|1:SK20_L5678L5678.sorted.re_aln.marked.bam|1:SKBRMIL_L12345678.sorted.re_aln.marked.bam|10	0.12	0.15	0.86
1	121058576	81+77-	1	121061515	18+155-	DEL	2984	99	41	SK11_L1234L1234.sorted.re_aln.marked.bam|7:SK20_L5678L5678.sorted.re_aln.marked.bam|6:SKBRMIL_L12345678.sorted.re_aln.marked.bam|28	2.18	1.98	16.02
1	121059675	118+619-	1	121087667	8+46-	DEL	28133	99	28	SK11_L1234L1234.sorted.re_aln.marked.bam|2:SK20_L5678L5678.sorted.re_aln.marked.bam|6:SKBRMIL_L12345678.sorted.re_aln.marked.bam|20	0.22	0.33	1.52
1	121059675	120+619-	1	121181284	0+5-	DEL	121657	38	2	SKBRMIL_L12345678.sorted.re_aln.marked.bam|2	0.09	0.12	0.65
1	121059675	70+610-	1	121181602	363+11-	DEL	121998	80	5	SK11_L1234L1234.sorted.re_aln.marked.bam|4:SK20_L5678L5678.sorted.re_aln.marked.bam|1	0.10	0.13	0.68
1	121059675	87+612-	1	121061230	24+21-	DEL	1809	99	14	SK20_L5678L5678.sorted.re_aln.marked.bam|4:SKBRMIL_L12345678.sorted.re_aln.marked.bam|10	1.40	1.15	10.48
1	121059953	629+346-	1	121181879	363+6-	ITX	121350	99	287	SK11_L1234L1234.sorted.re_aln.marked.bam|42:SK20_L5678L5678.sorted.re_aln.marked.bam|25:SKBRMIL_L12345678.sorted.re_aln.marked.bam|220	0.08	0.12	0.57
1	121059953	629+59-	1	121062000	76+0-	ITX	1521	99	50	SK11_L1234L1234.sorted.re_aln.marked.bam|3:SK20_L5678L5678.sorted.re_aln.marked.bam|3:SKBRMIL_L12345678.sorted.re_aln.marked.bam|44	0.56	0.49	3.73
1	121060110	167+9-	1	121184522	28+202-	DEL	124423	99	163	SK11_L1234L1234.sorted.re_aln.marked.bam|22:SK20_L5678L5678.sorted.re_aln.marked.bam|8:SKBRMIL_L12345678.sorted.re_aln.marked.bam|133	0.11	0.13	0.77
1	121060110	629+9-	1	121179892	8+471-	DEL	119812	99	462	SK11_L1234L1234.sorted.re_aln.marked.bam|35:SK20_L5678L5678.sorted.re_aln.marked.bam|22:SKBRMIL_L12345678.sorted.re_aln.marked.bam|405	0.06	0.10	0.37
1	121060110	632+350-	1	121184726	54+114-	DEL	124725	53	3	SK11_L1234L1234.sorted.re_aln.marked.bam|3	0.11	0.14	0.83
1	121060454	13+54-	1	121185049	54+111-	ITX	99726	99	51	SK11_L1234L1234.sorted.re_aln.marked.bam|4:SK20_L5678L5678.sorted.re_aln.marked.bam|3:SKBRMIL_L12345678.sorted.re_aln.marked.bam|44	0.11	0.14	0.81
1	121060682	1+2-	1	121185165	25+23-	ITX	10679	99	23	SK11_L1234L1234.sorted.re_aln.marked.bam|1:SKBRMIL_L12345678.sorted.re_aln.marked.bam|22	0.15	0.16	1.05
1	121060922	3+12-	1	121185441	30+17-	ITX	124071	61	10	SK11_L1234L1234.sorted.re_aln.marked.bam|1:SK20_L5678L5678.sorted.re_aln.marked.bam|3:SKBRMIL_L12345678.sorted.re_aln.marked.bam|6	0.15	0.16	1.08
1	121061072	5+12-	1	121182779	5+27-	DEL	121700	43	2	SK20_L5678L5678.sorted.re_aln.marked.bam|1:SKBRMIL_L12345678.sorted.re_aln.marked.bam|1	0.09	0.12	0.62
1	121061513	5+1-	1	121181284	0+3-	DEL	119795	70	3	SK20_L5678L5678.sorted.re_aln.marked.bam|2:SKBRMIL_L12345678.sorted.re_aln.marked.bam|1	0.07	0.11	0.51
1	121061515	4+10-	1	121183377	19+13-	ITX	34594	99	14	SK11_L1234L1234.sorted.re_aln.marked.bam|1:SK20_L5678L5678.sorted.re_aln.marked.bam|1:SKBRMIL_L12345678.sorted.re_aln.marked.bam|12	0.08	0.12	0.59
1	121061515	4+46-	1	121087979	69+71-	ITX	15235	99	61	SK11_L1234L1234.sorted.re_aln.marked.bam|5:SK20_L5678L5678.sorted.re_aln.marked.bam|6:SKBRMIL_L12345678.sorted.re_aln.marked.bam|50	0.13	0.26	0.82
1	121061668	76+67-	1	121181879	76+6-	ITX	119513	99	67	SK11_L1234L1234.sorted.re_aln.marked.bam|3:SK20_L5678L5678.sorted.re_aln.marked.bam|3:SKBRMIL_L12345678.sorted.re_aln.marked.bam|61	0.07	0.11	0.49
1	121061668	76+84-	1	121184562	171+14-	ITX	122179	73	17	SK11_L1234L1234.sorted.re_aln.marked.bam|4:SK20_L5678L5678.sorted.re_aln.marked.bam|3:SKBRMIL_L12345678.sorted.re_aln.marked.bam|10	0.09	0.12	0.63
1	121062000	17+0-	1	121180074	4+87-	DEL	118161	99	16	SK11_L1234L1234.sorted.re_aln.marked.bam|4:SK20_L5678L5678.sorted.re_aln.marked.bam|2:SKBRMIL_L12345678.sorted.re_aln.marked.bam|10	0.05	0.09	0.37
1	121062000	26+0-	1	121179892	8+9-	DEL	117990	99	5	SKBRMIL_L12345678.sorted.re_aln.marked.bam|5	0.05	0.09	0.29
1	121067041	0+8-	1	121069241	8+0-	ITX	1747	56	8	SK11_L1234L1234.sorted.re_aln.marked.bam|2:SK20_L5678L5678.sorted.re_aln.marked.bam|1:SKBRMIL_L12345678.sorted.re_aln.marked.bam|5	0.10	0.21	0.95
1	121070778	3+0-	1	121131182	0+2-	DEL	60412	51	2	SKBRMIL_L12345678.sorted.re_aln.marked.bam|2	0.04	0.11	0.29
1	121106523	8+2-	1	121138085	1+7-	DEL	31624	99	6	SK20_L5678L5678.sorted.re_aln.marked.bam|3:SKBRMIL_L12345678.sorted.re_aln.marked.bam|3	0.01	0.02	0.08
1	121180039	8+4-	1	121184522	3+14-	DEL	4511	99	7	SK11_L1234L1234.sorted.re_aln.marked.bam|1:SK20_L5678L5678.sorted.re_aln.marked.bam|1:SKBRMIL_L12345678.sorted.re_aln.marked.bam|5	1.28	1.01	9.89
1	121180074	4+71-	1	121184759	87+28-	ITX	3052	99	87	SK11_L1234L1234.sorted.re_aln.marked.bam|6:SK20_L5678L5678.sorted.re_aln.marked.bam|10:SKBRMIL_L12345678.sorted.re_aln.marked.bam|71	1.12	0.90	8.26
1	121180241	2+37-	1	121185049	90+117-	ITX	4216	99	35	SK11_L1234L1234.sorted.re_aln.marked.bam|3:SK20_L5678L5678.sorted.re_aln.marked.bam|1:SKBRMIL_L12345678.sorted.re_aln.marked.bam|31	1.14	0.88	8.37
1	121180260	139+134-	1	121184726	13+108-	DEL	4527	99	90	SK11_L1234L1234.sorted.re_aln.marked.bam|3:SK20_L5678L5678.sorted.re_aln.marked.bam|5:SKBRMIL_L12345678.sorted.re_aln.marked.bam|82	1.26	1.00	9.30
1	121180798	14+20-	1	121185441	20+17-	ITX	1478	99	19	SK11_L1234L1234.sorted.re_aln.marked.bam|2:SKBRMIL_L12345678.sorted.re_aln.marked.bam|17	2.11	1.56	15.70
1	121181602	367+155-	1	121184562	148+14-	ITX	2329	99	144	SK11_L1234L1234.sorted.re_aln.marked.bam|22:SK20_L5678L5678.sorted.re_aln.marked.bam|9:SKBRMIL_L12345678.sorted.re_aln.marked.bam|113	0.49	0.31	3.75
1	121182587	52+3-	1	121185191	54+72-	DEL	2662	99	50	SK11_L1234L1234.sorted.re_aln.marked.bam|12:SK20_L5678L5678.sorted.re_aln.marked.bam|3:SKBRMIL_L12345678.sorted.re_aln.marked.bam|35	2.92	2.02	22.12
1	121182779	2+25-	1	121185441	54+22-	ITX	2197	99	24	SK11_L1234L1234.sorted.re_aln.marked.bam|5:SK20_L5678L5678.sorted.re_aln.marked.bam|2:SKBRMIL_L12345678.sorted.re_aln.marked.bam|17	2.93	2.04	22.28
1	121186143	-	17	24506917	+	CTX	8082	181	5
1	121186667	-	3	164686717	+	CTX	8089	54	5
1	121186850	+	1	225901928	+	DEL	8087	51	7
1	1212710	+	7	22579599	+	CTX	90	116	6
1	12179580	7+1-	1	12183905	13+4-	INV	4148	47	6	SK11_L1234L1234.sorted.re_aln.marked.bam|6	4.97	0.33	2.10
1	12187855	+	5	21867694	-	CTX	54	27	5
1	12248169	+	12	117001826	-	CTX	38	38	5
1	1226173	0+9-	1	1228377	9+17-	INV	1980	77	9	SK20_L5678L5678.sorted.re_aln.marked.bam|9	0.33	2.31	3.20
1	12509850	30+20-	1	12512985	43+30-	INV	2783	36	8	SK11_L1234L1234.sorted.re_aln.marked.bam|3:SK20_L5678L5678.sorted.re_aln.marked.bam|5	8.80	14.79	1.58
1	12535956	+	1	37118177	-	ITX	47	67	5
1	12540867	28+14-	1	12543040	71+67-	INV	1040	91	19	SK11_L1234L1234.sorted.re_aln.marked.bam|5:SK20_L5678L5678.sorted.re_aln.marked.bam|14	1.59	4.94	1.12
1	12550361	-	12	51871122	+	CTX	50	59	6
1	12550882	20+13-	1	12588718	31+20-	ITX	13670	51	8	SK20_L5678L5678.sorted.re_aln.marked.bam|4:SKBRMIL_L12345678.sorted.re_aln.marked.bam|4	2.30	11.95	2.07
1	12609117	32+34-	1	12610990	47+39-	INV	1150	87	18	SK11_L1234L1234.sorted.re_aln.marked.bam|4:SK20_L5678L5678.sorted.re_aln.marked.bam|14	1.08	4.54	0.73
1	12609336	0+3-	1	12696257	8+1-	ITX	64786	40	4	SK20_L5678L5678.sorted.re_aln.marked.bam|3:SKBRMIL_L12345678.sorted.re_aln.marked.bam|1	3.98	4.54	1.81
1	12640703	23+3-	3	113032343	12+28-	CTX	-236	41	6	SK11_L1234L1234.sorted.re_aln.marked.bam|4:SK20_L5678L5678.sorted.re_aln.marked.bam|2
1	12641333	8+30-	3	113032343	6+28-	CTX	-236	37	7	SK11_L1234L1234.sorted.re_aln.marked.bam|4:SK20_L5678L5678.sorted.re_aln.marked.bam|3
1	12656810	12+14-	7	69910353	9+13-	CTX	-230	88	13	SK11_L1234L1234.sorted.re_aln.marked.bam|4:SK20_L5678L5678.sorted.re_aln.marked.bam|6:SKBRMIL_L12345678.sorted.re_aln.marked.bam|3
1	12660163	20+2-	1	215954684	26+43-	INV	203294272	99	15	SK11_L1234L1234.sorted.re_aln.marked.bam|9:SK20_L5678L5678.sorted.re_aln.marked.bam|5:SKBRMIL_L12345678.sorted.re_aln.marked.bam|1	2.46	2.31	2.23
1	12660587	3+41-	1	215954684	8+40-	INV	76971488	99	34	SK11_L1234L1234.sorted.re_aln.marked.bam|18:SK20_L5678L5678.sorted.re_aln.marked.bam|10:SKBRMIL_L12345678.sorted.re_aln.marked.bam|6	2.46	2.31	2.23
1	12706350	5+13-	1	12745163	0+9-	INV	38658	59	6	SK11_L1234L1234.sorted.re_aln.marked.bam|6	5.90	2.15	1.74
1	12738175	7+30-	1	12740265	14+19-	INV	1942	58	11	SK11_L1234L1234.sorted.re_aln.marked.bam|5:SK20_L5678L5678.sorted.re_aln.marked.bam|6	9.65	5.74	1.67
1	12738175	8+41-	1	12744341	6+5-	INV	2038	31	6	SK11_L1234L1234.sorted.re_aln.marked.bam|2:SK20_L5678L5678.sorted.re_aln.marked.bam|4	7.48	5.50	2.02
1	12772045	19+0-	6	113740303	15+15-	CTX	-225	74	9	SK11_L1234L1234.sorted.re_aln.marked.bam|5:SKBRMIL_L12345678.sorted.re_aln.marked.bam|4
1	12772045	23+0-	3	176867608	14+8-	CTX	-229	31	4	SK11_L1234L1234.sorted.re_aln.marked.bam|3:SKBRMIL_L12345678.sorted.re_aln.marked.bam|1
1	12776545	0+4-	1	12842084	7+2-	ITX	43354	41	6	SK11_L1234L1234.sorted.re_aln.marked.bam|3:SKBRMIL_L12345678.sorted.re_aln.marked.bam|3	3.84	5.18	1.44
1	12778413	8+1-	1	13121286	8+9-	DEL	342858	99	8	SK11_L1234L1234.sorted.re_aln.marked.bam|1:SK20_L5678L5678.sorted.re_aln.marked.bam|6:SKBRMIL_L12345678.sorted.re_aln.marked.bam|1	1.02	1.42	0.53
1	12778428	1+9-	1	13121390	8+1-	ITX	342517	99	8	SK11_L1234L1234.sorted.re_aln.marked.bam|2:SK20_L5678L5678.sorted.re_aln.marked.bam|5:SKBRMIL_L12345678.sorted.re_aln.marked.bam|1	1.02	1.42	0.52
1	12782126	14+1-	1	12784301	26+1-	INV	1944	93	11	SK11_L1234L1234.sorted.re_aln.marked.bam|8:SK20_L5678L5678.sorted.re_aln.marked.bam|3	3.60	5.89	1.62
1	12782432	12+0-	1	12784301	14+0-	INV	1628	77	8	SK11_L1234L1234.sorted.re_aln.marked.bam|1:SK20_L5678L5678.sorted.re_aln.marked.bam|7	3.50	5.63	1.60
1	12784771	8+42-	8	133630943	2+51-	CTX	-235	99	33	SK11_L1234L1234.sorted.re_aln.marked.bam|18:SK20_L5678L5678.sorted.re_aln.marked.bam|14:SKBRMIL_L12345678.sorted.re_aln.marked.bam|1
1	12806639	3+6-	1	13068600	2+5-	INV	261810	31	4	SK11_L1234L1234.sorted.re_aln.marked.bam|2:SK20_L5678L5678.sorted.re_aln.marked.bam|2	0.74	1.27	0.40
1	12814873	2+3-	1	13231681	1+3-	INV	416578	54	2	SKBRMIL_L12345678.sorted.re_aln.marked.bam|2	0.46	0.71	0.31
1	12817362	7+4-	1	12871997	1+4-	DEL	54708	38	2	SKBRMIL_L12345678.sorted.re_aln.marked.bam|2	2.33	5.00	1.19
1	12863057	1+5-	1	13066700	1+4-	INV	203456	36	3	SK11_L1234L1234.sorted.re_aln.marked.bam|3	0.17	0.24	0.16
1	12865057	4+30-	1	13142496	25+0-	ITX	276868	99	25	SK11_L1234L1234.sorted.re_aln.marked.bam|3:SK20_L5678L5678.sorted.re_aln.marked.bam|7:SKBRMIL_L12345678.sorted.re_aln.marked.bam|15	0.23	0.13	0.24
1	13327306	5+1-	4	140048846	1+19-	CTX	-231	65	5	SK11_L1234L1234.sorted.re_aln.marked.bam|4:SKBRMIL_L12345678.sorted.re_aln.marked.bam|1
1	13327487	35+15-	2	140448994	12+0-	CTX	-236	69	6	SK11_L1234L1234.sorted.re_aln.marked.bam|2:SK20_L5678L5678.sorted.re_aln.marked.bam|4
1	13327487	35+9-	2	140449120	6+28-	CTX	-233	88	10	SK11_L1234L1234.sorted.re_aln.marked.bam|4:SK20_L5678L5678.sorted.re_aln.marked.bam|5:SKBRMIL_L12345678.sorted.re_aln.marked.bam|1
1	13327487	37+18-	1	163106165	10+5-	INV	149778496	32	2	SK11_L1234L1234.sorted.re_aln.marked.bam|1:SKBRMIL_L12345678.sorted.re_aln.marked.bam|1	2.31	2.16	2.01
1	13396171	6+10-	2	178310398	4+29-	CTX	-236	53	5	SK20_L5678L5678.sorted.re_aln.marked.bam|5
1	13548228	14+13-	10	2981384	0+10-	CTX	-236	35	3	SK20_L5678L5678.sorted.re_aln.marked.bam|3
1	13664086	+	20	31910657	+	CTX	44	71	5
1	13669451	0+23-	2	207154851	21+3-	CTX	-236	84	7	SK11_L1234L1234.sorted.re_aln.marked.bam|7
1	13763896	5+17-	2	34780814	20+5-	CTX	-221	58	7	SK20_L5678L5678.sorted.re_aln.marked.bam|3:SKBRMIL_L12345678.sorted.re_aln.marked.bam|4
1	13831521	5+2-	6	2954235	0+6-	CTX	-236	49	5	SK11_L1234L1234.sorted.re_aln.marked.bam|3:SK20_L5678L5678.sorted.re_aln.marked.bam|2
1	13997097	5+0-	1	13999754	10+5-	INV	2436	44	5	SK11_L1234L1234.sorted.re_aln.marked.bam|5	0.95	2.31	1.58
1	141478825	5+2-	7	64592110	20+4-	CTX	-211	47	5	SKBRMIL_L12345678.sorted.re_aln.marked.bam|5
1	141485789	13+3-	1	141907459	5+0-	INV	421553	67	4	SK20_L5678L5678.sorted.re_aln.marked.bam|2:SKBRMIL_L12345678.sorted.re_aln.marked.bam|2	0.91	0.60	1.25
1	141487608	18+35-	3	75994726	23+21-	CTX	-221	99	17	SK11_L1234L1234.sorted.re_aln.marked.bam|4:SK20_L5678L5678.sorted.re_aln.marked.bam|3:SKBRMIL_L12345678.sorted.re_aln.marked.bam|10
1	141489526	9+6-	1	142380450	4+4-	INV	890730	81	3	SKBRMIL_L12345678.sorted.re_aln.marked.bam|3	0.64	0.59	1.00
1	141491873	2+10-	3	75992382	4+17-	CTX	-214	85	7	SK11_L1234L1234.sorted.re_aln.marked.bam|1:SKBRMIL_L12345678.sorted.re_aln.marked.bam|6
1	141491968	3+17-	1	142378058	6+8-	INV	885902	99	6	SK20_L5678L5678.sorted.re_aln.marked.bam|1:SKBRMIL_L12345678.sorted.re_aln.marked.bam|5	0.64	0.59	0.99
1	141492442	6+2-	3	75991548	9+4-	CTX	-216	72	5	SK11_L1234L1234.sorted.re_aln.marked.bam|1:SKBRMIL_L12345678.sorted.re_aln.marked.bam|4
1	141494232	6+2-	1	142375745	6+4-	INV	881295	84	4	SK20_L5678L5678.sorted.re_aln.marked.bam|1:SKBRMIL_L12345678.sorted.re_aln.marked.bam|3	0.65	0.60	0.99
1	141495202	2+9-	1	142374579	4+4-	INV	879137	99	4	SKBRMIL_L12345678.sorted.re_aln.marked.bam|4	0.65	0.60	0.99
1	141506390	9+4-	1	142363260	12+9-	INV	856686	53	4	SK11_L1234L1234.sorted.re_aln.marked.bam|1:SK20_L5678L5678.sorted.re_aln.marked.bam|2:SKBRMIL_L12345678.sorted.re_aln.marked.bam|1	0.66	0.61	1.00
1	141511750	5+1-	1	142357921	9+1-	INV	845968	99	4	SKBRMIL_L12345678.sorted.re_aln.marked.bam|4	0.66	0.62	1.00
1	141516011	2+0-	1	142353666	3+1-	INV	837453	36	2	SK11_L1234L1234.sorted.re_aln.marked.bam|1:SKBRMIL_L12345678.sorted.re_aln.marked.bam|1	0.67	0.62	1.00
1	141516388	2+10-	1	142353548	15+23-	INV	836832	99	10	SK11_L1234L1234.sorted.re_aln.marked.bam|3:SK20_L5678L5678.sorted.re_aln.marked.bam|2:SKBRMIL_L12345678.sorted.re_aln.marked.bam|5	0.66	0.62	1.00
1	141516725	14+0-	3	75961126	22+3-	CTX	-216	99	10	SK11_L1234L1234.sorted.re_aln.marked.bam|2:SKBRMIL_L12345678.sorted.re_aln.marked.bam|8
1	141520395	0+4-	1	142349396	0+4-	INV	828803	99	4	SK20_L5678L5678.sorted.re_aln.marked.bam|1:SKBRMIL_L12345678.sorted.re_aln.marked.bam|3	0.67	0.63	1.01
1	141523550	1+13-	1	142346303	2+4-	INV	822574	37	2	SK11_L1234L1234.sorted.re_aln.marked.bam|1:SKBRMIL_L12345678.sorted.re_aln.marked.bam|1	0.67	0.63	1.01
1	141524832	14+14-	1	141868474	7+19-	INV	343468	99	12	SK11_L1234L1234.sorted.re_aln.marked.bam|2:SK20_L5678L5678.sorted.re_aln.marked.bam|2:SKBRMIL_L12345678.sorted.re_aln.marked.bam|8	1.05	0.68	1.35
1	141524832	19+15-	1	141868232	14+10-	INV	343176	51	4	SK11_L1234L1234.sorted.re_aln.marked.bam|2:SK20_L5678L5678.sorted.re_aln.marked.bam|1:SKBRMIL_L12345678.sorted.re_aln.marked.bam|1	1.05	0.68	1.35
1	141525064	9+5-	3	75952820	4+0-	CTX	-211	35	3	SKBRMIL_L12345678.sorted.re_aln.marked.bam|3
1	141525159	9+9-	1	142344706	18+8-	INV	819371	46	4	SK11_L1234L1234.sorted.re_aln.marked.bam|1:SK20_L5678L5678.sorted.re_aln.marked.bam|2:SKBRMIL_L12345678.sorted.re_aln.marked.bam|1	0.67	0.63	1.00
1	141525802	4+27-	1	142344094	4+17-	INV	818138	99	14	SK20_L5678L5678.sorted.re_aln.marked.bam|7:SKBRMIL_L12345678.sorted.re_aln.marked.bam|7	0.67	0.63	1.00
1	141527962	10+0-	1	142341770	11+3-	INV	813630	99	8	SK11_L1234L1234.sorted.re_aln.marked.bam|1:SK20_L5678L5678.sorted.re_aln.marked.bam|4:SKBRMIL_L12345678.sorted.re_aln.marked.bam|3	0.67	0.63	1.00
1	141529676	2+8-	1	142340141	3+8-	INV	810226	99	7	SK11_L1234L1234.sorted.re_aln.marked.bam|2:SK20_L5678L5678.sorted.re_aln.marked.bam|2:SKBRMIL_L12345678.sorted.re_aln.marked.bam|3	0.67	0.63	1.00
1	141531592	9+8-	1	142337984	9+14-	INV	806146	57	4	SK11_L1234L1234.sorted.re_aln.marked.bam|1:SK20_L5678L5678.sorted.re_aln.marked.bam|1:SKBRMIL_L12345678.sorted.re_aln.marked.bam|2	0.67	0.63	1.00
1	141531752	1+11-	1	142337984	5+14-	INV	805988	69	4	SK11_L1234L1234.sorted.re_aln.marked.bam|1:SK20_L5678L5678.sorted.re_aln.marked.bam|1:SKBRMIL_L12345678.sorted.re_aln.marked.bam|2	0.67	0.63	1.00
1	141535903	24+3-	11	65843887	3+21-	CTX	-233	99	9	SK11_L1234L1234.sorted.re_aln.marked.bam|4:SK20_L5678L5678.sorted.re_aln.marked.bam|4:SKBRMIL_L12345678.sorted.re_aln.marked.bam|1
1	141535903	27+6-	8	94956273	12+4-	CTX	-227	34	3	SK11_L1234L1234.sorted.re_aln.marked.bam|1:SK20_L5678L5678.sorted.re_aln.marked.bam|1:SKBRMIL_L12345678.sorted.re_aln.marked.bam|1
1	141535998	53+6-	1	141856922	29+6-	INV	320703	99	23	SK11_L1234L1234.sorted.re_aln.marked.bam|11:SK20_L5678L5678.sorted.re_aln.marked.bam|6:SKBRMIL_L12345678.sorted.re_aln.marked.bam|6	1.07	0.68	1.36
1	141541143	6+26-	1	141851837	2+19-	INV	310463	99	17	SK11_L1234L1234.sorted.re_aln.marked.bam|7:SK20_L5678L5678.sorted.re_aln.marked.bam|5:SKBRMIL_L12345678.sorted.re_aln.marked.bam|5	1.07	0.67	1.35
1	141547165	12+2-	3	75930446	8+6-	CTX	-226	33	5	SK11_L1234L1234.sorted.re_aln.marked.bam|2:SK20_L5678L5678.sorted.re_aln.marked.bam|1:SKBRMIL_L12345678.sorted.re_aln.marked.bam|2
1	141547165	7+2-	10	117507499	6+0-	CTX	-236	42	5	SK11_L1234L1234.sorted.re_aln.marked.bam|3:SK20_L5678L5678.sorted.re_aln.marked.bam|2
1	141547465	1+12-	1	141845624	15+23-	INV	297715	99	10	SK11_L1234L1234.sorted.re_aln.marked.bam|2:SK20_L5678L5678.sorted.re_aln.marked.bam|5:SKBRMIL_L12345678.sorted.re_aln.marked.bam|3	1.05	0.66	1.32
1	141550379	4+3-	3	75927241	2+6-	CTX	-219	32	3	SK11_L1234L1234.sorted.re_aln.marked.bam|1:SKBRMIL_L12345678.sorted.re_aln.marked.bam|2
1	141551085	11+0-	3	75926422	4+1-	CTX	-227	33	3	SK11_L1234L1234.sorted.re_aln.marked.bam|1:SK20_L5678L5678.sorted.re_aln.marked.bam|1:SKBRMIL_L12345678.sorted.re_aln.marked.bam|1
1	141553842	1+10-	3	75923827	1+10-	CTX	-219	99	9	SK20_L5678L5678.sorted.re_aln.marked.bam|3:SKBRMIL_L12345678.sorted.re_aln.marked.bam|6
1	141554427	5+0-	3	75923175	6+1-	CTX	-219	32	3	SK20_L5678L5678.sorted.re_aln.marked.bam|1:SKBRMIL_L12345678.sorted.re_aln.marked.bam|2
1	141558989	1+4-	3	75918670	3+18-	CTX	-229	44	4	SK11_L1234L1234.sorted.re_aln.marked.bam|2:SK20_L5678L5678.sorted.re_aln.marked.bam|1:SKBRMIL_L12345678.sorted.re_aln.marked.bam|1
1	141559286	7+1-	4	48856882	19+17-	CTX	-215	59	6	SK20_L5678L5678.sorted.re_aln.marked.bam|1:SKBRMIL_L12345678.sorted.re_aln.marked.bam|5
1	141559699	11+1-	4	48857459	25+23-	CTX	-229	83	8	SK11_L1234L1234.sorted.re_aln.marked.bam|1:SK20_L5678L5678.sorted.re_aln.marked.bam|5:SKBRMIL_L12345678.sorted.re_aln.marked.bam|2
1	141560483	0+7-	1	141832601	7+9-	INV	271833	65	6	SK11_L1234L1234.sorted.re_aln.marked.bam|3:SK20_L5678L5678.sorted.re_aln.marked.bam|3	1.03	0.66	1.26
1	141560592	12+1-	4	48858290	5+13-	CTX	-230	99	9	SK11_L1234L1234.sorted.re_aln.marked.bam|7:SKBRMIL_L12345678.sorted.re_aln.marked.bam|2
1	141561806	3+19-	4	48859354	23+4-	CTX	-233	99	19	SK11_L1234L1234.sorted.re_aln.marked.bam|4:SK20_L5678L5678.sorted.re_aln.marked.bam|13:SKBRMIL_L12345678.sorted.re_aln.marked.bam|2
1	141562968	3+7-	1	141961173	13+6-	ITX	340830	66	7	SK11_L1234L1234.sorted.re_aln.marked.bam|4:SK20_L5678L5678.sorted.re_aln.marked.bam|2:SKBRMIL_L12345678.sorted.re_aln.marked.bam|1	0.79	0.55	1.00
1	141563556	4+1-	1	141829355	6+8-	INV	265594	35	2	SK20_L5678L5678.sorted.re_aln.marked.bam|1:SKBRMIL_L12345678.sorted.re_aln.marked.bam|1	1.02	0.65	1.24
1	141563708	0+7-	4	48861265	21+13-	CTX	-231	53	6	SK11_L1234L1234.sorted.re_aln.marked.bam|2:SK20_L5678L5678.sorted.re_aln.marked.bam|3:SKBRMIL_L12345678.sorted.re_aln.marked.bam|1
1	141564288	5+0-	3	75912911	7+1-	CTX	-236	45	4	SK11_L1234L1234.sorted.re_aln.marked.bam|2:SK20_L5678L5678.sorted.re_aln.marked.bam|2
1	141564788	5+3-	1	141962838	18+11-	DEL	398011	44	2	SK20_L5678L5678.sorted.re_aln.marked.bam|2	0.79	0.54	1.00
1	141564982	8+2-	1	141962838	18+9-	DEL	397994	99	5	SK20_L5678L5678.sorted.re_aln.marked.bam|1:SKBRMIL_L12345678.sorted.re_aln.marked.bam|4	0.79	0.54	1.00
1	141565419	4+6-	3	75908954	4+8-	CTX	-236	35	4	SK11_L1234L1234.sorted.re_aln.marked.bam|4
1	141566115	4+2-	3	75908212	7+2-	CTX	-236	37	4	SK11_L1234L1234.sorted.re_aln.marked.bam|3:SK20_L5678L5678.sorted.re_aln.marked.bam|1
1	141567006	7+2-	1	141965877	17+23-	DEL	398987	50	3	SK11_L1234L1234.sorted.re_aln.marked.bam|1:SK20_L5678L5678.sorted.re_aln.marked.bam|1:SKBRMIL_L12345678.sorted.re_aln.marked.bam|1	0.81	0.56	1.00
1	141567243	10+4-	1	141966214	13+22-	DEL	398989	99	7	SK11_L1234L1234.sorted.re_aln.marked.bam|3:SK20_L5678L5678.sorted.re_aln.marked.bam|3:SKBRMIL_L12345678.sorted.re_aln.marked.bam|1	0.81	0.56	1.00
1	141574675	4+8-	1	141817635	16+20-	INV	242730	75	5	SK11_L1234L1234.sorted.re_aln.marked.bam|2:SK20_L5678L5678.sorted.re_aln.marked.bam|1:SKBRMIL_L12345678.sorted.re_aln.marked.bam|2	1.02	0.67	1.24
1	141575688	7+1-	3	75904621	5+0-	CTX	-226	53	5	SK11_L1234L1234.sorted.re_aln.marked.bam|1:SK20_L5678L5678.sorted.re_aln.marked.bam|2:SKBRMIL_L12345678.sorted.re_aln.marked.bam|2
1	141575991	43+2-	4	48874276	1+40-	CTX	-230	99	40	SK11_L1234L1234.sorted.re_aln.marked.bam|5:SK20_L5678L5678.sorted.re_aln.marked.bam|26:SKBRMIL_L12345678.sorted.re_aln.marked.bam|9
1	141576603	21+13-	4	49315532	3+10-	CTX	-219	43	6	SK11_L1234L1234.sorted.re_aln.marked.bam|1:SK20_L5678L5678.sorted.re_aln.marked.bam|1:SKBRMIL_L12345678.sorted.re_aln.marked.bam|4
1	141576603	28+13-	4	49315241	23+10-	CTX	-228	45	7	SK11_L1234L1234.sorted.re_aln.marked.bam|4:SK20_L5678L5678.sorted.re_aln.marked.bam|1:SKBRMIL_L12345678.sorted.re_aln.marked.bam|2
1	141576603	75+68-	4	48874628	61+56-	CTX	-232	99	101	SK11_L1234L1234.sorted.re_aln.marked.bam|33:SK20_L5678L5678.sorted.re_aln.marked.bam|53:SKBRMIL_L12345678.sorted.re_aln.marked.bam|15
1	141576603	75+74-	3	75903858	0+6-	CTX	-227	46	6	SK11_L1234L1234.sorted.re_aln.marked.bam|1:SK20_L5678L5678.sorted.re_aln.marked.bam|3:SKBRMIL_L12345678.sorted.re_aln.marked.bam|2
1	141576711	3+2-	4	49315241	14+8-	CTX	-211	33	3	SKBRMIL_L12345678.sorted.re_aln.marked.bam|3
1	141578149	2+11-	4	48876337	10+0-	CTX	-218	78	7	SK11_L1234L1234.sorted.re_aln.marked.bam|1:SK20_L5678L5678.sorted.re_aln.marked.bam|1:SKBRMIL_L12345678.sorted.re_aln.marked.bam|5
1	141579169	11+26-	1	141978142	18+3-	ITX	328127	99	17	SK11_L1234L1234.sorted.re_aln.marked.bam|7:SK20_L5678L5678.sorted.re_aln.marked.bam|1:SKBRMIL_L12345678.sorted.re_aln.marked.bam|9	0.80	0.59	0.97
1	141579637	0+23-	3	75900769	2+7-	CTX	-231	53	5	SK11_L1234L1234.sorted.re_aln.marked.bam|4:SKBRMIL_L12345678.sorted.re_aln.marked.bam|1
1	141581351	6+3-	4	49310561	9+19-	CTX	-236	40	4	SK11_L1234L1234.sorted.re_aln.marked.bam|2:SK20_L5678L5678.sorted.re_aln.marked.bam|2
1	141582230	2+4-	1	141981125	7+18-	ITX	199135	41	6	SK11_L1234L1234.sorted.re_aln.marked.bam|4:SKBRMIL_L12345678.sorted.re_aln.marked.bam|2	0.80	0.60	0.97
1	141583850	1+4-	4	48882005	3+2-	CTX	-227	32	3	SK20_L5678L5678.sorted.re_aln.marked.bam|2:SKBRMIL_L12345678.sorted.re_aln.marked.bam|1
1	141584923	1+5-	4	49307190	2+5-	CTX	-211	57	4	SKBRMIL_L12345678.sorted.re_aln.marked.bam|4
1	141588622	16+11-	4	49303265	84+125-	CTX	-128	33	8	SK11_L1234L1234.sorted.re_aln.marked.bam|4:SKBRMIL_L12345678.sorted.re_aln.marked.bam|4	-13.09	-10.35	-12.19
1	141589027	19+12-	1	141987497	38+112-	DEL	398788	35	3	SK11_L1234L1234.sorted.re_aln.marked.bam|1:SKBRMIL_L12345678.sorted.re_aln.marked.bam|2	0.82	0.64	0.97
1	141589027	20+16-	1	141803449	0+10-	INV	214303	32	3	SK11_L1234L1234.sorted.re_aln.marked.bam|1:SK20_L5678L5678.sorted.re_aln.marked.bam|1:SKBRMIL_L12345678.sorted.re_aln.marked.bam|1	0.93	0.66	1.17
1	141589198	5+9-	1	141988484	37+109-	ITX	398453	35	7	SK11_L1234L1234.sorted.re_aln.marked.bam|4:SK20_L5678L5678.sorted.re_aln.marked.bam|3	0.82	0.64	0.96
1	141589684	0+15-	3	75890903	11+18-	CTX	-231	99	15	SK11_L1234L1234.sorted.re_aln.marked.bam|3:SK20_L5678L5678.sorted.re_aln.marked.bam|9:SKBRMIL_L12345678.sorted.re_aln.marked.bam|3
1	141590278	15+11-	4	48888854	11+1-	CTX	-230	99	9	SK11_L1234L1234.sorted.re_aln.marked.bam|6:SK20_L5678L5678.sorted.re_aln.marked.bam|1:SKBRMIL_L12345678.sorted.re_aln.marked.bam|2
1	141590278	28+11-	3	75890190	18+6-	CTX	-228	99	13	SK11_L1234L1234.sorted.re_aln.marked.bam|8:SK20_L5678L5678.sorted.re_aln.marked.bam|1:SKBRMIL_L12345678.sorted.re_aln.marked.bam|4
1	141590373	32+11-	1	141989085	4+19-	DEL	398782	72	4	SK11_L1234L1234.sorted.re_aln.marked.bam|1:SK20_L5678L5678.sorted.re_aln.marked.bam|2:SKBRMIL_L12345678.sorted.re_aln.marked.bam|1	0.83	0.66	0.97
1	141590830	33+19-	3	75889968	4+13-	CTX	-225	53	7	SK11_L1234L1234.sorted.re_aln.marked.bam|1:SK20_L5678L5678.sorted.re_aln.marked.bam|3:SKBRMIL_L12345678.sorted.re_aln.marked.bam|3
1	141590925	37+20-	1	141989481	6+11-	DEL	398773	62	4	SK20_L5678L5678.sorted.re_aln.marked.bam|4	0.83	0.66	0.97
1	141591389	2+9-	4	48889933	11+2-	CTX	-225	99	9	SK11_L1234L1234.sorted.re_aln.marked.bam|3:SK20_L5678L5678.sorted.re_aln.marked.bam|2:SKBRMIL_L12345678.sorted.re_aln.marked.bam|4
1	141591715	7+0-	4	49299636	12+8-	CTX	-236	65	7	SK11_L1234L1234.sorted.re_aln.marked.bam|5:SK20_L5678L5678.sorted.re_aln.marked.bam|2
1	141595612	9+38-	4	49296308	5+25-	CTX	-232	99	23	SK11_L1234L1234.sorted.re_aln.marked.bam|20:SKBRMIL_L12345678.sorted.re_aln.marked.bam|3
1	141595612	9+66-	4	48893785	37+1-	CTX	-232	99	27	SK11_L1234L1234.sorted.re_aln.marked.bam|8:SK20_L5678L5678.sorted.re_aln.marked.bam|15:SKBRMIL_L12345678.sorted.re_aln.marked.bam|4
1	141596030	14+29-	3	75884994	65+35-	CTX	-225	72	7	SK11_L1234L1234.sorted.re_aln.marked.bam|2:SK20_L5678L5678.sorted.re_aln.marked.bam|2:SKBRMIL_L12345678.sorted.re_aln.marked.bam|3
1	141596030	6+28-	4	49295454	2+42-	CTX	-233	99	18	SK11_L1234L1234.sorted.re_aln.marked.bam|8:SK20_L5678L5678.sorted.re_aln.marked.bam|8:SKBRMIL_L12345678.sorted.re_aln.marked.bam|2
1	141596220	1+22-	3	75884994	56+33-	CTX	-233	99	19	SK11_L1234L1234.sorted.re_aln.marked.bam|14:SK20_L5678L5678.sorted.re_aln.marked.bam|3:SKBRMIL_L12345678.sorted.re_aln.marked.bam|2
1	141602105	12+1-	1	141998501	5+12-	DEL	396385	99	6	SK11_L1234L1234.sorted.re_aln.marked.bam|1:SK20_L5678L5678.sorted.re_aln.marked.bam|3:SKBRMIL_L12345678.sorted.re_aln.marked.bam|2	0.83	0.68	0.95
1	141602378	20+0-	1	141998672	8+13-	DEL	396371	34	2	SK20_L5678L5678.sorted.re_aln.marked.bam|2	0.83	0.67	0.95
1	141603663	2+8-	1	142271144	1+9-	INV	667355	99	6	SKBRMIL_L12345678.sorted.re_aln.marked.bam|6	0.62	0.66	0.91
1	141604922	4+3-	4	49283554	6+0-	CTX	-229	43	4	SK11_L1234L1234.sorted.re_aln.marked.bam|3:SKBRMIL_L12345678.sorted.re_aln.marked.bam|1
1	141606229	11+0-	1	142126760	5+1-	INV	520320	97	4	SK20_L5678L5678.sorted.re_aln.marked.bam|1:SKBRMIL_L12345678.sorted.re_aln.marked.bam|3	0.78	0.81	1.12
1	141606229	7+0-	1	231205999	3+5-	DEL	89599872	62	3	SK11_L1234L1234.sorted.re_aln.marked.bam|3	2.97	2.95	2.80
1	141609884	6+4-	4	48907231	4+10-	CTX	-226	39	5	SK11_L1234L1234.sorted.re_aln.marked.bam|1:SK20_L5678L5678.sorted.re_aln.marked.bam|2:SKBRMIL_L12345678.sorted.re_aln.marked.bam|2
1	141609979	34+24-	1	142005417	69+9-	INV	395060	99	27	SK11_L1234L1234.sorted.re_aln.marked.bam|7:SK20_L5678L5678.sorted.re_aln.marked.bam|17:SKBRMIL_L12345678.sorted.re_aln.marked.bam|3	0.84	0.68	0.97
1	141609979	7+24-	1	142006771	51+32-	INV	354803	99	19	SK11_L1234L1234.sorted.re_aln.marked.bam|4:SK20_L5678L5678.sorted.re_aln.marked.bam|11:SKBRMIL_L12345678.sorted.re_aln.marked.bam|4	0.85	0.69	0.97
1	141610714	0+4-	4	48907910	7+2-	CTX	-223	44	4	SK11_L1234L1234.sorted.re_aln.marked.bam|1:SK20_L5678L5678.sorted.re_aln.marked.bam|1:SKBRMIL_L12345678.sorted.re_aln.marked.bam|2
1	141612465	-	13	83095716	+	CTX	51	33	5
1	141613055	2+4-	4	48910162	13+4-	CTX	-229	38	4	SK11_L1234L1234.sorted.re_aln.marked.bam|3:SKBRMIL_L12345678.sorted.re_aln.marked.bam|1
1	141613150	6+4-	1	142009509	29+8-	DEL	396380	83	4	SK11_L1234L1234.sorted.re_aln.marked.bam|1:SK20_L5678L5678.sorted.re_aln.marked.bam|3	0.86	0.70	0.98
1	141616335	6+4-	4	49272280	2+6-	CTX	-219	37	3	SK11_L1234L1234.sorted.re_aln.marked.bam|1:SKBRMIL_L12345678.sorted.re_aln.marked.bam|2
1	141617541	9+0-	4	48917868	0+9-	CTX	-220	99	8	SK11_L1234L1234.sorted.re_aln.marked.bam|3:SKBRMIL_L12345678.sorted.re_aln.marked.bam|5
1	141621337	3+9-	1	142009985	10+6-	ITX	221764	61	7	SK20_L5678L5678.sorted.re_aln.marked.bam|4:SKBRMIL_L12345678.sorted.re_aln.marked.bam|3	0.88	0.71	0.98
1	141621395	2+4-	4	49267148	7+10-	CTX	-223	55	6	SK11_L1234L1234.sorted.re_aln.marked.bam|2:SK20_L5678L5678.sorted.re_aln.marked.bam|1:SKBRMIL_L12345678.sorted.re_aln.marked.bam|3
1	141622939	1+8-	9	98947139	6+3-	CTX	-211	38	3	SKBRMIL_L12345678.sorted.re_aln.marked.bam|3
1	141630449	4+1-	4	49258084	8+2-	CTX	-211	37	3	SKBRMIL_L12345678.sorted.re_aln.marked.bam|3
1	141638837	12+0-	1	141784500	12+1-	INV	145397	99	11	SK11_L1234L1234.sorted.re_aln.marked.bam|1:SK20_L5678L5678.sorted.re_aln.marked.bam|2:SKBRMIL_L12345678.sorted.re_aln.marked.bam|8	1.00	0.72	1.23
1	141671107	6+18-	1	142067596	15+0-	ITX	396026	99	13	SK11_L1234L1234.sorted.re_aln.marked.bam|1:SK20_L5678L5678.sorted.re_aln.marked.bam|8:SKBRMIL_L12345678.sorted.re_aln.marked.bam|4	0.89	0.73	1.08
1	141671250	6+5-	1	142203925	0+8-	INV	532451	36	3	SK11_L1234L1234.sorted.re_aln.marked.bam|1:SK20_L5678L5678.sorted.re_aln.marked.bam|2	0.75	0.80	1.05
1	141729465	3+8-	4	49242913	8+3-	CTX	-229	43	4	SK11_L1234L1234.sorted.re_aln.marked.bam|3:SKBRMIL_L12345678.sorted.re_aln.marked.bam|1
1	141733907	13+21-	1	142085842	6+0-	INV	352002	58	4	SK20_L5678L5678.sorted.re_aln.marked.bam|2:SKBRMIL_L12345678.sorted.re_aln.marked.bam|2	0.84	0.76	1.15
1	141734128	2+1-	1	142085327	4+4-	INV	350963	32	2	SK20_L5678L5678.sorted.re_aln.marked.bam|1:SKBRMIL_L12345678.sorted.re_aln.marked.bam|1	0.83	0.76	1.15
1	141734268	1+4-	1	142085327	2+4-	INV	350813	99	4	SK11_L1234L1234.sorted.re_aln.marked.bam|1:SKBRMIL_L12345678.sorted.re_aln.marked.bam|3	0.83	0.76	1.15
1	141735728	13+36-	1	142188132	27+1-	ITX	433606	99	25	SK11_L1234L1234.sorted.re_aln.marked.bam|1:SK20_L5678L5678.sorted.re_aln.marked.bam|16:SKBRMIL_L12345678.sorted.re_aln.marked.bam|8	0.70	0.83	1.10
1	141736286	13+45-	1	142083768	24+16-	INV	347578	80	9	SK11_L1234L1234.sorted.re_aln.marked.bam|2:SK20_L5678L5678.sorted.re_aln.marked.bam|5:SKBRMIL_L12345678.sorted.re_aln.marked.bam|2	0.79	0.72	1.11
1	141736286	13+52-	1	142083566	6+15-	INV	347177	36	7	SK11_L1234L1234.sorted.re_aln.marked.bam|5:SK20_L5678L5678.sorted.re_aln.marked.bam|2	0.78	0.72	1.11
1	141771658	4+7-	9	44013448	0+8-	CTX	-225	93	7	SK11_L1234L1234.sorted.re_aln.marked.bam|1:SK20_L5678L5678.sorted.re_aln.marked.bam|3:SKBRMIL_L12345678.sorted.re_aln.marked.bam|3
1	141773579	10+15-	4	49194147	5+11-	CTX	-232	63	8	SK11_L1234L1234.sorted.re_aln.marked.bam|4:SK20_L5678L5678.sorted.re_aln.marked.bam|3:SKBRMIL_L12345678.sorted.re_aln.marked.bam|1
1	141780736	4+0-	1	142038985	7+9-	INV	258022	95	4	SK11_L1234L1234.sorted.re_aln.marked.bam|1:SKBRMIL_L12345678.sorted.re_aln.marked.bam|3	0.80	0.71	0.94
1	141780927	4+8-	1	142038985	2+8-	INV	257797	99	8	SK11_L1234L1234.sorted.re_aln.marked.bam|2:SKBRMIL_L12345678.sorted.re_aln.marked.bam|6	0.80	0.71	0.94
1	141795251	5+0-	1	142275196	1+4-	DEL	479917	47	2	SK20_L5678L5678.sorted.re_aln.marked.bam|2	0.54	0.68	0.83
1	141795325	1+6-	1	142132659	11+1-	ITX	269415	35	5	SK20_L5678L5678.sorted.re_aln.marked.bam|2:SKBRMIL_L12345678.sorted.re_aln.marked.bam|3	0.73	0.93	1.14
1	141803754	92+32-	1	141988484	30+109-	INV	183820	94	11	SK11_L1234L1234.sorted.re_aln.marked.bam|7:SK20_L5678L5678.sorted.re_aln.marked.bam|1:SKBRMIL_L12345678.sorted.re_aln.marked.bam|3	0.68	0.60	0.72
1	141804947	5+6-	1	141986374	13+19-	INV	181048	99	10	SK11_L1234L1234.sorted.re_aln.marked.bam|4:SK20_L5678L5678.sorted.re_aln.marked.bam|3:SKBRMIL_L12345678.sorted.re_aln.marked.bam|3	0.66	0.58	0.71
1	141806999	10+3-	1	141984066	15+3-	INV	176831	84	6	SK11_L1234L1234.sorted.re_aln.marked.bam|3:SK20_L5678L5678.sorted.re_aln.marked.bam|1:SKBRMIL_L12345678.sorted.re_aln.marked.bam|2	0.64	0.56	0.70
1	141810116	35+2-	3	75897819	3+32-	CTX	-229	99	25	SK11_L1234L1234.sorted.re_aln.marked.bam|10:SK20_L5678L5678.sorted.re_aln.marked.bam|8:SKBRMIL_L12345678.sorted.re_aln.marked.bam|7
1	141810211	35+6-	1	141981125	1+15-	INV	170611	37	4	SK11_L1234L1234.sorted.re_aln.marked.bam|2:SK20_L5678L5678.sorted.re_aln.marked.bam|1:SKBRMIL_L12345678.sorted.re_aln.marked.bam|1	0.59	0.52	0.66
1	141812361	12+2-	1	141978730	4+2-	INV	166125	52	2	SKBRMIL_L12345678.sorted.re_aln.marked.bam|2	0.58	0.51	0.65
1	141829260	0+7-	4	48861265	11+9-	CTX	-227	63	6	SK11_L1234L1234.sorted.re_aln.marked.bam|2:SK20_L5678L5678.sorted.re_aln.marked.bam|2:SKBRMIL_L12345678.sorted.re_aln.marked.bam|2
1	141829355	3+7-	1	141961623	4+0-	INV	132085	97	3	SKBRMIL_L12345678.sorted.re_aln.marked.bam|3	0.33	0.34	0.51
1	141830733	3+14-	4	48859848	3+18-	CTX	-228	99	14	SK11_L1234L1234.sorted.re_aln.marked.bam|3:SK20_L5678L5678.sorted.re_aln.marked.bam|7:SKBRMIL_L12345678.sorted.re_aln.marked.bam|4
1	141832506	6+2-	3	75917430	8+7-	CTX	-236	37	3	SK20_L5678L5678.sorted.re_aln.marked.bam|3
1	141832689	3+13-	3	75917430	7+3-	CTX	-232	99	7	SK20_L5678L5678.sorted.re_aln.marked.bam|6:SKBRMIL_L12345678.sorted.re_aln.marked.bam|1
1	141836114	25+9-	3	75921071	21+43-	CTX	-225	99	22	SK11_L1234L1234.sorted.re_aln.marked.bam|4:SK20_L5678L5678.sorted.re_aln.marked.bam|9:SKBRMIL_L12345678.sorted.re_aln.marked.bam|9
1	141836114	3+9-	4	48854424	2+4-	CTX	-223	38	4	SK11_L1234L1234.sorted.re_aln.marked.bam|1:SK20_L5678L5678.sorted.re_aln.marked.bam|1:SKBRMIL_L12345678.sorted.re_aln.marked.bam|2
1	141839239	1+4-	3	75924162	2+2-	CTX	-211	39	3	SKBRMIL_L12345678.sorted.re_aln.marked.bam|3
1	141839742	1+3-	3	75924562	4+2-	CTX	-236	31	3	SK11_L1234L1234.sorted.re_aln.marked.bam|1:SK20_L5678L5678.sorted.re_aln.marked.bam|2
1	141843192	28+9-	3	75928104	7+23-	CTX	-228	99	21	SK11_L1234L1234.sorted.re_aln.marked.bam|6:SK20_L5678L5678.sorted.re_aln.marked.bam|9:SKBRMIL_L12345678.sorted.re_aln.marked.bam|6
1	141848430	12+3-	3	75933286	4+15-	CTX	-221	99	12	SK11_L1234L1234.sorted.re_aln.marked.bam|3:SK20_L5678L5678.sorted.re_aln.marked.bam|2:SKBRMIL_L12345678.sorted.re_aln.marked.bam|7
1	141856922	6+6-	1	142333519	2+5-	DEL	476654	37	2	SK11_L1234L1234.sorted.re_aln.marked.bam|1:SK20_L5678L5678.sorted.re_aln.marked.bam|1	0.40	0.61	0.76
1	141857584	8+8-	3	75942497	4+13-	CTX	-232	75	8	SK11_L1234L1234.sorted.re_aln.marked.bam|3:SK20_L5678L5678.sorted.re_aln.marked.bam|4:SKBRMIL_L12345678.sorted.re_aln.marked.bam|1
1	141858848	3+3-	3	75943768	2+4-	CTX	-211	40	3	SKBRMIL_L12345678.sorted.re_aln.marked.bam|3
1	141864295	6+9-	1	142341147	18+6-	ITX	428574	34	10	SK11_L1234L1234.sorted.re_aln.marked.bam|2:SKBRMIL_L12345678.sorted.re_aln.marked.bam|8	0.40	0.59	0.75
1	141864601	2+21-	5	132403523	2+10-	CTX	-223	36	4	SK20_L5678L5678.sorted.re_aln.marked.bam|2:SKBRMIL_L12345678.sorted.re_aln.marked.bam|2
1	141876253	7+11-	3	75961126	11+2-	CTX	-226	79	8	SK11_L1234L1234.sorted.re_aln.marked.bam|3:SK20_L5678L5678.sorted.re_aln.marked.bam|2:SKBRMIL_L12345678.sorted.re_aln.marked.bam|3
1	141879182	2+0-	1	142355709	6+3-	DEL	476512	50	2	SK20_L5678L5678.sorted.re_aln.marked.bam|1:SKBRMIL_L12345678.sorted.re_aln.marked.bam|1	0.40	0.59	0.77
1	141959432	1+8-	3	75916311	17+8-	CTX	-227	55	6	SK11_L1234L1234.sorted.re_aln.marked.bam|3:SK20_L5678L5678.sorted.re_aln.marked.bam|1:SKBRMIL_L12345678.sorted.re_aln.marked.bam|2
1	141961716	1+11-	4	48861265	11+3-	CTX	-233	99	11	SK11_L1234L1234.sorted.re_aln.marked.bam|10:SKBRMIL_L12345678.sorted.re_aln.marked.bam|1
1	141963842	1+11-	4	48863264	21+4-	CTX	-231	52	6	SK11_L1234L1234.sorted.re_aln.marked.bam|4:SK20_L5678L5678.sorted.re_aln.marked.bam|1:SKBRMIL_L12345678.sorted.re_aln.marked.bam|1
1	141973070	26+10-	4	48872540	9+27-	CTX	-233	99	19	SK11_L1234L1234.sorted.re_aln.marked.bam|3:SK20_L5678L5678.sorted.re_aln.marked.bam|14:SKBRMIL_L12345678.sorted.re_aln.marked.bam|2
1	141973070	6+9-	4	49317793	31+18-	CTX	-227	42	6	SK11_L1234L1234.sorted.re_aln.marked.bam|2:SK20_L5678L5678.sorted.re_aln.marked.bam|2:SKBRMIL_L12345678.sorted.re_aln.marked.bam|2
1	141979579	1+4-	4	48879014	3+0-	CTX	-211	51	3	SKBRMIL_L12345678.sorted.re_aln.marked.bam|3
1	141981961	4+13-	4	48881364	15+0-	CTX	-225	99	9	SK11_L1234L1234.sorted.re_aln.marked.bam|1:SK20_L5678L5678.sorted.re_aln.marked.bam|4:SKBRMIL_L12345678.sorted.re_aln.marked.bam|4
1	141985000	9+90-	4	49305690	0+85-	CTX	-233	99	81	SK11_L1234L1234.sorted.re_aln.marked.bam|25:SK20_L5678L5678.sorted.re_aln.marked.bam|46:SKBRMIL_L12345678.sorted.re_aln.marked.bam|10
1	141988389	28+95-	4	49302448	70+113-	CTX	-232	99	37	SK11_L1234L1234.sorted.re_aln.marked.bam|15:SK20_L5678L5678.sorted.re_aln.marked.bam|16:SKBRMIL_L12345678.sorted.re_aln.marked.bam|6
1	141993566	0+5-	4	49296904	0+3-	CTX	-227	34	3	SK11_L1234L1234.sorted.re_aln.marked.bam|1:SK20_L5678L5678.sorted.re_aln.marked.bam|1:SKBRMIL_L12345678.sorted.re_aln.marked.bam|1
1	141998951	3+7-	1	142130038	0+5-	INV	130997	77	5	SK11_L1234L1234.sorted.re_aln.marked.bam|3:SKBRMIL_L12345678.sorted.re_aln.marked.bam|2	0.61	1.23	1.67
1	142005417	37+4-	1	142006771	45+8-	INV	1009	99	38	SK11_L1234L1234.sorted.re_aln.marked.bam|12:SK20_L5678L5678.sorted.re_aln.marked.bam|24:SKBRMIL_L12345678.sorted.re_aln.marked.bam|2	1.61	1.25	1.41
1	142008146	6+0-	4	48909028	1+6-	CTX	-227	82	6	SK11_L1234L1234.sorted.re_aln.marked.bam|4:SKBRMIL_L12345678.sorted.re_aln.marked.bam|2
1	142009509	25+3-	4	48911731	87+111-	CTX	-115	32	25	SKBRMIL_L12345678.sorted.re_aln.marked.bam|25	-12.97	-10.25	-12.07
1	142017053	-	21	26100390	+	CTX	104	74	5
1	142029462	3+0-	4	49255494	4+0-	CTX	-211	44	3	SKBRMIL_L12345678.sorted.re_aln.marked.bam|3
1	142046963	1+3-	1	142224653	1+6-	INV	177474	42	2	SK20_L5678L5678.sorted.re_aln.marked.bam|1:SKBRMIL_L12345678.sorted.re_aln.marked.bam|1	0.29	0.78	0.81
1	142051726	6+1-	4	49199783	2+6-	CTX	-223	45	4	SK20_L5678L5678.sorted.re_aln.marked.bam|2:SKBRMIL_L12345678.sorted.re_aln.marked.bam|2
1	142052082	0+4-	4	49199975	3+0-	CTX	-211	38	3	SKBRMIL_L12345678.sorted.re_aln.marked.bam|3
1	1420923	3+20-	1	1459435	21+1-	ITX	36219	99	21	SK11_L1234L1234.sorted.re_aln.marked.bam|5:SK20_L5678L5678.sorted.re_aln.marked.bam|14:SKBRMIL_L12345678.sorted.re_aln.marked.bam|2	2.21	5.30	2.01
1	142097579	48+14-	4	49235318	10+1-	CTX	-231	36	5	SK11_L1234L1234.sorted.re_aln.marked.bam|1:SK20_L5678L5678.sorted.re_aln.marked.bam|3:SKBRMIL_L12345678.sorted.re_aln.marked.bam|1
1	142101692	0+6-	4	49231300	6+22-	CTX	-217	36	4	SK20_L5678L5678.sorted.re_aln.marked.bam|1:SKBRMIL_L12345678.sorted.re_aln.marked.bam|3
1	142111999	5+17-	4	48967482	20+8-	CTX	-227	99	12	SK11_L1234L1234.sorted.re_aln.marked.bam|3:SK20_L5678L5678.sorted.re_aln.marked.bam|5:SKBRMIL_L12345678.sorted.re_aln.marked.bam|4
1	142114063	0+4-	4	48969626	6+1-	CTX	-217	57	4	SK20_L5678L5678.sorted.re_aln.marked.bam|1:SKBRMIL_L12345678.sorted.re_aln.marked.bam|3
1	142115632	1+9-	4	49217571	2+6-	CTX	-217	41	4	SK20_L5678L5678.sorted.re_aln.marked.bam|1:SKBRMIL_L12345678.sorted.re_aln.marked.bam|3
1	142116890	2+1-	4	49216090	3+8-	CTX	-211	31	2	SKBRMIL_L12345678.sorted.re_aln.marked.bam|2
1	142117104	0+8-	4	49216090	0+7-	CTX	-223	35	4	SK11_L1234L1234.sorted.re_aln.marked.bam|1:SK20_L5678L5678.sorted.re_aln.marked.bam|1:SKBRMIL_L12345678.sorted.re_aln.marked.bam|2
1	142118497	9+1-	4	49214556	2+1-	CTX	-236	31	2	SK20_L5678L5678.sorted.re_aln.marked.bam|2
1	142118804	5+1-	4	49214266	9+5-	CTX	-211	46	4	SKBRMIL_L12345678.sorted.re_aln.marked.bam|4
1	142120310	73+23-	4	49206923	112+187-	CTX	-234	99	17	SK11_L1234L1234.sorted.re_aln.marked.bam|11:SK20_L5678L5678.sorted.re_aln.marked.bam|5:SKBRMIL_L12345678.sorted.re_aln.marked.bam|1
1	142120310	73+6-	4	49008712	76+94-	CTX	-224	99	62	SK11_L1234L1234.sorted.re_aln.marked.bam|22:SK20_L5678L5678.sorted.re_aln.marked.bam|11:SKBRMIL_L12345678.sorted.re_aln.marked.bam|29
1	142120405	106+26-	2	161846998	145+50-	CTX	-222	99	33	SK11_L1234L1234.sorted.re_aln.marked.bam|4:SK20_L5678L5678.sorted.re_aln.marked.bam|11:SKBRMIL_L12345678.sorted.re_aln.marked.bam|18
1	142123445	9+13-	4	48986002	22+7-	CTX	-232	79	8	SK11_L1234L1234.sorted.re_aln.marked.bam|5:SK20_L5678L5678.sorted.re_aln.marked.bam|2:SKBRMIL_L12345678.sorted.re_aln.marked.bam|1
1	142123738	18+9-	4	49010876	6+7-	CTX	-223	33	4	SK11_L1234L1234.sorted.re_aln.marked.bam|1:SK20_L5678L5678.sorted.re_aln.marked.bam|1:SKBRMIL_L12345678.sorted.re_aln.marked.bam|2
1	142123813	5+2-	4	49004232	72+16-	CTX	-118	62	10	SK11_L1234L1234.sorted.re_aln.marked.bam|1:SKBRMIL_L12345678.sorted.re_aln.marked.bam|9	-12.96	-10.25	-12.07
1	142124120	0+22-	4	49011142	19+4-	CTX	-222	99	15	SK11_L1234L1234.sorted.re_aln.marked.bam|4:SK20_L5678L5678.sorted.re_aln.marked.bam|3:SKBRMIL_L12345678.sorted.re_aln.marked.bam|8
1	142125050	128+12-	4	49018045	28+366-	CTX	-227	99	96	SK11_L1234L1234.sorted.re_aln.marked.bam|57:SK20_L5678L5678.sorted.re_aln.marked.bam|7:SKBRMIL_L12345678.sorted.re_aln.marked.bam|32
1	142125050	145+12-	4	49003132	36+157-	CTX	-230	99	17	SK11_L1234L1234.sorted.re_aln.marked.bam|6:SK20_L5678L5678.sorted.re_aln.marked.bam|7:SKBRMIL_L12345678.sorted.re_aln.marked.bam|4
1	142125050	28+11-	4	49011846	4+10-	CTX	-233	58	9	SK11_L1234L1234.sorted.re_aln.marked.bam|6:SK20_L5678L5678.sorted.re_aln.marked.bam|2:SKBRMIL_L12345678.sorted.re_aln.marked.bam|1
1	142125050	33+11-	4	49005888	6+27-	CTX	-236	34	5	SK11_L1234L1234.sorted.re_aln.marked.bam|4:SK20_L5678L5678.sorted.re_aln.marked.bam|1
1	142125145	146+42-	2	161845912	225+51-	CTX	-233	99	30	SK11_L1234L1234.sorted.re_aln.marked.bam|8:SK20_L5678L5678.sorted.re_aln.marked.bam|19:SKBRMIL_L12345678.sorted.re_aln.marked.bam|3
1	142125148	4+17-	4	49209985	37+39-	CTX	-231	99	12	SK11_L1234L1234.sorted.re_aln.marked.bam|2:SK20_L5678L5678.sorted.re_aln.marked.bam|8:SKBRMIL_L12345678.sorted.re_aln.marked.bam|2
1	142125148	4+28-	4	49004062	59+6-	CTX	-231	99	11	SK20_L5678L5678.sorted.re_aln.marked.bam|9:SKBRMIL_L12345678.sorted.re_aln.marked.bam|2
1	142125243	11+28-	2	161846371	203+38-	CTX	-221	50	7	SK20_L5678L5678.sorted.re_aln.marked.bam|3:SKBRMIL_L12345678.sorted.re_aln.marked.bam|4
1	142125349	29+14-	4	49018045	37+366-	CTX	-236	74	9	SK11_L1234L1234.sorted.re_aln.marked.bam|7:SK20_L5678L5678.sorted.re_aln.marked.bam|2
1	142125349	47+17-	4	49209985	25+39-	CTX	-226	99	18	SK11_L1234L1234.sorted.re_aln.marked.bam|2:SK20_L5678L5678.sorted.re_aln.marked.bam|9:SKBRMIL_L12345678.sorted.re_aln.marked.bam|7
1	142225614	7+1-	4	44780030	6+3-	CTX	-221	51	5	SK11_L1234L1234.sorted.re_aln.marked.bam|1:SK20_L5678L5678.sorted.re_aln.marked.bam|1:SKBRMIL_L12345678.sorted.re_aln.marked.bam|3
1	142241536	1+9-	4	48933626	1+7-	CTX	-211	68	5	SKBRMIL_L12345678.sorted.re_aln.marked.bam|5
1	142264370	7+0-	4	49278525	5+9-	CTX	-227	52	6	SK11_L1234L1234.sorted.re_aln.marked.bam|1:SK20_L5678L5678.sorted.re_aln.marked.bam|3:SKBRMIL_L12345678.sorted.re_aln.marked.bam|2
1	142277357	19+0-	4	49295454	2+24-	CTX	-230	99	9	SK11_L1234L1234.sorted.re_aln.marked.bam|5:SK20_L5678L5678.sorted.re_aln.marked.bam|2:SKBRMIL_L12345678.sorted.re_aln.marked.bam|2
1	142348679	8+2-	3	75957080	13+6-	CTX	-211	49	4	SKBRMIL_L12345678.sorted.re_aln.marked.bam|4
1	142363165	6+8-	8	5931755	3+4-	CTX	-217	51	4	SK11_L1234L1234.sorted.re_aln.marked.bam|1:SKBRMIL_L12345678.sorted.re_aln.marked.bam|3
1	142377963	5+1-	3	75992382	1+7-	CTX	-211	78	6	SKBRMIL_L12345678.sorted.re_aln.marked.bam|6
1	142448855	16+1-	1	147472064	0+15-	DEL	5023242	99	15	SK11_L1234L1234.sorted.re_aln.marked.bam|7:SK20_L5678L5678.sorted.re_aln.marked.bam|3:SKBRMIL_L12345678.sorted.re_aln.marked.bam|5	2.23	1.43	1.45
1	142527541	1+4-	1	147851720	16+9-	INV	5323870	39	4	SK11_L1234L1234.sorted.re_aln.marked.bam|2:SK20_L5678L5678.sorted.re_aln.marked.bam|1:SKBRMIL_L12345678.sorted.re_aln.marked.bam|1	2.17	1.44	1.44
1	142543521	3+1-	1	172414528	2+3-	DEL	29871086	47	2	SKBRMIL_L12345678.sorted.re_aln.marked.bam|2	3.13	3.03	2.74
1	142559737	8+1-	2	237916828	175+0-	CTX	-211	53	4	SKBRMIL_L12345678.sorted.re_aln.marked.bam|4
1	142561129	3+0-	1	146909011	2+0-	INV	4347656	35	2	SK11_L1234L1234.sorted.re_aln.marked.bam|1:SKBRMIL_L12345678.sorted.re_aln.marked.bam|1	2.32	1.39	1.48
1	14265160	13+1-	1	14269042	13+0-	INV	3724	64	7	SK11_L1234L1234.sorted.re_aln.marked.bam|7	5.59	1.83	1.50
1	142697368	4+1-	1	142804737	4+8-	DEL	107444	46	2	SKBRMIL_L12345678.sorted.re_aln.marked.bam|2	2.57	3.97	1.46
1	142724357	59+54-	11	62344995	129+124-	CTX	228	36	18	SK11_L1234L1234.sorted.re_aln.marked.bam|10:SK20_L5678L5678.sorted.re_aln.marked.bam|8	-44.59	-40.76	-45.29
1	142724357	62+71-	6	35264225	24+19-	CTX	-233	87	19	SK11_L1234L1234.sorted.re_aln.marked.bam|5:SK20_L5678L5678.sorted.re_aln.marked.bam|12:SKBRMIL_L12345678.sorted.re_aln.marked.bam|2
1	142724452	79+77-	1	142725882	37+22-	INV	1789	42	17	SK11_L1234L1234.sorted.re_aln.marked.bam|11:SK20_L5678L5678.sorted.re_aln.marked.bam|6	3.93	6.13	2.50
1	142728291	12+2-	9	97803015	1+11-	CTX	-231	99	11	SK11_L1234L1234.sorted.re_aln.marked.bam|3:SK20_L5678L5678.sorted.re_aln.marked.bam|6:SKBRMIL_L12345678.sorted.re_aln.marked.bam|2
1	142728291	17+2-	8	36007133	8+4-	CTX	-226	36	5	SK11_L1234L1234.sorted.re_aln.marked.bam|2:SK20_L5678L5678.sorted.re_aln.marked.bam|1:SKBRMIL_L12345678.sorted.re_aln.marked.bam|2
1	142729207	17+2-	11	81890317	10+0-	CTX	-228	99	10	SK11_L1234L1234.sorted.re_aln.marked.bam|2:SK20_L5678L5678.sorted.re_aln.marked.bam|5:SKBRMIL_L12345678.sorted.re_aln.marked.bam|3
1	142731416	5+3-	1	204549315	1+4-	DEL	61817932	41	2	SK20_L5678L5678.sorted.re_aln.marked.bam|2	3.05	3.01	2.81
1	142732637	48+1-	1	204550477	1+48-	DEL	-31550931	99	46	SK11_L1234L1234.sorted.re_aln.marked.bam|5:SK20_L5678L5678.sorted.re_aln.marked.bam|37:SKBRMIL_L12345678.sorted.re_aln.marked.bam|4	3.05	3.01	2.81
1	142735101	46+38-	1	204552735	41+50-	DEL	61817916	99	44	SK11_L1234L1234.sorted.re_aln.marked.bam|9:SK20_L5678L5678.sorted.re_aln.marked.bam|27:SKBRMIL_L12345678.sorted.re_aln.marked.bam|8	3.05	3.01	2.81
1	142740768	6+3-	1	204558645	3+4-	DEL	61817908	33	2	SK11_L1234L1234.sorted.re_aln.marked.bam|1:SK20_L5678L5678.sorted.re_aln.marked.bam|1	3.05	3.01	2.81
1	142747413	5+0-	1	204565636	5+3-	DEL	61818236	39	2	SK11_L1234L1234.sorted.re_aln.marked.bam|1:SK20_L5678L5678.sorted.re_aln.marked.bam|1	3.05	3.01	2.81
1	142747773	1+5-	1	204565780	4+0-	ITX	49454036	42	5	SK20_L5678L5678.sorted.re_aln.marked.bam|2:SKBRMIL_L12345678.sorted.re_aln.marked.bam|3	3.05	3.01	2.81
1	142753976	44+3-	1	144946805	43+1-	INV	2192609	99	41	SK11_L1234L1234.sorted.re_aln.marked.bam|24:SK20_L5678L5678.sorted.re_aln.marked.bam|6:SKBRMIL_L12345678.sorted.re_aln.marked.bam|11	1.97	1.90	1.54
1	142767320	-	20	35896420	+	CTX	148	105	5
1	142779508	2+4-	1	204597460	4+1-	ITX	46363096	56	4	SK20_L5678L5678.sorted.re_aln.marked.bam|3:SKBRMIL_L12345678.sorted.re_aln.marked.bam|1	3.05	3.01	2.81
1	142794652	10+9-	10	46504555	90+134-	CTX	-128	56	22	SK11_L1234L1234.sorted.re_aln.marked.bam|10:SKBRMIL_L12345678.sorted.re_aln.marked.bam|12	-33.59	-30.97	-34.82
1	142794652	18+18-	1	204613241	16+16-	ITX	61817864	74	8	SK11_L1234L1234.sorted.re_aln.marked.bam|2:SK20_L5678L5678.sorted.re_aln.marked.bam|5:SKBRMIL_L12345678.sorted.re_aln.marked.bam|1	3.05	3.01	2.81
1	142881015	1+3-	1	142904966	5+3-	ITX	9318	33	5	SK11_L1234L1234.sorted.re_aln.marked.bam|1:SKBRMIL_L12345678.sorted.re_aln.marked.bam|4	0.00	0.00	0.00
1	142892206	3+1-	1	146687420	6+0-	INV	3795002	73	3	SK11_L1234L1234.sorted.re_aln.marked.bam|1:SKBRMIL_L12345678.sorted.re_aln.marked.bam|2	2.55	1.45	1.63
1	142901749	4+2-	1	146479620	9+45-	INV	3577587	55	2	SKBRMIL_L12345678.sorted.re_aln.marked.bam|2	2.70	1.53	1.72
1	14292242	7+0-	1	14302392	6+5-	INV	9855	60	6	SK11_L1234L1234.sorted.re_aln.marked.bam|6	3.25	0.68	1.49
1	14301738	-	15	34948312	+	CTX	45	32	7
1	143223855	0+4-	1	147851800	0+5-	INV	4627738	65	4	SK11_L1234L1234.sorted.re_aln.marked.bam|1:SK20_L5678L5678.sorted.re_aln.marked.bam|2:SKBRMIL_L12345678.sorted.re_aln.marked.bam|1	2.43	1.56	1.61
1	143223855	4+4-	1	147851720	13+2-	INV	4627546	42	4	SK11_L1234L1234.sorted.re_aln.marked.bam|3:SKBRMIL_L12345678.sorted.re_aln.marked.bam|1	2.43	1.56	1.61
1	143238400	5+25-	1	147470469	2+18-	INV	4231997	91	12	SK11_L1234L1234.sorted.re_aln.marked.bam|7:SK20_L5678L5678.sorted.re_aln.marked.bam|5	2.57	1.59	1.67
1	143238905	12+12-	1	146308306	9+3-	INV	3069345	99	12	SK11_L1234L1234.sorted.re_aln.marked.bam|2:SK20_L5678L5678.sorted.re_aln.marked.bam|6:SKBRMIL_L12345678.sorted.re_aln.marked.bam|4	3.13	1.73	1.99
1	143246217	9+8-	2	5682778	14+8-	CTX	-236	78	7	SK11_L1234L1234.sorted.re_aln.marked.bam|4:SK20_L5678L5678.sorted.re_aln.marked.bam|3
1	143246817	12+15-	2	5682778	13+0-	CTX	-234	83	12	SK11_L1234L1234.sorted.re_aln.marked.bam|6:SK20_L5678L5678.sorted.re_aln.marked.bam|5:SKBRMIL_L12345678.sorted.re_aln.marked.bam|1
1	143247723	30+34-	7	4643914	64+63-	CTX	-233	40	9	SK11_L1234L1234.sorted.re_aln.marked.bam|2:SK20_L5678L5678.sorted.re_aln.marked.bam|6:SKBRMIL_L12345678.sorted.re_aln.marked.bam|1
1	143251487	+	2	28884217	+	CTX	285	62	5
1	143253084	26+0-	2	5689636	43+27-	CTX	-228	99	26	SK11_L1234L1234.sorted.re_aln.marked.bam|9:SK20_L5678L5678.sorted.re_aln.marked.bam|9:SKBRMIL_L12345678.sorted.re_aln.marked.bam|8
1	143253309	1+43-	2	5689636	43+1-	CTX	-226	99	43	SK11_L1234L1234.sorted.re_aln.marked.bam|14:SK20_L5678L5678.sorted.re_aln.marked.bam|12:SKBRMIL_L12345678.sorted.re_aln.marked.bam|17
1	143257729	6+22-	2	5693499	14+3-	CTX	-227	85	15	SK11_L1234L1234.sorted.re_aln.marked.bam|7:SK20_L5678L5678.sorted.re_aln.marked.bam|3:SKBRMIL_L12345678.sorted.re_aln.marked.bam|5
1	143270336	3+0-	2	5706928	2+5-	CTX	-236	39	3	SK11_L1234L1234.sorted.re_aln.marked.bam|2:SK20_L5678L5678.sorted.re_aln.marked.bam|1
1	143281552	0+11-	1	146796222	18+2-	ITX	2973492	99	13	SK11_L1234L1234.sorted.re_aln.marked.bam|7:SK20_L5678L5678.sorted.re_aln.marked.bam|1:SKBRMIL_L12345678.sorted.re_aln.marked.bam|5	2.69	1.52	1.72
1	143287873	28+20-	1	146802704	15+7-	ITX	3514145	40	6	SK11_L1234L1234.sorted.re_aln.marked.bam|3:SK20_L5678L5678.sorted.re_aln.marked.bam|3	2.69	1.52	1.72
1	143288759	0+12-	1	146803435	20+8-	ITX	2219465	99	19	SK11_L1234L1234.sorted.re_aln.marked.bam|6:SK20_L5678L5678.sorted.re_aln.marked.bam|5:SKBRMIL_L12345678.sorted.re_aln.marked.bam|8	2.69	1.52	1.72
1	143293461	8+3-	1	146808392	5+10-	ITX	2108478	38	5	SK11_L1234L1234.sorted.re_aln.marked.bam|3:SK20_L5678L5678.sorted.re_aln.marked.bam|1:SKBRMIL_L12345678.sorted.re_aln.marked.bam|1	2.69	1.52	1.72
1	143305479	9+4-	1	146824683	7+15-	DEL	3519543	99	8	SK11_L1234L1234.sorted.re_aln.marked.bam|2:SK20_L5678L5678.sorted.re_aln.marked.bam|5:SKBRMIL_L12345678.sorted.re_aln.marked.bam|1	2.70	1.53	1.72
1	143308699	22+0-	1	146197835	63+11-	INV	2888926	99	21	SK11_L1234L1234.sorted.re_aln.marked.bam|10:SK20_L5678L5678.sorted.re_aln.marked.bam|3:SKBRMIL_L12345678.sorted.re_aln.marked.bam|8	3.07	1.76	1.96
1	143310438	7+4-	1	146727657	1+6-	DEL	3417226	74	4	SK11_L1234L1234.sorted.re_aln.marked.bam|1:SK20_L5678L5678.sorted.re_aln.marked.bam|3	2.74	1.55	1.76
1	143324122	1+14-	1	146716012	9+13-	INV	3391646	99	13	SK11_L1234L1234.sorted.re_aln.marked.bam|8:SK20_L5678L5678.sorted.re_aln.marked.bam|2:SKBRMIL_L12345678.sorted.re_aln.marked.bam|3	2.76	1.56	1.77
1	143332994	17+0-	1	144004777	6+25-	DEL	671856	99	17	SK11_L1234L1234.sorted.re_aln.marked.bam|5:SK20_L5678L5678.sorted.re_aln.marked.bam|10:SKBRMIL_L12345678.sorted.re_aln.marked.bam|2	3.05	2.90	2.83
1	143389863	13+25-	1	143665469	14+4-	ITX	235643	31	7	SK11_L1234L1234.sorted.re_aln.marked.bam|3:SK20_L5678L5678.sorted.re_aln.marked.bam|1:SKBRMIL_L12345678.sorted.re_aln.marked.bam|3	1.10	0.61	0.77
1	143391975	5+2-	1	143667524	22+10-	ITX	54886	41	10	SK11_L1234L1234.sorted.re_aln.marked.bam|3:SKBRMIL_L12345678.sorted.re_aln.marked.bam|7	1.10	0.61	0.77
1	143413768	21+11-	1	143688703	5+15-	DEL	275246	99	10	SK11_L1234L1234.sorted.re_aln.marked.bam|3:SK20_L5678L5678.sorted.re_aln.marked.bam|2:SKBRMIL_L12345678.sorted.re_aln.marked.bam|5	0.96	0.51	0.75
1	143417837	6+1-	1	143693008	0+6-	DEL	275235	99	6	SK11_L1234L1234.sorted.re_aln.marked.bam|2:SKBRMIL_L12345678.sorted.re_aln.marked.bam|4	0.93	0.49	0.75
1	143418776	45+3-	1	143693903	7+53-	DEL	275255	99	45	SK11_L1234L1234.sorted.re_aln.marked.bam|23:SK20_L5678L5678.sorted.re_aln.marked.bam|15:SKBRMIL_L12345678.sorted.re_aln.marked.bam|7	0.91	0.48	0.75
1	143422062	7+1-	1	143697295	4+11-	DEL	275309	99	7	SK11_L1234L1234.sorted.re_aln.marked.bam|4:SKBRMIL_L12345678.sorted.re_aln.marked.bam|3	0.91	0.48	0.75
1	14352826	16+4-	1	39183705	33+39-	DEL	24831342	99	11	SK11_L1234L1234.sorted.re_aln.marked.bam|5:SK20_L5678L5678.sorted.re_aln.marked.bam|3:SKBRMIL_L12345678.sorted.re_aln.marked.bam|3	2.99	2.43	1.89
1	143538144	0+17-	1	146479620	5+43-	INV	2941244	99	10	SK11_L1234L1234.sorted.re_aln.marked.bam|4:SK20_L5678L5678.sorted.re_aln.marked.bam|5:SKBRMIL_L12345678.sorted.re_aln.marked.bam|1	3.13	1.75	2.00
1	143539834	1+8-	1	146471707	3+25-	INV	2931653	80	8	SK11_L1234L1234.sorted.re_aln.marked.bam|3:SK20_L5678L5678.sorted.re_aln.marked.bam|4:SKBRMIL_L12345678.sorted.re_aln.marked.bam|1	3.14	1.73	2.00
1	143549254	22+0-	1	144088984	90+41-	DEL	539820	99	15	SK11_L1234L1234.sorted.re_aln.marked.bam|7:SK20_L5678L5678.sorted.re_aln.marked.bam|4:SKBRMIL_L12345678.sorted.re_aln.marked.bam|4	3.69	3.54	3.49
1	143549607	31+25-	1	144941936	24+106-	DEL	1392526	99	29	SK11_L1234L1234.sorted.re_aln.marked.bam|17:SK20_L5678L5678.sorted.re_aln.marked.bam|7:SKBRMIL_L12345678.sorted.re_aln.marked.bam|5	2.74	2.69	2.18
1	143549607	50+30-	1	144088984	86+22-	DEL	539827	99	17	SK11_L1234L1234.sorted.re_aln.marked.bam|15:SKBRMIL_L12345678.sorted.re_aln.marked.bam|2	3.69	3.54	3.49
1	143552549	28+17-	1	144945586	20+17-	ITX	870071	59	16	SK11_L1234L1234.sorted.re_aln.marked.bam|7:SK20_L5678L5678.sorted.re_aln.marked.bam|2:SKBRMIL_L12345678.sorted.re_aln.marked.bam|7	2.73	2.68	2.18
1	143552549	28+30-	1	144092702	21+6-	ITX	539328	93	13	SK11_L1234L1234.sorted.re_aln.marked.bam|10:SK20_L5678L5678.sorted.re_aln.marked.bam|1:SKBRMIL_L12345678.sorted.re_aln.marked.bam|2	3.65	3.52	3.48
1	143553278	20+7-	1	144945551	1+13-	DEL	1392528	99	11	SK11_L1234L1234.sorted.re_aln.marked.bam|5:SK20_L5678L5678.sorted.re_aln.marked.bam|2:SKBRMIL_L12345678.sorted.re_aln.marked.bam|4	2.73	2.69	2.18
1	1435552	2+3-	1	1443889	79+50-	INV	1099	91	15	SK11_L1234L1234.sorted.re_aln.marked.bam|7:SK20_L5678L5678.sorted.re_aln.marked.bam|8	3.52	8.62	1.95
1	143606059	0+3-	1	144971282	3+0-	ITX	1364779	31	2	SK11_L1234L1234.sorted.re_aln.marked.bam|1:SK20_L5678L5678.sorted.re_aln.marked.bam|1	2.80	2.78	2.25
1	143665971	+	1	143666719	+	DEL	137	173	27
1	143704962	-	12	109895132	+	CTX	244	47	5
1	143738103	+	1	143738410	+	DEL	124	65	24
1	143749630	21+48-	7	98984434	36+3-	CTX	-236	36	5	SK11_L1234L1234.sorted.re_aln.marked.bam|5
1	143750178	+	18	65142101	+	CTX	175	17	5
1	143753938	+	MT	524	+	CTX	182	0	6
1	143760290	17+1-	3	178864799	17+14-	CTX	-231	99	12	SK11_L1234L1234.sorted.re_aln.marked.bam|6:SK20_L5678L5678.sorted.re_aln.marked.bam|4:SKBRMIL_L12345678.sorted.re_aln.marked.bam|2
1	143770575	+	X	139569210	+	CTX	399	37	5
1	143780634	42+48-	1	143782158	23+34-	INV	1310	99	25	SK11_L1234L1234.sorted.re_aln.marked.bam|16:SK20_L5678L5678.sorted.re_aln.marked.bam|9	0.68	0.92	1.36
1	143804303	+	1	143808439	+	DEL	134	110	81
1	143804346	97+1-	1	143808413	4+100-	DEL	4206	99	94	SK11_L1234L1234.sorted.re_aln.marked.bam|33:SK20_L5678L5678.sorted.re_aln.marked.bam|28:SKBRMIL_L12345678.sorted.re_aln.marked.bam|33	2.85	0.40	2.70
1	143820665	28+63-	1	146550696	1+53-	INV	2729900	99	48	SK11_L1234L1234.sorted.re_aln.marked.bam|5:SK20_L5678L5678.sorted.re_aln.marked.bam|24:SKBRMIL_L12345678.sorted.re_aln.marked.bam|19	2.86	1.35	1.65
1	143910869	41+6-	1	143912193	17+2-	INV	1095	44	6	SK11_L1234L1234.sorted.re_aln.marked.bam|1:SK20_L5678L5678.sorted.re_aln.marked.bam|5	4.78	2.23	1.08
1	144003199	+	1	144003313	+	DEL	232	282	22
1	144022917	0+5-	1	147018189	5+0-	ITX	2994798	61	4	SK20_L5678L5678.sorted.re_aln.marked.bam|4	2.47	1.13	1.38
1	144022961	14+1-	1	147018043	6+10-	DEL	2995131	99	9	SK11_L1234L1234.sorted.re_aln.marked.bam|6:SK20_L5678L5678.sorted.re_aln.marked.bam|2:SKBRMIL_L12345678.sorted.re_aln.marked.bam|1	2.47	1.13	1.38
1	144022961	17+1-	1	146856003	1+3-	DEL	2833093	59	3	SK11_L1234L1234.sorted.re_aln.marked.bam|1:SK20_L5678L5678.sorted.re_aln.marked.bam|1:SKBRMIL_L12345678.sorted.re_aln.marked.bam|1	2.61	1.20	1.46
1	144022961	25+1-	1	146482642	12+1-	INV	2459432	99	8	SK11_L1234L1234.sorted.re_aln.marked.bam|2:SK20_L5678L5678.sorted.re_aln.marked.bam|5:SKBRMIL_L12345678.sorted.re_aln.marked.bam|1	2.94	1.32	1.63
1	144044877	0+3-	1	144063883	15+4-	ITX	18493	45	3	SK20_L5678L5678.sorted.re_aln.marked.bam|3	0.00	0.00	0.00
1	144063883	9+3-	1	147021170	1+4-	DEL	2957340	47	2	SKBRMIL_L12345678.sorted.re_aln.marked.bam|2	2.50	1.15	1.40
1	144067072	53+11-	1	146476460	78+33-	INV	2369613	99	61	SK11_L1234L1234.sorted.re_aln.marked.bam|8:SK20_L5678L5678.sorted.re_aln.marked.bam|44:SKBRMIL_L12345678.sorted.re_aln.marked.bam|9	3.00	1.33	1.66
1	144067072	53+15-	1	146474956	0+4-	INV	2407673	52	4	SK11_L1234L1234.sorted.re_aln.marked.bam|1:SK20_L5678L5678.sorted.re_aln.marked.bam|2:SKBRMIL_L12345678.sorted.re_aln.marked.bam|1	3.00	1.32	1.66
1	144068624	1+12-	1	146479620	5+30-	INV	2410763	65	5	SK11_L1234L1234.sorted.re_aln.marked.bam|3:SK20_L5678L5678.sorted.re_aln.marked.bam|1:SKBRMIL_L12345678.sorted.re_aln.marked.bam|1	3.00	1.34	1.66
1	144088182	2+4-	1	144941018	8+2-	ITX	568171	35	6	SK11_L1234L1234.sorted.re_aln.marked.bam|1:SK20_L5678L5678.sorted.re_aln.marked.bam|1:SKBRMIL_L12345678.sorted.re_aln.marked.bam|4	2.14	2.15	1.35
1	144089407	51+5-	1	144941748	3+3-	DEL	852637	46	3	SK11_L1234L1234.sorted.re_aln.marked.bam|1:SK20_L5678L5678.sorted.re_aln.marked.bam|1:SKBRMIL_L12345678.sorted.re_aln.marked.bam|1	2.14	2.15	1.35
1	144089407	83+5-	1	144941936	3+77-	DEL	852639	99	32	SK11_L1234L1234.sorted.re_aln.marked.bam|20:SK20_L5678L5678.sorted.re_aln.marked.bam|3:SKBRMIL_L12345678.sorted.re_aln.marked.bam|9	2.14	2.15	1.35
1	144090235	2+7-	1	144943105	9+0-	ITX	852326	54	7	SK11_L1234L1234.sorted.re_aln.marked.bam|5:SKBRMIL_L12345678.sorted.re_aln.marked.bam|2	2.14	2.15	1.35
1	144090275	5+1-	1	144942883	10+4-	DEL	852651	56	3	SK11_L1234L1234.sorted.re_aln.marked.bam|1:SKBRMIL_L12345678.sorted.re_aln.marked.bam|2	2.15	2.15	1.35
1	144094017	13+0-	1	147781035	6+16-	INV	3686804	49	5	SK20_L5678L5678.sorted.re_aln.marked.bam|4:SKBRMIL_L12345678.sorted.re_aln.marked.bam|1	2.38	1.35	1.43
1	144094017	16+0-	1	147491079	6+12-	INV	3396806	50	3	SK11_L1234L1234.sorted.re_aln.marked.bam|1:SKBRMIL_L12345678.sorted.re_aln.marked.bam|2	2.51	1.37	1.47
1	144094172	0+6-	1	147781035	1+16-	INV	3686671	97	5	SK11_L1234L1234.sorted.re_aln.marked.bam|2:SKBRMIL_L12345678.sorted.re_aln.marked.bam|3	2.38	1.35	1.43
1	144134762	+	13	66737342	-	CTX	109	15	5
1	144146130	7+3-	1	144147042	6+8-	DEL	1008	55	3	SK11_L1234L1234.sorted.re_aln.marked.bam|3	3.83	1.63	2.56
1	144220365	+	20	52339727	-	CTX	80	187	6
1	144228777	0+6-	1	144231878	2+9-	INV	2771	39	4	SK11_L1234L1234.sorted.re_aln.marked.bam|4	0.85	2.37	2.81
1	144233724	13+32-	11	42964216	1+13-	CTX	-232	66	8	SK11_L1234L1234.sorted.re_aln.marked.bam|3:SK20_L5678L5678.sorted.re_aln.marked.bam|4:SKBRMIL_L12345678.sorted.re_aln.marked.bam|1
1	1442340	54+42-	1	1443889	35+27-	INV	1200	99	24	SK11_L1234L1234.sorted.re_aln.marked.bam|7:SK20_L5678L5678.sorted.re_aln.marked.bam|17	1.12	3.21	0.42
1	144247964	32+30-	10	81646449	9+16-	CTX	-224	83	13	SK11_L1234L1234.sorted.re_aln.marked.bam|4:SK20_L5678L5678.sorted.re_aln.marked.bam|3:SKBRMIL_L12345678.sorted.re_aln.marked.bam|6
1	144261616	+	11	128592212	+	CTX	67	31	5
1	144270759	30+35-	1	144274720	11+5-	ITX	1268	37	2	SK20_L5678L5678.sorted.re_aln.marked.bam|1:SKBRMIL_L12345678.sorted.re_aln.marked.bam|1	9.90	15.31	2.92
1	144275265	46+14-	1	144280672	46+6-	INV	5229	51	9	SK11_L1234L1234.sorted.re_aln.marked.bam|2:SK20_L5678L5678.sorted.re_aln.marked.bam|7	10.65	13.19	2.41
1	144275434	0+10-	2	237916828	171+0-	CTX	-231	69	6	SK11_L1234L1234.sorted.re_aln.marked.bam|3:SK20_L5678L5678.sorted.re_aln.marked.bam|2:SKBRMIL_L12345678.sorted.re_aln.marked.bam|1
1	144277405	61+41-	1	144280672	35+6-	INV	3339	99	18	SK11_L1234L1234.sorted.re_aln.marked.bam|4:SK20_L5678L5678.sorted.re_aln.marked.bam|14	10.31	12.20	2.26
1	144288581	14+59-	1	144292071	89+81-	INV	1589	99	44	SK11_L1234L1234.sorted.re_aln.marked.bam|25:SK20_L5678L5678.sorted.re_aln.marked.bam|19	1.79	1.56	0.18
1	144288581	4+25-	1	144294758	157+124-	INV	1154	99	52	SK11_L1234L1234.sorted.re_aln.marked.bam|34:SK20_L5678L5678.sorted.re_aln.marked.bam|18	27.32	21.75	2.32
1	144289159	-	11	45480772	+	CTX	87	53	5
1	144319221	11+29-	1	144321404	4+13-	INV	1919	33	6	SK11_L1234L1234.sorted.re_aln.marked.bam|5:SK20_L5678L5678.sorted.re_aln.marked.bam|1	3.55	1.74	2.39
1	144323843	6+2-	1	144719803	9+3-	INV	395658	71	5	SK11_L1234L1234.sorted.re_aln.marked.bam|4:SKBRMIL_L12345678.sorted.re_aln.marked.bam|1	0.95	0.70	1.08
1	144329191	2+0-	1	144717436	2+8-	DEL	388289	32	2	SK11_L1234L1234.sorted.re_aln.marked.bam|1:SK20_L5678L5678.sorted.re_aln.marked.bam|1	0.95	0.70	1.09
1	144447380	18+4-	1	144448922	11+7-	INV	1400	49	7	SK11_L1234L1234.sorted.re_aln.marked.bam|7	3.70	2.65	2.37
1	144544431	11+0-	1	145861211	14+2-	INV	1316552	99	11	SK11_L1234L1234.sorted.re_aln.marked.bam|1:SK20_L5678L5678.sorted.re_aln.marked.bam|3:SKBRMIL_L12345678.sorted.re_aln.marked.bam|7	3.60	0.94	1.84
1	144544431	19+1-	1	145861092	12+3-	INV	1316438	99	7	SK20_L5678L5678.sorted.re_aln.marked.bam|3:SKBRMIL_L12345678.sorted.re_aln.marked.bam|4	3.60	0.94	1.84
1	144691839	0+4-	1	178411171	77+50-	ITX	6422506	89	21	SK11_L1234L1234.sorted.re_aln.marked.bam|10:SK20_L5678L5678.sorted.re_aln.marked.bam|1:SKBRMIL_L12345678.sorted.re_aln.marked.bam|10	3.22	3.60	2.85
1	144702951	4+6-	1	146000189	8+1-	ITX	1296672	34	4	SK11_L1234L1234.sorted.re_aln.marked.bam|1:SK20_L5678L5678.sorted.re_aln.marked.bam|2:SKBRMIL_L12345678.sorted.re_aln.marked.bam|1	3.71	0.95	1.89
1	144708456	3+0-	1	146005430	0+2-	DEL	1296954	46	2	SK11_L1234L1234.sorted.re_aln.marked.bam|1:SK20_L5678L5678.sorted.re_aln.marked.bam|1	3.70	0.95	1.89
1	144747710	1+5-	1	146859263	2+5-	INV	2111328	55	5	SK11_L1234L1234.sorted.re_aln.marked.bam|2:SK20_L5678L5678.sorted.re_aln.marked.bam|3	2.65	0.75	1.41
1	144800617	3+0-	1	146097662	1+4-	DEL	1297022	76	3	SK11_L1234L1234.sorted.re_aln.marked.bam|3	3.70	0.95	1.89
1	144927926	6+13-	1	146471707	3+17-	INV	1543782	84	10	SK11_L1234L1234.sorted.re_aln.marked.bam|5:SK20_L5678L5678.sorted.re_aln.marked.bam|3:SKBRMIL_L12345678.sorted.re_aln.marked.bam|2	3.51	0.89	1.85
1	144930713	4+10-	1	146479620	5+25-	INV	1548703	99	8	SK11_L1234L1234.sorted.re_aln.marked.bam|4:SK20_L5678L5678.sorted.re_aln.marked.bam|2:SKBRMIL_L12345678.sorted.re_aln.marked.bam|2	3.49	0.91	1.84
1	144947650	15+3-	6	121212556	18+7-	CTX	-230	99	14	SK11_L1234L1234.sorted.re_aln.marked.bam|8:SK20_L5678L5678.sorted.re_aln.marked.bam|3:SKBRMIL_L12345678.sorted.re_aln.marked.bam|3
1	144951892	0+4-	7	92578698	8+4-	CTX	-229	38	4	SK11_L1234L1234.sorted.re_aln.marked.bam|3:SKBRMIL_L12345678.sorted.re_aln.marked.bam|1
1	144954459	3+2-	1	247181402	3+0-	INV	102226728	40	2	SK11_L1234L1234.sorted.re_aln.marked.bam|1:SKBRMIL_L12345678.sorted.re_aln.marked.bam|1	2.86	2.82	2.70
1	144960699	12+0-	1	147331306	12+0-	INV	2370373	99	11	SK11_L1234L1234.sorted.re_aln.marked.bam|5:SK20_L5678L5678.sorted.re_aln.marked.bam|5:SKBRMIL_L12345678.sorted.re_aln.marked.bam|1	2.55	0.80	1.44
1	145178644	30+3-	9	135149092	5+21-	CTX	-233	99	17	SK11_L1234L1234.sorted.re_aln.marked.bam|3:SK20_L5678L5678.sorted.re_aln.marked.bam|12:SKBRMIL_L12345678.sorted.re_aln.marked.bam|2
1	145178644	30+7-	9	135148917	10+4-	CTX	-229	41	4	SK20_L5678L5678.sorted.re_aln.marked.bam|3:SKBRMIL_L12345678.sorted.re_aln.marked.bam|1
1	145178751	+	6	160489105	-	CTX	85	39	5
1	145256305	0+7-	4	157647696	5+0-	CTX	-221	68	5	SK11_L1234L1234.sorted.re_aln.marked.bam|2:SKBRMIL_L12345678.sorted.re_aln.marked.bam|3
1	145284106	+	8	128898386	-	CTX	60	621	6
1	145285679	3+7-	1	145398243	6+2-	ITX	93396	40	6	SK11_L1234L1234.sorted.re_aln.marked.bam|2:SK20_L5678L5678.sorted.re_aln.marked.bam|1:SKBRMIL_L12345678.sorted.re_aln.marked.bam|3	2.65	2.02	2.24
1	145296212	+	6	156853524	-	CTX	91	63	5
1	145313412	3+1-	4	138640804	14+1-	CTX	-211	31	2	SKBRMIL_L12345678.sorted.re_aln.marked.bam|2
1	145342828	3+4-	11	3474766	3+4-	CTX	-229	46	4	SK11_L1234L1234.sorted.re_aln.marked.bam|1:SK20_L5678L5678.sorted.re_aln.marked.bam|2:SKBRMIL_L12345678.sorted.re_aln.marked.bam|1
1	145355663	+	15	60428391	+	CTX	33	77	5
1	145356914	8+10-	1	145359415	17+19-	INV	2225	49	9	SK11_L1234L1234.sorted.re_aln.marked.bam|2:SK20_L5678L5678.sorted.re_aln.marked.bam|7	5.09	3.62	2.39
1	145364750	1+7-	2	83431196	7+1-	CTX	-236	93	6	SK11_L1234L1234.sorted.re_aln.marked.bam|2:SK20_L5678L5678.sorted.re_aln.marked.bam|4
1	145536834	+	9	102632310	+	CTX	36	17	5
1	145592740	+	9	84068343	+	CTX	76	45	6
1	145699937	+	1	151467310	+	DEL	82	96	7
1	145710638	2+16-	1	145715119	5+12-	INV	4479	48	7	SK11_L1234L1234.sorted.re_aln.marked.bam|7	5.63	0.69	2.86
1	145813734	0+5-	5	42774669	1+3-	CTX	-227	38	3	SK11_L1234L1234.sorted.re_aln.marked.bam|2:SKBRMIL_L12345678.sorted.re_aln.marked.bam|1
1	146047839	7+0-	1	146482624	0+8-	DEL	434778	99	6	SK11_L1234L1234.sorted.re_aln.marked.bam|3:SK20_L5678L5678.sorted.re_aln.marked.bam|3	1.47	0.46	0.95
1	146071252	6+1-	1	146719048	0+4-	DEL	647795	99	4	SK11_L1234L1234.sorted.re_aln.marked.bam|2:SKBRMIL_L12345678.sorted.re_aln.marked.bam|2	1.03	0.41	0.72
1	14612759	+	3	148696516	+	CTX	40	10	5
1	146192417	0+8-	1	147472539	0+6-	INV	1279969	76	6	SK11_L1234L1234.sorted.re_aln.marked.bam|2:SK20_L5678L5678.sorted.re_aln.marked.bam|2:SKBRMIL_L12345678.sorted.re_aln.marked.bam|2	1.38	1.14	0.98
1	146197833	+	1	146826304	-	ITX	87	114	19
1	146197835	36+2-	1	146826315	39+2-	INV	628303	99	36	SK11_L1234L1234.sorted.re_aln.marked.bam|14:SK20_L5678L5678.sorted.re_aln.marked.bam|12:SKBRMIL_L12345678.sorted.re_aln.marked.bam|10	0.99	0.44	0.62
1	146197835	40+2-	1	146826221	7+1-	INV	628131	34	4	SK20_L5678L5678.sorted.re_aln.marked.bam|3:SKBRMIL_L12345678.sorted.re_aln.marked.bam|1	0.99	0.44	0.62
1	146219319	10+1-	1	146242401	22+44-	INV	22858	99	9	SKBRMIL_L12345678.sorted.re_aln.marked.bam|9	3.90	0.10	1.38
1	146219551	2+27-	1	146242401	10+41-	INV	22478	99	26	SK11_L1234L1234.sorted.re_aln.marked.bam|25:SKBRMIL_L12345678.sorted.re_aln.marked.bam|1	3.92	0.10	1.38
1	146319149	2+1-	1	147479948	8+3-	DEL	1160759	36	2	SK11_L1234L1234.sorted.re_aln.marked.bam|1:SK20_L5678L5678.sorted.re_aln.marked.bam|1	1.12	1.27	0.87
1	146319433	2+1-	1	147480174	0+5-	DEL	1160779	39	2	SK11_L1234L1234.sorted.re_aln.marked.bam|1:SK20_L5678L5678.sorted.re_aln.marked.bam|1	1.12	1.27	0.87
1	146325005	0+17-	1	147488214	18+1-	ITX	1162714	99	17	SK11_L1234L1234.sorted.re_aln.marked.bam|5:SK20_L5678L5678.sorted.re_aln.marked.bam|5:SKBRMIL_L12345678.sorted.re_aln.marked.bam|7	1.14	1.31	0.89
1	146408172	3+2-	1	146552369	1+4-	DEL	144213	42	2	SK20_L5678L5678.sorted.re_aln.marked.bam|1:SKBRMIL_L12345678.sorted.re_aln.marked.bam|1	0.24	1.01	0.30
1	146460750	15+0-	1	147490933	25+0-	INV	1029934	99	14	SK11_L1234L1234.sorted.re_aln.marked.bam|3:SK20_L5678L5678.sorted.re_aln.marked.bam|9:SKBRMIL_L12345678.sorted.re_aln.marked.bam|2	1.31	1.50	1.01
1	146460750	15+9-	1	147491079	3+10-	INV	1030073	99	9	SK11_L1234L1234.sorted.re_aln.marked.bam|2:SK20_L5678L5678.sorted.re_aln.marked.bam|6:SKBRMIL_L12345678.sorted.re_aln.marked.bam|1	1.31	1.50	1.01
1	146464538	23+19-	1	147030145	36+31-	INV	565438	99	21	SK11_L1234L1234.sorted.re_aln.marked.bam|7:SK20_L5678L5678.sorted.re_aln.marked.bam|10:SKBRMIL_L12345678.sorted.re_aln.marked.bam|4	0.33	0.42	0.29
1	146466181	3+5-	1	146613355	2+11-	DEL	147224	39	2	SK11_L1234L1234.sorted.re_aln.marked.bam|1:SK20_L5678L5678.sorted.re_aln.marked.bam|1	0.26	0.81	0.37
1	146467448	10+2-	1	146614617	1+7-	DEL	147263	99	7	SK11_L1234L1234.sorted.re_aln.marked.bam|2:SKBRMIL_L12345678.sorted.re_aln.marked.bam|5	0.26	0.74	0.37
1	146468716	5+1-	1	146863798	2+2-	INV	394896	58	2	SKBRMIL_L12345678.sorted.re_aln.marked.bam|2	0.44	0.54	0.34
1	146574207	0+3-	1	146905772	1+4-	INV	331319	40	2	SK11_L1234L1234.sorted.re_aln.marked.bam|1:SKBRMIL_L12345678.sorted.re_aln.marked.bam|1	0.44	0.36	0.33
1	146580216	0+12-	1	147061798	6+13-	INV	481357	99	10	SK11_L1234L1234.sorted.re_aln.marked.bam|4:SK20_L5678L5678.sorted.re_aln.marked.bam|3:SKBRMIL_L12345678.sorted.re_aln.marked.bam|3	0.32	0.26	0.26
1	146580216	5+12-	1	146899691	9+1-	INV	319211	65	5	SK11_L1234L1234.sorted.re_aln.marked.bam|3:SK20_L5678L5678.sorted.re_aln.marked.bam|1:SKBRMIL_L12345678.sorted.re_aln.marked.bam|1	0.45	0.37	0.32
1	146608123	1+3-	1	147781035	1+11-	INV	1172620	87	3	SKBRMIL_L12345678.sorted.re_aln.marked.bam|3	1.35	1.46	1.08
1	146610612	10+0-	1	146869333	2+6-	INV	258502	32	2	SK11_L1234L1234.sorted.re_aln.marked.bam|1:SKBRMIL_L12345678.sorted.re_aln.marked.bam|1	0.53	0.43	0.34
1	146611881	6+30-	1	147030145	17+25-	INV	418033	99	23	SK11_L1234L1234.sorted.re_aln.marked.bam|10:SK20_L5678L5678.sorted.re_aln.marked.bam|10:SKBRMIL_L12345678.sorted.re_aln.marked.bam|3	0.35	0.28	0.25
1	146612424	3+1-	1	147776633	4+2-	INV	1164002	37	2	SK11_L1234L1234.sorted.re_aln.marked.bam|1:SKBRMIL_L12345678.sorted.re_aln.marked.bam|1	1.35	1.47	1.08
1	146778659	4+0-	2	5700341	0+5-	CTX	-236	51	4	SK11_L1234L1234.sorted.re_aln.marked.bam|2:SK20_L5678L5678.sorted.re_aln.marked.bam|2
1	146852860	2+0-	1	147014882	3+4-	DEL	162005	42	2	SK11_L1234L1234.sorted.re_aln.marked.bam|1:SK20_L5678L5678.sorted.re_aln.marked.bam|1	0.04	0.03	0.13
1	146899691	3+0-	1	147061589	6+3-	DEL	161942	55	3	SK11_L1234L1234.sorted.re_aln.marked.bam|2:SKBRMIL_L12345678.sorted.re_aln.marked.bam|1	0.07	0.04	0.12
1	146936939	2+6-	2	132491641	7+8-	CTX	-217	45	4	SK11_L1234L1234.sorted.re_aln.marked.bam|1:SKBRMIL_L12345678.sorted.re_aln.marked.bam|3
1	14694148	-	6	81704866	+	CTX	34	51	5
1	146942894	11+0-	2	90985238	14+33-	CTX	-114	47	12	SKBRMIL_L12345678.sorted.re_aln.marked.bam|12	-8.26	-7.22	-8.11
1	146949189	5+0-	1	147110722	10+29-	DEL	161667	99	5	SK20_L5678L5678.sorted.re_aln.marked.bam|1:SKBRMIL_L12345678.sorted.re_aln.marked.bam|4	0.06	0.03	0.06
1	146950104	6+2-	1	147111742	2+6-	DEL	161649	83	4	SK11_L1234L1234.sorted.re_aln.marked.bam|1:SK20_L5678L5678.sorted.re_aln.marked.bam|1:SKBRMIL_L12345678.sorted.re_aln.marked.bam|2	0.06	0.03	0.07
1	147	6+37-	4	3	22+16-	CTX	-211	69	6	SKBRMIL_L12345678.sorted.re_aln.marked.bam|6
1	147110843	6+20-	7	57930102	8+1-	CTX	-211	35	3	SKBRMIL_L12345678.sorted.re_aln.marked.bam|3
1	147113540	2+8-	2	132506235	5+3-	CTX	-211	47	4	SKBRMIL_L12345678.sorted.re_aln.marked.bam|4
1	147115494	12+21-	1	147117170	20+33-	ITX	1206	56	13	SK11_L1234L1234.sorted.re_aln.marked.bam|4:SK20_L5678L5678.sorted.re_aln.marked.bam|1:SKBRMIL_L12345678.sorted.re_aln.marked.bam|8	1.45	0.99	8.41
1	147118488	4+11-	7	61461555	12+20-	CTX	-214	88	7	SK11_L1234L1234.sorted.re_aln.marked.bam|1:SKBRMIL_L12345678.sorted.re_aln.marked.bam|6
1	147122560	1+3-	10	41992395	2+16-	CTX	-223	43	4	SK20_L5678L5678.sorted.re_aln.marked.bam|2:SKBRMIL_L12345678.sorted.re_aln.marked.bam|2
1	147124106	2+4-	10	41990988	2+4-	CTX	-217	35	4	SK11_L1234L1234.sorted.re_aln.marked.bam|1:SKBRMIL_L12345678.sorted.re_aln.marked.bam|3
1	147130012	9+0-	10	127597779	29+61-	CTX	-219	55	6	SK20_L5678L5678.sorted.re_aln.marked.bam|2:SKBRMIL_L12345678.sorted.re_aln.marked.bam|4
1	147137752	2+28-	2	91268904	3+22-	CTX	-230	99	19	SK11_L1234L1234.sorted.re_aln.marked.bam|3:SK20_L5678L5678.sorted.re_aln.marked.bam|12:SKBRMIL_L12345678.sorted.re_aln.marked.bam|4
1	147146247	0+4-	2	91260309	3+6-	CTX	-229	38	4	SK11_L1234L1234.sorted.re_aln.marked.bam|1:SK20_L5678L5678.sorted.re_aln.marked.bam|2:SKBRMIL_L12345678.sorted.re_aln.marked.bam|1
1	147168232	0+17-	2	91238304	0+14-	CTX	-232	99	13	SK11_L1234L1234.sorted.re_aln.marked.bam|1:SK20_L5678L5678.sorted.re_aln.marked.bam|10:SKBRMIL_L12345678.sorted.re_aln.marked.bam|2
1	147168533	2+55-	2	91238057	3+56-	CTX	-233	99	53	SK11_L1234L1234.sorted.re_aln.marked.bam|12:SK20_L5678L5678.sorted.re_aln.marked.bam|35:SKBRMIL_L12345678.sorted.re_aln.marked.bam|6
1	147171838	13+5-	4	9395532	16+11-	CTX	-229	99	11	SK11_L1234L1234.sorted.re_aln.marked.bam|3:SK20_L5678L5678.sorted.re_aln.marked.bam|5:SKBRMIL_L12345678.sorted.re_aln.marked.bam|3
1	147171996	0+7-	2	91234605	16+8-	CTX	-226	48	5	SK11_L1234L1234.sorted.re_aln.marked.bam|1:SK20_L5678L5678.sorted.re_aln.marked.bam|2:SKBRMIL_L12345678.sorted.re_aln.marked.bam|2
1	147172456	5+28-	2	91234184	2+28-	CTX	-232	99	27	SK11_L1234L1234.sorted.re_aln.marked.bam|10:SK20_L5678L5678.sorted.re_aln.marked.bam|13:SKBRMIL_L12345678.sorted.re_aln.marked.bam|4
1	14717845	+	7	101057909	-	CTX	64	131	5
1	147188257	0+5-	2	91218362	4+6-	CTX	-223	38	4	SK11_L1234L1234.sorted.re_aln.marked.bam|2:SKBRMIL_L12345678.sorted.re_aln.marked.bam|2
1	147190719	7+2-	2	91215851	5+0-	CTX	-229	38	4	SK11_L1234L1234.sorted.re_aln.marked.bam|3:SKBRMIL_L12345678.sorted.re_aln.marked.bam|1
1	147191768	10+19-	4	48968821	18+1-	CTX	-219	99	15	SK11_L1234L1234.sorted.re_aln.marked.bam|2:SK20_L5678L5678.sorted.re_aln.marked.bam|3:SKBRMIL_L12345678.sorted.re_aln.marked.bam|10
1	147194964	216+41-	2	91211622	214+36-	CTX	-233	99	244	SK11_L1234L1234.sorted.re_aln.marked.bam|66:SK20_L5678L5678.sorted.re_aln.marked.bam|153:SKBRMIL_L12345678.sorted.re_aln.marked.bam|25
1	147198326	2+37-	2	91208473	9+38-	CTX	-229	99	31	SK11_L1234L1234.sorted.re_aln.marked.bam|23:SKBRMIL_L12345678.sorted.re_aln.marked.bam|8
1	147198570	6+13-	2	91208473	6+4-	CTX	-236	35	4	SK11_L1234L1234.sorted.re_aln.marked.bam|2:SK20_L5678L5678.sorted.re_aln.marked.bam|2
1	147202044	18+2-	1	147203838	26+10-	INV	1531	76	10	SK11_L1234L1234.sorted.re_aln.marked.bam|5:SK20_L5678L5678.sorted.re_aln.marked.bam|5	1.29	0.96	1.84
1	147207080	14+49-	2	91199566	13+33-	CTX	-232	99	21	SK11_L1234L1234.sorted.re_aln.marked.bam|7:SK20_L5678L5678.sorted.re_aln.marked.bam|11:SKBRMIL_L12345678.sorted.re_aln.marked.bam|3
1	147209858	13+15-	2	91196419	12+34-	CTX	-229	42	8	SK11_L1234L1234.sorted.re_aln.marked.bam|2:SK20_L5678L5678.sorted.re_aln.marked.bam|4:SKBRMIL_L12345678.sorted.re_aln.marked.bam|2
1	147210427	14+20-	2	91196419	12+26-	CTX	-230	77	14	SK11_L1234L1234.sorted.re_aln.marked.bam|4:SK20_L5678L5678.sorted.re_aln.marked.bam|7:SKBRMIL_L12345678.sorted.re_aln.marked.bam|3
1	147211524	5+1-	2	91195129	12+9-	CTX	-132	39	6	SK11_L1234L1234.sorted.re_aln.marked.bam|4:SKBRMIL_L12345678.sorted.re_aln.marked.bam|2	-8.26	-7.24	-8.13
1	147213334	12+11-	2	91191884	27+17-	CTX	-127	33	11	SK11_L1234L1234.sorted.re_aln.marked.bam|3:SK20_L5678L5678.sorted.re_aln.marked.bam|2:SKBRMIL_L12345678.sorted.re_aln.marked.bam|6	-8.26	-7.24	-8.12
1	147213820	10+8-	2	91192722	18+10-	CTX	-233	53	9	SK11_L1234L1234.sorted.re_aln.marked.bam|8:SKBRMIL_L12345678.sorted.re_aln.marked.bam|1
1	147213915	12+26-	1	147215351	19+43-	INV	1029	59	14	SK11_L1234L1234.sorted.re_aln.marked.bam|6:SK20_L5678L5678.sorted.re_aln.marked.bam|8	3.47	1.71	0.93
1	147214367	3+16-	2	91192226	9+16-	CTX	-234	99	16	SK11_L1234L1234.sorted.re_aln.marked.bam|9:SK20_L5678L5678.sorted.re_aln.marked.bam|6:SKBRMIL_L12345678.sorted.re_aln.marked.bam|1
1	147214454	14+16-	2	91185688	128+97-	CTX	-126	88	38	SK11_L1234L1234.sorted.re_aln.marked.bam|13:SK20_L5678L5678.sorted.re_aln.marked.bam|3:SKBRMIL_L12345678.sorted.re_aln.marked.bam|22	-8.26	-7.23	-8.12
1	147215499	32+41-	2	91191066	38+22-	CTX	-234	99	50	SK11_L1234L1234.sorted.re_aln.marked.bam|23:SK20_L5678L5678.sorted.re_aln.marked.bam|23:SKBRMIL_L12345678.sorted.re_aln.marked.bam|4
1	147217392	30+7-	1	147218819	15+7-	INV	1082	47	9	SK11_L1234L1234.sorted.re_aln.marked.bam|3:SK20_L5678L5678.sorted.re_aln.marked.bam|6	7.40	5.91	1.70
1	147220853	13+8-	2	91184667	56+37-	CTX	-236	63	12	SK11_L1234L1234.sorted.re_aln.marked.bam|9:SK20_L5678L5678.sorted.re_aln.marked.bam|3
1	147290620	4+3-	7	53171901	5+7-	CTX	-211	39	3	SKBRMIL_L12345678.sorted.re_aln.marked.bam|3
1	147291472	24+3-	7	61068070	31+0-	CTX	-222	99	20	SK11_L1234L1234.sorted.re_aln.marked.bam|8:SK20_L5678L5678.sorted.re_aln.marked.bam|1:SKBRMIL_L12345678.sorted.re_aln.marked.bam|11
1	147294982	8+23-	7	61064583	8+4-	CTX	-215	60	6	SK11_L1234L1234.sorted.re_aln.marked.bam|1:SKBRMIL_L12345678.sorted.re_aln.marked.bam|5
1	147297791	4+0-	10	41923911	4+1-	CTX	-211	51	3	SKBRMIL_L12345678.sorted.re_aln.marked.bam|3
1	147300138	3+9-	7	61059622	19+28-	CTX	-214	66	8	SK11_L1234L1234.sorted.re_aln.marked.bam|1:SKBRMIL_L12345678.sorted.re_aln.marked.bam|7
1	147300546	4+7-	10	41921302	6+11-	CTX	-211	86	7	SKBRMIL_L12345678.sorted.re_aln.marked.bam|7
1	147300615	11+15-	10	41703885	627+325-	CTX	-114	99	62	SKBRMIL_L12345678.sorted.re_aln.marked.bam|62	-30.49	-28.04	-31.58
1	147351383	8+2-	1	147361791	12+9-	INV	10055	42	6	SK11_L1234L1234.sorted.re_aln.marked.bam|6	5.87	6.05	2.44
1	147413650	-	6	89937308	+	CTX	88	47	6
1	147475880	17+3-	1	147496948	12+3-	INV	20909	68	9	SK11_L1234L1234.sorted.re_aln.marked.bam|9	3.90	7.54	3.74
1	14747772	+	17	23878043	+	CTX	35	171	6
1	147484861	2+13-	6	125288113	6+7-	CTX	-231	41	5	SK11_L1234L1234.sorted.re_aln.marked.bam|2:SK20_L5678L5678.sorted.re_aln.marked.bam|2:SKBRMIL_L12345678.sorted.re_aln.marked.bam|1
1	147490933	11+0-	1	147780845	1+8-	DEL	289969	99	7	SK11_L1234L1234.sorted.re_aln.marked.bam|4:SKBRMIL_L12345678.sorted.re_aln.marked.bam|3	0.93	1.07	0.96
1	147527213	5+1-	1	147912653	2+5-	DEL	385526	97	4	SKBRMIL_L12345678.sorted.re_aln.marked.bam|4	0.58	0.47	0.48
1	147539593	1+18-	1	147925443	30+15-	ITX	247579	99	28	SK11_L1234L1234.sorted.re_aln.marked.bam|17:SK20_L5678L5678.sorted.re_aln.marked.bam|3:SKBRMIL_L12345678.sorted.re_aln.marked.bam|8	0.58	0.52	0.49
1	147541134	1+6-	1	147926835	9+6-	ITX	213960	45	9	SK20_L5678L5678.sorted.re_aln.marked.bam|1:SKBRMIL_L12345678.sorted.re_aln.marked.bam|8	0.58	0.53	0.49
1	147544093	21+1-	1	147929532	5+26-	DEL	385513	99	20	SK11_L1234L1234.sorted.re_aln.marked.bam|13:SK20_L5678L5678.sorted.re_aln.marked.bam|3:SKBRMIL_L12345678.sorted.re_aln.marked.bam|4	0.57	0.53	0.48
1	147549845	6+2-	1	147935224	0+7-	DEL	385482	74	4	SK11_L1234L1234.sorted.re_aln.marked.bam|1:SK20_L5678L5678.sorted.re_aln.marked.bam|1:SKBRMIL_L12345678.sorted.re_aln.marked.bam|2	0.55	0.53	0.48
1	147557723	3+7-	1	147943099	15+13-	ITX	118317	53	13	SK11_L1234L1234.sorted.re_aln.marked.bam|5:SK20_L5678L5678.sorted.re_aln.marked.bam|1:SKBRMIL_L12345678.sorted.re_aln.marked.bam|7	0.47	0.55	0.42
1	147562715	10+13-	1	147948910	13+21-	ITX	76923	46	5	SK20_L5678L5678.sorted.re_aln.marked.bam|3:SKBRMIL_L12345678.sorted.re_aln.marked.bam|2	0.43	0.56	0.40
1	147565347	8+1-	1	147950827	25+18-	DEL	385485	99	6	SK11_L1234L1234.sorted.re_aln.marked.bam|2:SK20_L5678L5678.sorted.re_aln.marked.bam|1:SKBRMIL_L12345678.sorted.re_aln.marked.bam|3	0.42	0.57	0.40
1	147565387	2+20-	1	147951240	21+8-	ITX	385131	99	19	SK11_L1234L1234.sorted.re_aln.marked.bam|11:SK20_L5678L5678.sorted.re_aln.marked.bam|3:SKBRMIL_L12345678.sorted.re_aln.marked.bam|5	0.42	0.57	0.40
1	147566242	11+0-	1	147951633	7+16-	DEL	385465	99	10	SK11_L1234L1234.sorted.re_aln.marked.bam|5:SK20_L5678L5678.sorted.re_aln.marked.bam|5	0.41	0.59	0.40
1	147570701	1+10-	1	147956354	16+7-	ITX	288817	99	12	SK11_L1234L1234.sorted.re_aln.marked.bam|4:SK20_L5678L5678.sorted.re_aln.marked.bam|5:SKBRMIL_L12345678.sorted.re_aln.marked.bam|3	0.39	0.59	0.39
1	147571691	6+5-	1	147957456	5+5-	ITX	385141	65	5	SK20_L5678L5678.sorted.re_aln.marked.bam|5	0.39	0.59	0.39
1	147572821	6+0-	1	147958242	1+6-	DEL	385460	99	5	SK11_L1234L1234.sorted.re_aln.marked.bam|1:SK20_L5678L5678.sorted.re_aln.marked.bam|1:SKBRMIL_L12345678.sorted.re_aln.marked.bam|3	0.39	0.60	0.39
1	147574327	25+3-	1	147959633	7+28-	DEL	385459	99	23	SK11_L1234L1234.sorted.re_aln.marked.bam|1:SK20_L5678L5678.sorted.re_aln.marked.bam|14:SKBRMIL_L12345678.sorted.re_aln.marked.bam|8	0.38	0.59	0.38
1	147576252	4+0-	1	147961722	0+5-	DEL	385467	86	4	SK11_L1234L1234.sorted.re_aln.marked.bam|3:SKBRMIL_L12345678.sorted.re_aln.marked.bam|1	0.38	0.60	0.38
1	147578929	3+23-	1	147964546	23+2-	ITX	367624	99	22	SK11_L1234L1234.sorted.re_aln.marked.bam|10:SK20_L5678L5678.sorted.re_aln.marked.bam|3:SKBRMIL_L12345678.sorted.re_aln.marked.bam|9	0.36	0.61	0.37
1	147579394	3+43-	1	147965007	42+2-	ITX	385141	99	41	SK11_L1234L1234.sorted.re_aln.marked.bam|16:SK20_L5678L5678.sorted.re_aln.marked.bam|9:SKBRMIL_L12345678.sorted.re_aln.marked.bam|16	0.36	0.61	0.37
1	147579430	13+2-	1	147964848	46+19-	DEL	385464	99	13	SK11_L1234L1234.sorted.re_aln.marked.bam|5:SK20_L5678L5678.sorted.re_aln.marked.bam|3:SKBRMIL_L12345678.sorted.re_aln.marked.bam|5	0.36	0.61	0.37
1	147590417	2+0-	1	147975871	2+4-	DEL	385431	42	2	SK11_L1234L1234.sorted.re_aln.marked.bam|1:SKBRMIL_L12345678.sorted.re_aln.marked.bam|1	0.34	0.67	0.38
1	147593271	16+0-	1	147978696	4+18-	DEL	385463	99	15	SK20_L5678L5678.sorted.re_aln.marked.bam|11:SKBRMIL_L12345678.sorted.re_aln.marked.bam|4	0.34	0.67	0.38
1	147599569	3+1-	1	147985067	20+3-	DEL	385464	41	2	SK20_L5678L5678.sorted.re_aln.marked.bam|2	0.34	0.67	0.39
1	147599640	1+20-	1	147985241	19+0-	ITX	365872	99	20	SK11_L1234L1234.sorted.re_aln.marked.bam|3:SK20_L5678L5678.sorted.re_aln.marked.bam|11:SKBRMIL_L12345678.sorted.re_aln.marked.bam|6	0.34	0.67	0.39
1	147604119	11+1-	1	147989392	21+10-	DEL	385446	93	5	SK20_L5678L5678.sorted.re_aln.marked.bam|5	0.33	0.66	0.38
1	147604311	10+22-	1	147989721	17+1-	ITX	384818	62	9	SK11_L1234L1234.sorted.re_aln.marked.bam|1:SK20_L5678L5678.sorted.re_aln.marked.bam|5:SKBRMIL_L12345678.sorted.re_aln.marked.bam|3	0.32	0.65	0.38
1	147610566	0+6-	1	147995825	6+1-	ITX	384807	37	6	SK11_L1234L1234.sorted.re_aln.marked.bam|1:SK20_L5678L5678.sorted.re_aln.marked.bam|1:SKBRMIL_L12345678.sorted.re_aln.marked.bam|4	0.31	0.68	0.39
1	147611224	7+3-	1	147996256	2+7-	DEL	385122	88	5	SK20_L5678L5678.sorted.re_aln.marked.bam|2:SKBRMIL_L12345678.sorted.re_aln.marked.bam|3	0.31	0.68	0.39
1	147613082	12+2-	1	147998201	4+13-	DEL	385129	99	11	SK11_L1234L1234.sorted.re_aln.marked.bam|2:SK20_L5678L5678.sorted.re_aln.marked.bam|6:SKBRMIL_L12345678.sorted.re_aln.marked.bam|3	0.31	0.69	0.40
1	147617612	10+0-	1	148002692	1+4-	DEL	385133	66	3	SK20_L5678L5678.sorted.re_aln.marked.bam|2:SKBRMIL_L12345678.sorted.re_aln.marked.bam|1	0.30	0.70	0.40
1	147623392	4+21-	1	148008641	25+20-	ITX	271391	99	17	SK11_L1234L1234.sorted.re_aln.marked.bam|3:SK20_L5678L5678.sorted.re_aln.marked.bam|11:SKBRMIL_L12345678.sorted.re_aln.marked.bam|3	0.29	0.71	0.40
1	147624425	2+8-	1	148009427	10+2-	ITX	269138	99	10	SK11_L1234L1234.sorted.re_aln.marked.bam|2:SK20_L5678L5678.sorted.re_aln.marked.bam|4:SKBRMIL_L12345678.sorted.re_aln.marked.bam|4	0.30	0.72	0.41
1	147624755	12+4-	1	148010617	6+0-	INV	385642	33	3	SK20_L5678L5678.sorted.re_aln.marked.bam|3	0.29	0.72	0.41
1	147657817	0+8-	1	148042885	11+3-	ITX	279677	99	11	SK11_L1234L1234.sorted.re_aln.marked.bam|1:SK20_L5678L5678.sorted.re_aln.marked.bam|5:SKBRMIL_L12345678.sorted.re_aln.marked.bam|5	0.27	0.79	0.43
1	147692967	4+3-	1	204345464	5+2-	INV	56652276	47	2	SKBRMIL_L12345678.sorted.re_aln.marked.bam|2	3.12	3.15	2.92
1	148007268	2+13-	1	148008641	8+15-	INV	1097	45	6	SK11_L1234L1234.sorted.re_aln.marked.bam|1:SK20_L5678L5678.sorted.re_aln.marked.bam|5	0.10	0.39	0.48
1	148144831	11+3-	1	148147845	50+50-	INV	1669	31	9	SK11_L1234L1234.sorted.re_aln.marked.bam|1:SK20_L5678L5678.sorted.re_aln.marked.bam|8	1.52	10.77	1.20
1	148147845	23+40-	1	148150286	11+70-	INV	2391	92	21	SK11_L1234L1234.sorted.re_aln.marked.bam|3:SK20_L5678L5678.sorted.re_aln.marked.bam|18	1.44	12.75	2.23
1	148168759	-	14	71085581	+	CTX	81	37	6
1	14821760	+	11	73190905	-	CTX	40	71	5
1	148225429	+	2	147308440	-	CTX	40	13	6
1	148234726	+	2	63566611	-	CTX	71	30	5
1	148304476	+	1	148304523	+	DEL	7	18	24
1	148336376	11+13-	1	148341010	40+43-	INV	2471	35	10	SK11_L1234L1234.sorted.re_aln.marked.bam|7:SK20_L5678L5678.sorted.re_aln.marked.bam|3	2.99	4.85	2.18
1	148381357	-	21	10154140	+	CTX	57	356	5
1	148402275	2+11-	1	148496872	15+7-	ITX	53612	55	14	SK11_L1234L1234.sorted.re_aln.marked.bam|1:SK20_L5678L5678.sorted.re_aln.marked.bam|4:SKBRMIL_L12345678.sorted.re_aln.marked.bam|9	3.92	2.70	3.26
1	148411618	9+10-	3	47038622	1+6-	CTX	-236	64	5	SK11_L1234L1234.sorted.re_aln.marked.bam|3:SK20_L5678L5678.sorted.re_aln.marked.bam|2
1	148434514	14+28-	7	29874780	83+17-	CTX	-233	99	19	SK11_L1234L1234.sorted.re_aln.marked.bam|4:SK20_L5678L5678.sorted.re_aln.marked.bam|13:SKBRMIL_L12345678.sorted.re_aln.marked.bam|2
1	1484919	+	6	107499468	-	CTX	99	36	5
1	148496800	+	1	148402374	+	INS	99	78	7
1	148543033	2+5-	1	221792318	34+4-	ITX	52320424	41	7	SK11_L1234L1234.sorted.re_aln.marked.bam|1:SK20_L5678L5678.sorted.re_aln.marked.bam|3:SKBRMIL_L12345678.sorted.re_aln.marked.bam|3	3.09	3.00	2.93
1	148576351	1+14-	6	83867391	18+22-	CTX	-236	63	6	SK11_L1234L1234.sorted.re_aln.marked.bam|1:SK20_L5678L5678.sorted.re_aln.marked.bam|5
1	148696580	+	7	83187543	+	CTX	75	65	5
1	148706303	+	2	146817723	+	CTX	49	24	5
1	148739989	17+21-	1	148741508	28+22-	INV	1005	31	6	SK11_L1234L1234.sorted.re_aln.marked.bam|6	3.44	1.09	1.51
1	148741508	26+15-	1	148742665	15+8-	INV	1055	32	6	SK11_L1234L1234.sorted.re_aln.marked.bam|5:SK20_L5678L5678.sorted.re_aln.marked.bam|1	6.09	1.79	2.55
1	14876633	+	9	29397420	-	CTX	42	20	5
1	148838078	2+1-	7	63572994	3+2-	CTX	-211	34	2	SKBRMIL_L12345678.sorted.re_aln.marked.bam|2
1	148874201	0+4-	11	61850701	15+17-	CTX	-211	37	3	SKBRMIL_L12345678.sorted.re_aln.marked.bam|3
1	148877889	+	20	52258787	+	CTX	85	262	5
1	14888319	0+7-	5	151243900	9+9-	CTX	-229	32	4	SK11_L1234L1234.sorted.re_aln.marked.bam|2:SK20_L5678L5678.sorted.re_aln.marked.bam|1:SKBRMIL_L12345678.sorted.re_aln.marked.bam|1
1	148948916	0+4-	8	146146080	8+0-	CTX	-229	42	4	SK11_L1234L1234.sorted.re_aln.marked.bam|2:SK20_L5678L5678.sorted.re_aln.marked.bam|1:SKBRMIL_L12345678.sorted.re_aln.marked.bam|1
1	148955877	7+1-	1	246224074	1+6-	DEL	97268200	99	5	SK11_L1234L1234.sorted.re_aln.marked.bam|2:SKBRMIL_L12345678.sorted.re_aln.marked.bam|3	2.89	2.88	2.76
1	148958075	+	1	148958391	+	DEL	23	19	25
1	149202324	15+21-	1	149206235	30+47-	INV	1621	59	15	SK11_L1234L1234.sorted.re_aln.marked.bam|13:SK20_L5678L5678.sorted.re_aln.marked.bam|2	14.07	2.72	2.21
1	149207314	5+7-	1	149210658	38+25-	INV	1664	33	10	SK11_L1234L1234.sorted.re_aln.marked.bam|7:SK20_L5678L5678.sorted.re_aln.marked.bam|3	21.33	4.65	3.09
1	149218042	29+49-	3	51605136	1+54-	CTX	-236	45	9	SK11_L1234L1234.sorted.re_aln.marked.bam|9
1	149250114	11+5-	1	149252516	8+2-	INV	2189	55	7	SK11_L1234L1234.sorted.re_aln.marked.bam|7	1.92	0.69	2.07
1	149279176	+	5	5569822	+	CTX	84	46	5
1	14929658	+	7	46359924	+	CTX	45	74	7
1	149343971	3+11-	8	65041196	7+3-	CTX	-223	34	4	SK11_L1234L1234.sorted.re_aln.marked.bam|2:SKBRMIL_L12345678.sorted.re_aln.marked.bam|2
1	14934401	+	15	25513030	+	CTX	50	53	6
1	149376553	33+27-	1	149381818	9+27-	INV	4803	44	9	SK11_L1234L1234.sorted.re_aln.marked.bam|1:SK20_L5678L5678.sorted.re_aln.marked.bam|8	10.43	9.25	3.12
1	149378180	22+42-	1	149381818	18+52-	INV	3878	52	17	SK11_L1234L1234.sorted.re_aln.marked.bam|6:SK20_L5678L5678.sorted.re_aln.marked.bam|11	6.92	6.13	2.68
1	149390486	28+27-	1	149391896	26+32-	INV	1142	35	10	SK11_L1234L1234.sorted.re_aln.marked.bam|4:SK20_L5678L5678.sorted.re_aln.marked.bam|6	1.83	1.97	1.40
1	149394630	+	7	50155489	+	CTX	94	58	5
1	149410934	25+34-	1	149413805	41+30-	INV	1530	36	11	SK11_L1234L1234.sorted.re_aln.marked.bam|4:SK20_L5678L5678.sorted.re_aln.marked.bam|7	4.47	5.50	2.36
1	149412121	35+18-	1	149413805	62+58-	INV	1057	95	19	SK11_L1234L1234.sorted.re_aln.marked.bam|9:SK20_L5678L5678.sorted.re_aln.marked.bam|10	2.26	2.78	1.58
1	149413805	34+20-	1	149421351	26+5-	INV	7914	31	7	SK11_L1234L1234.sorted.re_aln.marked.bam|7	7.28	9.44	3.40
1	149419483	43+42-	1	149420642	15+14-	INV	1485	32	9	SK11_L1234L1234.sorted.re_aln.marked.bam|6:SK20_L5678L5678.sorted.re_aln.marked.bam|3	6.98	9.22	3.23
1	149493595	18+21-	8	145677919	16+13-	CTX	-219	99	15	SK11_L1234L1234.sorted.re_aln.marked.bam|1:SK20_L5678L5678.sorted.re_aln.marked.bam|4:SKBRMIL_L12345678.sorted.re_aln.marked.bam|10
1	149526074	-	2	8109683	+	CTX	119	53	7
1	149539727	12+16-	1	149541302	19+40-	INV	1082	56	10	SK11_L1234L1234.sorted.re_aln.marked.bam|9:SK20_L5678L5678.sorted.re_aln.marked.bam|1	6.00	1.30	1.58
1	14957175	+	7	54336382	+	CTX	37	53	5
1	149587799	3+17-	11	1771713	11+2-	CTX	-227	32	3	SK11_L1234L1234.sorted.re_aln.marked.bam|2:SKBRMIL_L12345678.sorted.re_aln.marked.bam|1
1	149587799	3+20-	2	42621754	5+3-	CTX	-227	32	3	SK11_L1234L1234.sorted.re_aln.marked.bam|2:SKBRMIL_L12345678.sorted.re_aln.marked.bam|1
1	149601542	+	20	47479193	-	CTX	117	132	5
1	149612859	21+22-	1	149614242	10+3-	INV	1419	46	8	SK20_L5678L5678.sorted.re_aln.marked.bam|8	4.36	4.89	2.40
1	149614936	18+7-	1	149616562	14+4-	INV	1408	42	7	SK11_L1234L1234.sorted.re_aln.marked.bam|6:SK20_L5678L5678.sorted.re_aln.marked.bam|1	3.41	3.42	2.39
1	149862357	9+0-	1	149865156	9+3-	INV	2664	52	6	SK20_L5678L5678.sorted.re_aln.marked.bam|6	0.36	2.95	2.49
1	149904801	+	6	110228728	+	CTX	60	29	5
1	149943470	12+6-	1	149948557	47+65-	INV	1334	41	12	SK11_L1234L1234.sorted.re_aln.marked.bam|4:SK20_L5678L5678.sorted.re_aln.marked.bam|8	6.89	16.08	3.41
1	149945709	+	6	17426679	+	CTX	106	72	7
1	149951379	42+6-	1	149953368	25+25-	INV	1701	57	14	SK11_L1234L1234.sorted.re_aln.marked.bam|2:SK20_L5678L5678.sorted.re_aln.marked.bam|12	8.33	16.71	2.59
1	149959381	+	5	5446813	+	CTX	78	51	6
1	150008670	10+18-	3	56593083	22+6-	CTX	-231	99	16	SK11_L1234L1234.sorted.re_aln.marked.bam|7:SK20_L5678L5678.sorted.re_aln.marked.bam|6:SKBRMIL_L12345678.sorted.re_aln.marked.bam|3
1	150012391	+	17	53670699	-	CTX	87	23	5
1	150049347	73+74-	1	150051626	21+27-	INV	1875	32	10	SK11_L1234L1234.sorted.re_aln.marked.bam|8:SK20_L5678L5678.sorted.re_aln.marked.bam|2	11.38	15.84	2.51
1	150049347	78+109-	1	150050949	26+85-	INV	1259	99	39	SK11_L1234L1234.sorted.re_aln.marked.bam|24:SK20_L5678L5678.sorted.re_aln.marked.bam|15	1.62	2.67	0.48
1	150052780	18+18-	1	150054465	24+49-	INV	1046	40	15	SK11_L1234L1234.sorted.re_aln.marked.bam|6:SK20_L5678L5678.sorted.re_aln.marked.bam|9	4.98	6.51	1.04
1	150054465	10+13-	1	150058105	64+72-	INV	1087	56	17	SK11_L1234L1234.sorted.re_aln.marked.bam|6:SK20_L5678L5678.sorted.re_aln.marked.bam|11	18.44	24.61	2.94
1	150054465	15+31-	1	150056566	23+50-	INV	1818	32	13	SK11_L1234L1234.sorted.re_aln.marked.bam|6:SK20_L5678L5678.sorted.re_aln.marked.bam|7	9.12	12.17	1.87
1	150063163	39+48-	1	150064601	32+45-	INV	1082	99	31	SK11_L1234L1234.sorted.re_aln.marked.bam|12:SK20_L5678L5678.sorted.re_aln.marked.bam|19	1.21	1.25	0.19
1	150075539	7+17-	2	121154944	4+15-	CTX	-129	31	4	SK11_L1234L1234.sorted.re_aln.marked.bam|2:SKBRMIL_L12345678.sorted.re_aln.marked.bam|2	-18.21	-15.04	-17.27
1	150094949	15+21-	1	150096652	35+39-	INV	1219	73	14	SK11_L1234L1234.sorted.re_aln.marked.bam|12:SK20_L5678L5678.sorted.re_aln.marked.bam|2	3.64	2.42	1.57
1	150117310	+	7	101123894	+	CTX	121	114	5
1	150127314	+	8	128877878	+	CTX	86	487	7
1	150130948	+	4	67715240	+	CTX	78	33	5
1	150192549	0+6-	7	111982992	0+6-	CTX	-231	69	6	SK11_L1234L1234.sorted.re_aln.marked.bam|4:SK20_L5678L5678.sorted.re_aln.marked.bam|1:SKBRMIL_L12345678.sorted.re_aln.marked.bam|1
1	150262550	12+3-	1	150263878	11+8-	INV	1058	40	8	SK11_L1234L1234.sorted.re_aln.marked.bam|3:SK20_L5678L5678.sorted.re_aln.marked.bam|5	2.73	6.81	2.54
1	150285828	9+3-	1	150288350	7+9-	INV	2366	33	5	SK11_L1234L1234.sorted.re_aln.marked.bam|4:SK20_L5678L5678.sorted.re_aln.marked.bam|1	7.92	5.61	3.10
1	150298731	11+8-	1	150299204	25+29-	DEL	1118	99	10	SK11_L1234L1234.sorted.re_aln.marked.bam|6:SK20_L5678L5678.sorted.re_aln.marked.bam|4	25.31	10.89	4.37
1	150300355	19+12-	1	150300591	17+29-	DEL	1046	99	13	SK11_L1234L1234.sorted.re_aln.marked.bam|8:SK20_L5678L5678.sorted.re_aln.marked.bam|5	26.03	10.79	5.45
1	150300591	3+5-	1	150310050	5+4-	ITX	4076	45	2	SK20_L5678L5678.sorted.re_aln.marked.bam|1:SKBRMIL_L12345678.sorted.re_aln.marked.bam|1	7.38	3.26	2.74
1	150319993	1+7-	8	26925689	6+1-	CTX	-231	46	5	SK11_L1234L1234.sorted.re_aln.marked.bam|2:SK20_L5678L5678.sorted.re_aln.marked.bam|2:SKBRMIL_L12345678.sorted.re_aln.marked.bam|1
1	150369214	+	13	79328398	+	CTX	81	34	5
1	150394162	20+6-	1	150402428	7+0-	INV	8350	31	5	SK11_L1234L1234.sorted.re_aln.marked.bam|5	6.31	6.92	2.90
1	150413007	-	7	1591488	+	CTX	70	125	5
1	150432081	-	1	205027380	+	ITX	55	127	5
1	150436168	8+1-	5	37520294	2+11-	CTX	-231	50	5	SK11_L1234L1234.sorted.re_aln.marked.bam|1:SK20_L5678L5678.sorted.re_aln.marked.bam|3:SKBRMIL_L12345678.sorted.re_aln.marked.bam|1
1	150447286	0+4-	1	168472719	0+6-	INV	18025252	74	4	SK20_L5678L5678.sorted.re_aln.marked.bam|2:SKBRMIL_L12345678.sorted.re_aln.marked.bam|2	3.62	3.68	3.11
1	150475135	3+0-	2	162667166	4+1-	CTX	-211	41	3	SKBRMIL_L12345678.sorted.re_aln.marked.bam|3
1	150477293	7+0-	2	162383098	4+0-	CTX	-219	34	3	SK20_L5678L5678.sorted.re_aln.marked.bam|1:SKBRMIL_L12345678.sorted.re_aln.marked.bam|2
1	150496185	9+2-	2	62710243	15+3-	CTX	-227	68	6	SK20_L5678L5678.sorted.re_aln.marked.bam|4:SKBRMIL_L12345678.sorted.re_aln.marked.bam|2
1	150511588	6+2-	1	150528810	4+0-	INV	17008	57	4	SK11_L1234L1234.sorted.re_aln.marked.bam|2:SK20_L5678L5678.sorted.re_aln.marked.bam|1:SKBRMIL_L12345678.sorted.re_aln.marked.bam|1	2.35	1.12	2.57
1	150543265	1+18-	1	150548230	28+9-	ITX	2892	99	25	SK11_L1234L1234.sorted.re_aln.marked.bam|8:SK20_L5678L5678.sorted.re_aln.marked.bam|5:SKBRMIL_L12345678.sorted.re_aln.marked.bam|12	1.21	2.36	2.58
1	150547465	3+1-	1	150551320	2+3-	DEL	3824	51	2	SK20_L5678L5678.sorted.re_aln.marked.bam|2	2.61	4.66	5.19
1	150557184	-	15	61492335	+	CTX	67	59	5
1	150791276	+	6	24953289	-	CTX	71	88	5
1	150817571	+	6	13441055	+	CTX	82	112	7
1	150822168	67+2-	1	150854363	5+64-	DEL	32283	99	62	SK11_L1234L1234.sorted.re_aln.marked.bam|2:SK20_L5678L5678.sorted.re_aln.marked.bam|51:SKBRMIL_L12345678.sorted.re_aln.marked.bam|9	2.61	0.22	0.97
1	15082510	7+6-	10	124383899	0+3-	CTX	-236	33	2	SK20_L5678L5678.sorted.re_aln.marked.bam|2
1	150864879	+	20	18120968	+	CTX	84	94	5
1	151000879	7+5-	1	151003395	8+9-	INV	1741	36	5	SK20_L5678L5678.sorted.re_aln.marked.bam|5	3.01	4.07	3.05
1	151005960	+	7	123278813	+	CTX	77	203	5
1	151176114	2+1-	8	119285477	24+24-	CTX	-126	32	9	SK11_L1234L1234.sorted.re_aln.marked.bam|3:SK20_L5678L5678.sorted.re_aln.marked.bam|1:SKBRMIL_L12345678.sorted.re_aln.marked.bam|5	-85.22	-78.32	-89.56
1	151197345	1+10-	1	151199242	4+17-	INV	1630	72	8	SK20_L5678L5678.sorted.re_aln.marked.bam|8	3.33	1.82	3.04
1	151197850	7+16-	1	151199242	2+7-	INV	1228	31	6	SK11_L1234L1234.sorted.re_aln.marked.bam|2:SK20_L5678L5678.sorted.re_aln.marked.bam|4	2.67	1.55	2.64
1	151208418	1+14-	1	151211474	6+14-	INV	3041	58	8	SK11_L1234L1234.sorted.re_aln.marked.bam|8	6.54	3.63	3.44
1	151326205	0+2-	1	151333907	4+3-	ITX	3521	38	4	SK11_L1234L1234.sorted.re_aln.marked.bam|1:SK20_L5678L5678.sorted.re_aln.marked.bam|2:SKBRMIL_L12345678.sorted.re_aln.marked.bam|1	1.46	1.31	3.12
1	151373171	+	7	133799574	+	CTX	133	96	5
1	151374754	+	2	27993554	+	CTX	66	80	5
1	151396208	1+9-	1	151403715	4+13-	INV	7304	71	7	SK11_L1234L1234.sorted.re_aln.marked.bam|7	1.69	3.67	2.92
1	151400332	+	1	151400588	+	DEL	75	65	9
1	151613080	+	10	105317281	+	CTX	74	22	5
1	151670640	16+6-	1	151672203	19+16-	INV	1131	33	8	SK11_L1234L1234.sorted.re_aln.marked.bam|7:SK20_L5678L5678.sorted.re_aln.marked.bam|1	6.87	2.12	2.49
1	151680258	3+20-	2	32945392	1334+360-	CTX	-232	47	7	SK11_L1234L1234.sorted.re_aln.marked.bam|4:SK20_L5678L5678.sorted.re_aln.marked.bam|2:SKBRMIL_L12345678.sorted.re_aln.marked.bam|1
1	151703210	+	5	155642781	+	CTX	93	48	5
1	151714755	4+2-	1	151716072	4+0-	INV	1090	33	4	SK11_L1234L1234.sorted.re_aln.marked.bam|1:SK20_L5678L5678.sorted.re_aln.marked.bam|3	3.57	8.65	4.42
1	15172749	9+0-	1	113546660	12+1-	INV	98373664	99	9	SK11_L1234L1234.sorted.re_aln.marked.bam|9	2.53	2.42	2.25
1	15175824	+	6	164719032	+	CTX	59	36	5
1	151786829	+	10	48227044	-	CTX	131	34	5
1	151801015	+	3	46822776	+	CTX	103	47	5
1	151805492	1+7-	1	151809360	4+12-	INV	3713	39	6	SK11_L1234L1234.sorted.re_aln.marked.bam|6	2.02	3.11	4.17
1	151923804	3+18-	1	151925198	5+18-	INV	1049	55	8	SK11_L1234L1234.sorted.re_aln.marked.bam|7:SK20_L5678L5678.sorted.re_aln.marked.bam|1	2.24	3.13	3.22
1	151927692	12+5-	1	151929093	11+3-	INV	1333	42	7	SK11_L1234L1234.sorted.re_aln.marked.bam|2:SK20_L5678L5678.sorted.re_aln.marked.bam|5	3.08	4.99	4.63
1	151929171	0+10-	10	56977694	2+7-	CTX	-219	34	3	SK11_L1234L1234.sorted.re_aln.marked.bam|1:SKBRMIL_L12345678.sorted.re_aln.marked.bam|2
1	1520218	+	1	211904497	-	ITX	145	71	5
1	152113162	8+5-	8	128894611	2055+1772-	CTX	-57	99	667	SK11_L1234L1234.sorted.re_aln.marked.bam|94:SK20_L5678L5678.sorted.re_aln.marked.bam|61:SKBRMIL_L12345678.sorted.re_aln.marked.bam|512	-123.29	-113.33	-129.20
1	152198192	+	1	157217857	+	DEL	87	71	6
1	152201700	+	5	42088425	-	CTX	98	44	5
1	152211416	+	9	126131274	+	CTX	111	46	5
1	152313968	16+6-	1	152317692	9+6-	INV	3835	41	6	SK20_L5678L5678.sorted.re_aln.marked.bam|6	2.30	0.26	3.03
1	152355071	+	14	19440420	-	CTX	112	77	6
1	152364753	11+4-	4	111541802	19+7-	CTX	-236	72	7	SK11_L1234L1234.sorted.re_aln.marked.bam|5:SK20_L5678L5678.sorted.re_aln.marked.bam|2
1	152364848	17+4-	3	185913317	42+6-	CTX	-231	55	6	SK11_L1234L1234.sorted.re_aln.marked.bam|5:SKBRMIL_L12345678.sorted.re_aln.marked.bam|1
1	152527933	+	14	22297502	-	CTX	63	85	6
1	152537389	12+29-	2	44162268	45+61-	CTX	-132	47	6	SK11_L1234L1234.sorted.re_aln.marked.bam|4:SKBRMIL_L12345678.sorted.re_aln.marked.bam|2	-3.21	-3.13	-3.24
1	152589660	17+13-	1	152591147	16+7-	INV	1433	34	6	SK11_L1234L1234.sorted.re_aln.marked.bam|6	4.09	2.06	2.06
1	152626351	2+4-	1	152733043	5+4-	ITX	42364	34	5	SK11_L1234L1234.sorted.re_aln.marked.bam|1:SK20_L5678L5678.sorted.re_aln.marked.bam|2:SKBRMIL_L12345678.sorted.re_aln.marked.bam|2	4.10	2.65	3.62
1	152660107	17+25-	1	152665476	81+23-	INV	3333	34	9	SK11_L1234L1234.sorted.re_aln.marked.bam|2:SK20_L5678L5678.sorted.re_aln.marked.bam|7	6.38	4.19	3.08
1	152665476	30+8-	1	152701210	17+4-	INV	35696	70	12	SK11_L1234L1234.sorted.re_aln.marked.bam|12	5.22	3.02	3.69
1	152670962	+	1	63149456	-	ITX	88	79	5
1	152760250	31+10-	1	152761813	21+6-	INV	1393	99	15	SK11_L1234L1234.sorted.re_aln.marked.bam|13:SK20_L5678L5678.sorted.re_aln.marked.bam|2	5.92	1.80	2.29
1	152767692	10+0-	3	29293154	4+3-	CTX	-236	35	3	SK11_L1234L1234.sorted.re_aln.marked.bam|3
1	152772981	3+6-	1	152774731	9+19-	INV	1518	34	6	SK11_L1234L1234.sorted.re_aln.marked.bam|5:SK20_L5678L5678.sorted.re_aln.marked.bam|1	2.39	0.63	1.74
1	152780633	39+48-	1	152786103	5+5-	ITX	1154	79	3	SK11_L1234L1234.sorted.re_aln.marked.bam|1:SKBRMIL_L12345678.sorted.re_aln.marked.bam|2	12.74	3.91	2.16
1	152933811	+	3	70367701	+	CTX	103	27	5
1	152957390	+	18	2877025	+	CTX	68	41	5
1	152963484	+	6	2693261	+	CTX	59	19	5
1	152977457	6+2-	1	152980475	22+4-	INV	2812	36	5	SK20_L5678L5678.sorted.re_aln.marked.bam|5	2.76	5.97	3.20
1	152977585	15+1-	1	152980475	15+2-	INV	2604	99	14	SK20_L5678L5678.sorted.re_aln.marked.bam|14	2.81	5.99	3.21
1	153005935	21+9-	7	53029579	25+3-	CTX	-236	35	6	SK11_L1234L1234.sorted.re_aln.marked.bam|3:SK20_L5678L5678.sorted.re_aln.marked.bam|3
1	153022101	19+1-	7	65409625	8+1-	CTX	-229	34	4	SK20_L5678L5678.sorted.re_aln.marked.bam|3:SKBRMIL_L12345678.sorted.re_aln.marked.bam|1
1	153022406	4+27-	11	47675684	5+22-	CTX	-229	99	16	SK11_L1234L1234.sorted.re_aln.marked.bam|3:SK20_L5678L5678.sorted.re_aln.marked.bam|9:SKBRMIL_L12345678.sorted.re_aln.marked.bam|4
1	153022406	5+35-	4	124583238	0+10-	CTX	-236	61	6	SK11_L1234L1234.sorted.re_aln.marked.bam|1:SK20_L5678L5678.sorted.re_aln.marked.bam|5
1	153050652	+	5	177071426	+	CTX	75	60	8
1	153065347	39+49-	1	194420145	0+23-	DEL	41355404	38	3	SK20_L5678L5678.sorted.re_aln.marked.bam|2:SKBRMIL_L12345678.sorted.re_aln.marked.bam|1	2.91	3.34	2.87
1	153077852	5+29-	1	153081621	33+60-	INV	3408	34	12	SK11_L1234L1234.sorted.re_aln.marked.bam|7:SK20_L5678L5678.sorted.re_aln.marked.bam|5	8.42	10.34	2.78
1	153084838	5+22-	1	153087462	10+29-	INV	2204	67	14	SK11_L1234L1234.sorted.re_aln.marked.bam|2:SK20_L5678L5678.sorted.re_aln.marked.bam|12	10.59	13.64	2.37
1	153105625	7+11-	1	153108222	12+26-	INV	2421	32	8	SK11_L1234L1234.sorted.re_aln.marked.bam|8	5.33	7.41	2.91
1	153122189	23+21-	1	153129847	60+42-	INV	1324	44	12	SK11_L1234L1234.sorted.re_aln.marked.bam|6:SK20_L5678L5678.sorted.re_aln.marked.bam|6	8.62	10.02	3.45
1	153140549	4+11-	6	57529503	9+6-	CTX	-223	39	4	SK20_L5678L5678.sorted.re_aln.marked.bam|2:SKBRMIL_L12345678.sorted.re_aln.marked.bam|2
1	153159277	6+16-	1	153161585	27+46-	INV	1915	51	10	SK11_L1234L1234.sorted.re_aln.marked.bam|2:SK20_L5678L5678.sorted.re_aln.marked.bam|8	2.03	5.27	1.97
1	153159835	11+18-	1	153161585	17+30-	INV	1258	40	9	SK11_L1234L1234.sorted.re_aln.marked.bam|7:SK20_L5678L5678.sorted.re_aln.marked.bam|2	1.35	3.54	1.49
1	153183226	35+45-	1	153185378	14+21-	INV	1574	73	14	SK20_L5678L5678.sorted.re_aln.marked.bam|14	10.91	9.91	2.97
1	153185378	33+34-	1	153187663	22+9-	INV	1989	68	14	SK11_L1234L1234.sorted.re_aln.marked.bam|7:SK20_L5678L5678.sorted.re_aln.marked.bam|7	8.68	7.84	2.69
1	153212348	-	2	31717346	+	CTX	92	45	7
1	153215974	16+22-	1	153221114	35+23-	ITX	1360	33	6	SK11_L1234L1234.sorted.re_aln.marked.bam|2:SK20_L5678L5678.sorted.re_aln.marked.bam|1:SKBRMIL_L12345678.sorted.re_aln.marked.bam|3	4.73	1.57	2.42
1	153216698	28+32-	1	153220014	80+81-	INV	2806	88	21	SK11_L1234L1234.sorted.re_aln.marked.bam|14:SK20_L5678L5678.sorted.re_aln.marked.bam|7	2.29	0.86	1.51
1	153228356	5+4-	1	153229959	10+6-	DEL	1714	33	2	SK20_L5678L5678.sorted.re_aln.marked.bam|2	10.55	3.76	4.49
1	153234416	13+0-	1	153236283	24+19-	INV	1463	56	8	SK11_L1234L1234.sorted.re_aln.marked.bam|7:SK20_L5678L5678.sorted.re_aln.marked.bam|1	4.37	2.25	2.88
1	153242241	1+17-	1	153246133	31+39-	INV	2570	60	14	SK11_L1234L1234.sorted.re_aln.marked.bam|13:SK20_L5678L5678.sorted.re_aln.marked.bam|1	7.35	5.49	2.31
1	153242241	1+31-	1	153244031	7+35-	INV	1592	78	14	SK11_L1234L1234.sorted.re_aln.marked.bam|8:SK20_L5678L5678.sorted.re_aln.marked.bam|6	5.32	3.79	2.55
1	153253646	16+40-	1	153257502	30+84-	INV	2064	68	25	SK11_L1234L1234.sorted.re_aln.marked.bam|12:SK20_L5678L5678.sorted.re_aln.marked.bam|13	15.20	10.06	1.74
1	153257502	14+52-	1	153259393	25+59-	INV	1786	67	29	SK11_L1234L1234.sorted.re_aln.marked.bam|17:SK20_L5678L5678.sorted.re_aln.marked.bam|12	0.86	0.62	0.14
1	153257502	7+30-	1	153262079	227+257-	INV	1654	99	52	SK11_L1234L1234.sorted.re_aln.marked.bam|33:SK20_L5678L5678.sorted.re_aln.marked.bam|19	19.91	12.87	1.86
1	153259358	102+152-	1	153265121	18+9-	ITX	1504	99	3	SK20_L5678L5678.sorted.re_aln.marked.bam|1:SKBRMIL_L12345678.sorted.re_aln.marked.bam|2	6.31	3.89	2.06
1	153259393	17+36-	1	153262079	134+184-	INV	1726	47	24	SK11_L1234L1234.sorted.re_aln.marked.bam|16:SK20_L5678L5678.sorted.re_aln.marked.bam|8	0.36	0.27	0.08
1	153262079	124+163-	1	153263191	23+14-	INV	1890	98	27	SK11_L1234L1234.sorted.re_aln.marked.bam|21:SK20_L5678L5678.sorted.re_aln.marked.bam|6	9.44	6.01	2.86
1	153267064	18+30-	1	153268516	6+24-	INV	1061	44	9	SK11_L1234L1234.sorted.re_aln.marked.bam|6:SK20_L5678L5678.sorted.re_aln.marked.bam|3	5.75	3.40	2.92
1	153269239	12+7-	1	153270505	16+13-	INV	1095	49	12	SK11_L1234L1234.sorted.re_aln.marked.bam|6:SK20_L5678L5678.sorted.re_aln.marked.bam|6	9.00	6.75	2.53
1	153277849	1+4-	1	153280646	13+40-	INV	1300	35	7	SK11_L1234L1234.sorted.re_aln.marked.bam|4:SK20_L5678L5678.sorted.re_aln.marked.bam|3	4.39	3.45	3.54
1	153282896	41+47-	1	153285160	90+89-	INV	1087	99	38	SK11_L1234L1234.sorted.re_aln.marked.bam|19:SK20_L5678L5678.sorted.re_aln.marked.bam|19	8.00	7.91	1.44
1	153283593	26+6-	1	153285720	66+15-	INV	1851	42	9	SK11_L1234L1234.sorted.re_aln.marked.bam|8:SK20_L5678L5678.sorted.re_aln.marked.bam|1	21.97	20.91	3.54
1	153285720	26+11-	1	153287862	85+64-	INV	1137	61	20	SK11_L1234L1234.sorted.re_aln.marked.bam|7:SK20_L5678L5678.sorted.re_aln.marked.bam|13	0.89	0.91	0.13
1	153287862	47+51-	1	153292206	43+107-	INV	1261	42	16	SK11_L1234L1234.sorted.re_aln.marked.bam|4:SK20_L5678L5678.sorted.re_aln.marked.bam|12	13.93	12.27	3.17
1	153289924	5+15-	1	153292206	19+52-	INV	1554	39	12	SK11_L1234L1234.sorted.re_aln.marked.bam|7:SK20_L5678L5678.sorted.re_aln.marked.bam|5	12.32	10.97	2.20
1	153292206	13+30-	1	153294074	38+59-	INV	1260	99	23	SK11_L1234L1234.sorted.re_aln.marked.bam|10:SK20_L5678L5678.sorted.re_aln.marked.bam|13	15.52	15.76	2.13
1	153295638	38+27-	1	153299740	81+42-	INV	2734	99	32	SK11_L1234L1234.sorted.re_aln.marked.bam|24:SK20_L5678L5678.sorted.re_aln.marked.bam|8	14.80	13.38	2.45
1	153317679	7+19-	1	153319316	18+44-	INV	1184	42	11	SK11_L1234L1234.sorted.re_aln.marked.bam|7:SK20_L5678L5678.sorted.re_aln.marked.bam|4	6.53	4.06	1.49
1	153330524	8+8-	1	153334078	45+77-	ITX	1031	98	5	SK20_L5678L5678.sorted.re_aln.marked.bam|3:SKBRMIL_L12345678.sorted.re_aln.marked.bam|2	10.80	7.84	1.31
1	153330559	28+38-	1	153334078	54+88-	INV	1710	45	18	SK11_L1234L1234.sorted.re_aln.marked.bam|7:SK20_L5678L5678.sorted.re_aln.marked.bam|11	12.17	8.73	1.55
1	153338212	50+67-	1	153340205	88+91-	INV	1519	35	15	SK11_L1234L1234.sorted.re_aln.marked.bam|8:SK20_L5678L5678.sorted.re_aln.marked.bam|7	2.71	1.91	0.74
1	153340205	73+71-	1	153340862	37+26-	INV	1067	85	21	SK11_L1234L1234.sorted.re_aln.marked.bam|15:SK20_L5678L5678.sorted.re_aln.marked.bam|6	0.76	0.48	0.44
1	153343800	13+31-	1	153346390	79+96-	INV	2193	99	22	SK11_L1234L1234.sorted.re_aln.marked.bam|17:SK20_L5678L5678.sorted.re_aln.marked.bam|5	7.17	4.92	2.22
1	153346390	69+64-	1	153348442	79+56-	INV	2023	73	19	SK11_L1234L1234.sorted.re_aln.marked.bam|13:SK20_L5678L5678.sorted.re_aln.marked.bam|6	12.79	9.29	2.34
1	153348442	39+28-	1	153349735	12+1-	INV	1585	33	8	SK11_L1234L1234.sorted.re_aln.marked.bam|6:SK20_L5678L5678.sorted.re_aln.marked.bam|2	6.61	3.91	2.79
1	153357454	16+13-	1	153358938	14+24-	INV	1162	34	7	SK11_L1234L1234.sorted.re_aln.marked.bam|4:SK20_L5678L5678.sorted.re_aln.marked.bam|3	3.86	3.17	2.49
1	153390281	+	X	29285598	+	CTX	111	26	5
1	153506063	+	13	99649811	+	CTX	144	58	5
1	153524529	-	1	224059659	+	ITX	126	67	5
1	153530165	8+1-	1	153533122	8+6-	INV	2559	40	4	SK11_L1234L1234.sorted.re_aln.marked.bam|3:SK20_L5678L5678.sorted.re_aln.marked.bam|1	8.59	0.76	4.31
1	153532040	+	2	29189667	+	CTX	100	62	5
1	153548436	12+11-	1	153550612	25+24-	INV	1755	38	8	SK11_L1234L1234.sorted.re_aln.marked.bam|4:SK20_L5678L5678.sorted.re_aln.marked.bam|4	6.64	1.95	3.33
1	153550612	18+23-	1	153552498	70+68-	INV	1506	71	15	SK11_L1234L1234.sorted.re_aln.marked.bam|12:SK20_L5678L5678.sorted.re_aln.marked.bam|3	3.98	1.05	1.93
1	153565503	14+18-	1	153568492	24+23-	INV	2359	35	8	SK11_L1234L1234.sorted.re_aln.marked.bam|8	4.58	1.64	3.40
1	153582475	6+12-	1	153583973	9+15-	INV	1220	31	5	SK11_L1234L1234.sorted.re_aln.marked.bam|5	3.79	2.35	2.42
1	153653532	14+23-	1	153655543	14+23-	INV	2027	55	10	SK11_L1234L1234.sorted.re_aln.marked.bam|10	2.88	0.47	2.66
1	153743033	+	20	51674694	+	CTX	101	285	5
1	153745888	0+7-	1	153793300	15+37-	INV	41034	56	8	SK11_L1234L1234.sorted.re_aln.marked.bam|7:SK20_L5678L5678.sorted.re_aln.marked.bam|1	2.81	1.15	3.15
1	153752180	+	15	68261305	+	CTX	72	38	5
1	153836915	10+11-	1	153845098	4+2-	ITX	3642	34	4	SK11_L1234L1234.sorted.re_aln.marked.bam|1:SK20_L5678L5678.sorted.re_aln.marked.bam|2:SKBRMIL_L12345678.sorted.re_aln.marked.bam|1	3.11	0.71	3.02
1	153885009	1+16-	1	153999996	13+2-	ITX	106325	99	14	SK11_L1234L1234.sorted.re_aln.marked.bam|3:SK20_L5678L5678.sorted.re_aln.marked.bam|5:SKBRMIL_L12345678.sorted.re_aln.marked.bam|6	5.72	2.07	3.19
1	153885032	21+0-	1	153999849	17+27-	DEL	114835	99	21	SK11_L1234L1234.sorted.re_aln.marked.bam|12:SK20_L5678L5678.sorted.re_aln.marked.bam|3:SKBRMIL_L12345678.sorted.re_aln.marked.bam|6	5.72	2.08	3.19
1	153898584	30+9-	1	154003990	1+5-	DEL	106033	54	4	SK11_L1234L1234.sorted.re_aln.marked.bam|3:SK20_L5678L5678.sorted.re_aln.marked.bam|1	6.04	2.01	3.17
1	153937077	3+0-	7	10471458	3+0-	CTX	-227	36	3	SK11_L1234L1234.sorted.re_aln.marked.bam|1:SK20_L5678L5678.sorted.re_aln.marked.bam|1:SKBRMIL_L12345678.sorted.re_aln.marked.bam|1
1	153992105	18+26-	1	153993377	30+23-	INV	1005	51	9	SK11_L1234L1234.sorted.re_aln.marked.bam|9	3.92	0.51	1.39
1	154009179	21+20-	1	154011295	16+16-	INV	1925	33	9	SK11_L1234L1234.sorted.re_aln.marked.bam|7:SK20_L5678L5678.sorted.re_aln.marked.bam|2	5.09	0.65	1.81
1	154016917	6+13-	8	20176761	34+10-	CTX	-236	43	5	SK20_L5678L5678.sorted.re_aln.marked.bam|5
1	154059787	48+43-	1	154061172	5+21-	INV	1364	85	14	SK11_L1234L1234.sorted.re_aln.marked.bam|11:SK20_L5678L5678.sorted.re_aln.marked.bam|3	5.96	1.08	2.58
1	154059787	50+49-	1	154060845	9+10-	INV	1058	36	8	SK11_L1234L1234.sorted.re_aln.marked.bam|5:SK20_L5678L5678.sorted.re_aln.marked.bam|3	5.69	1.04	2.50
1	154067355	29+31-	1	154069273	38+44-	INV	2092	38	9	SK11_L1234L1234.sorted.re_aln.marked.bam|9	8.95	1.73	2.46
1	154067355	33+35-	1	154068688	26+19-	INV	1359	33	8	SK11_L1234L1234.sorted.re_aln.marked.bam|7:SK20_L5678L5678.sorted.re_aln.marked.bam|1	8.01	1.50	2.30
1	154110007	22+36-	1	154114008	164+129-	INV	2168	75	19	SK11_L1234L1234.sorted.re_aln.marked.bam|12:SK20_L5678L5678.sorted.re_aln.marked.bam|7	7.82	2.20	1.84
1	154111000	20+21-	1	154114008	131+101-	INV	2368	48	14	SK11_L1234L1234.sorted.re_aln.marked.bam|11:SK20_L5678L5678.sorted.re_aln.marked.bam|3	5.43	1.48	1.30
1	154114008	77+78-	1	154116724	24+22-	INV	3009	60	14	SK11_L1234L1234.sorted.re_aln.marked.bam|12:SK20_L5678L5678.sorted.re_aln.marked.bam|2	10.43	2.87	3.19
1	154156858	8+15-	1	154173438	12+19-	INV	16218	32	5	SK11_L1234L1234.sorted.re_aln.marked.bam|5	4.87	2.31	3.24
1	154162765	18+3-	1	154164222	29+9-	INV	1196	96	13	SK11_L1234L1234.sorted.re_aln.marked.bam|9:SK20_L5678L5678.sorted.re_aln.marked.bam|4	4.32	2.14	2.82
1	154182339	+	4	88546793	+	CTX	88	65	5
1	154186216	14+41-	4	1789665	35+9-	CTX	-227	37	6	SK20_L5678L5678.sorted.re_aln.marked.bam|4:SKBRMIL_L12345678.sorted.re_aln.marked.bam|2
1	154200078	34+57-	1	154201948	49+90-	INV	1358	61	17	SK11_L1234L1234.sorted.re_aln.marked.bam|11:SK20_L5678L5678.sorted.re_aln.marked.bam|6	2.42	1.66	0.93
1	154203926	5+31-	1	154206655	49+88-	INV	2675	99	24	SK11_L1234L1234.sorted.re_aln.marked.bam|1:SK20_L5678L5678.sorted.re_aln.marked.bam|23	13.93	14.45	2.61
1	154204634	12+19-	1	154206655	35+48-	INV	1550	38	11	SK11_L1234L1234.sorted.re_aln.marked.bam|8:SK20_L5678L5678.sorted.re_aln.marked.bam|3	10.89	10.95	2.16
1	154207997	37+38-	1	154213079	31+56-	INV	3933	49	21	SK11_L1234L1234.sorted.re_aln.marked.bam|14:SK20_L5678L5678.sorted.re_aln.marked.bam|7	6.17	5.63	1.96
1	154207997	47+43-	1	154210357	32+46-	INV	1523	35	14	SK11_L1234L1234.sorted.re_aln.marked.bam|8:SK20_L5678L5678.sorted.re_aln.marked.bam|6	6.58	5.94	1.82
1	154209033	17+22-	1	154221570	23+24-	ITX	1087	66	9	SK11_L1234L1234.sorted.re_aln.marked.bam|6:SKBRMIL_L12345678.sorted.re_aln.marked.bam|3	9.21	8.57	3.24
1	154212268	+	8	123517267	+	CTX	94	647	5
1	154235368	138+76-	8	122380313	799+711-	CTX	-105	99	474	SK11_L1234L1234.sorted.re_aln.marked.bam|37:SK20_L5678L5678.sorted.re_aln.marked.bam|14:SKBRMIL_L12345678.sorted.re_aln.marked.bam|423	-86.50	-79.58	-91.09
1	154235983	139+79-	5	141034615	323+232-	CTX	508	99	80	SK11_L1234L1234.sorted.re_aln.marked.bam|8:SK20_L5678L5678.sorted.re_aln.marked.bam|72	-117.37	-92.19	-119.86
1	154241312	4+28-	4	100975230	19+0-	CTX	-229	99	18	SK11_L1234L1234.sorted.re_aln.marked.bam|4:SK20_L5678L5678.sorted.re_aln.marked.bam|9:SKBRMIL_L12345678.sorted.re_aln.marked.bam|5
1	154347518	6+5-	1	154352547	7+1-	INV	4831	41	4	SK20_L5678L5678.sorted.re_aln.marked.bam|4	3.66	5.00	3.96
1	154383806	3+8-	1	154392753	27+6-	ITX	5626	70	7	SK11_L1234L1234.sorted.re_aln.marked.bam|1:SK20_L5678L5678.sorted.re_aln.marked.bam|5:SKBRMIL_L12345678.sorted.re_aln.marked.bam|1	8.89	8.36	3.98
1	154391487	15+4-	1	154395301	43+21-	INV	3169	62	12	SK11_L1234L1234.sorted.re_aln.marked.bam|11:SK20_L5678L5678.sorted.re_aln.marked.bam|1	10.55	7.58	3.49
1	154405003	25+15-	1	154407175	16+10-	INV	1906	48	8	SK11_L1234L1234.sorted.re_aln.marked.bam|7:SK20_L5678L5678.sorted.re_aln.marked.bam|1	2.88	1.77	3.47
1	154428736	7+4-	2	73834634	5+10-	CTX	-236	50	3	SK20_L5678L5678.sorted.re_aln.marked.bam|3
1	154454143	13+26-	1	154456892	21+49-	INV	2373	40	9	SK11_L1234L1234.sorted.re_aln.marked.bam|2:SK20_L5678L5678.sorted.re_aln.marked.bam|7	4.34	3.86	2.45
1	1544564	15+10-	4	25419471	15+14-	CTX	-234	99	12	SK20_L5678L5678.sorted.re_aln.marked.bam|11:SKBRMIL_L12345678.sorted.re_aln.marked.bam|1
1	154466519	24+44-	1	154468433	30+53-	INV	1356	66	13	SK11_L1234L1234.sorted.re_aln.marked.bam|2:SK20_L5678L5678.sorted.re_aln.marked.bam|11	3.24	4.18	2.30
1	154474650	38+51-	1	154477298	64+73-	INV	2573	39	12	SK11_L1234L1234.sorted.re_aln.marked.bam|8:SK20_L5678L5678.sorted.re_aln.marked.bam|4	10.22	12.98	2.93
1	154480745	14+15-	1	154481996	16+15-	INV	1072	33	12	SK11_L1234L1234.sorted.re_aln.marked.bam|4:SK20_L5678L5678.sorted.re_aln.marked.bam|8	7.35	7.64	2.75
1	154483446	15+11-	1	154484944	52+17-	INV	1316	67	15	SK11_L1234L1234.sorted.re_aln.marked.bam|9:SK20_L5678L5678.sorted.re_aln.marked.bam|6	11.85	14.55	2.70
1	154495558	26+15-	1	154498309	52+57-	INV	1038	44	14	SK11_L1234L1234.sorted.re_aln.marked.bam|6:SK20_L5678L5678.sorted.re_aln.marked.bam|8	4.97	4.58	2.38
1	154508851	+	1	154508908	+	DEL	94	107	14
1	154509405	+	1	154508035	+	INS	119	70	16
1	154512746	16+21-	1	154515577	1+11-	INV	2655	54	8	SK20_L5678L5678.sorted.re_aln.marked.bam|8	7.71	3.44	3.71
1	154526907	+	4	48067869	+	CTX	84	18	5
1	154564373	12+0-	7	139777978	3+12-	CTX	-231	99	10	SK11_L1234L1234.sorted.re_aln.marked.bam|7:SK20_L5678L5678.sorted.re_aln.marked.bam|1:SKBRMIL_L12345678.sorted.re_aln.marked.bam|2
1	154564373	22+1-	2	15737685	27+5-	CTX	-215	62	6	SK20_L5678L5678.sorted.re_aln.marked.bam|1:SKBRMIL_L12345678.sorted.re_aln.marked.bam|5
1	154592569	33+36-	1	154594651	40+79-	INV	1294	99	21	SK11_L1234L1234.sorted.re_aln.marked.bam|17:SK20_L5678L5678.sorted.re_aln.marked.bam|4	4.05	1.69	2.05
1	154594651	16+30-	1	154597233	37+41-	INV	1903	35	10	SK11_L1234L1234.sorted.re_aln.marked.bam|7:SK20_L5678L5678.sorted.re_aln.marked.bam|3	10.23	5.03	2.65
1	154604753	+	12	14028083	-	CTX	109	33	5
1	154605172	15+8-	1	154607038	32+24-	INV	1538	49	10	SK11_L1234L1234.sorted.re_aln.marked.bam|8:SK20_L5678L5678.sorted.re_aln.marked.bam|2	5.46	4.88	2.95
1	154620748	58+76-	1	154623691	10+24-	INV	2728	40	11	SK11_L1234L1234.sorted.re_aln.marked.bam|2:SK20_L5678L5678.sorted.re_aln.marked.bam|9	6.43	14.23	3.41
1	154702234	8+3-	1	154712138	141+167-	INV	7463	31	2	SK11_L1234L1234.sorted.re_aln.marked.bam|1:SK20_L5678L5678.sorted.re_aln.marked.bam|1	3.07	25.86	2.77
1	154703351	37+35-	1	154705668	19+25-	INV	1228	58	12	SK11_L1234L1234.sorted.re_aln.marked.bam|1:SK20_L5678L5678.sorted.re_aln.marked.bam|11	1.76	15.40	2.45
1	154705668	12+3-	1	154712138	292+340-	INV	1004	99	105	SK11_L1234L1234.sorted.re_aln.marked.bam|16:SK20_L5678L5678.sorted.re_aln.marked.bam|89	2.63	21.16	1.78
1	154708486	43+45-	1	154712138	134+162-	INV	1581	71	22	SK11_L1234L1234.sorted.re_aln.marked.bam|2:SK20_L5678L5678.sorted.re_aln.marked.bam|20	0.10	0.68	0.06
1	154712138	97+111-	1	154723716	114+128-	INV	2170	58	25	SK11_L1234L1234.sorted.re_aln.marked.bam|5:SK20_L5678L5678.sorted.re_aln.marked.bam|20	6.59	39.17	4.06
1	154712138	98+126-	1	154715644	62+83-	INV	2496	53	20	SK11_L1234L1234.sorted.re_aln.marked.bam|3:SK20_L5678L5678.sorted.re_aln.marked.bam|17	5.35	35.07	3.35
1	154713204	15+24-	1	154714579	27+21-	INV	1218	44	11	SK11_L1234L1234.sorted.re_aln.marked.bam|2:SK20_L5678L5678.sorted.re_aln.marked.bam|9	2.89	18.51	2.52
1	154715644	25+41-	1	154721892	53+73-	INV	1671	71	18	SK11_L1234L1234.sorted.re_aln.marked.bam|4:SK20_L5678L5678.sorted.re_aln.marked.bam|14	6.41	36.66	3.98
1	154716832	13+8-	1	154720055	35+67-	INV	2067	31	9	SK20_L5678L5678.sorted.re_aln.marked.bam|9	2.42	13.20	2.09
1	154720055	18+38-	1	154721892	23+40-	INV	1772	99	27	SK11_L1234L1234.sorted.re_aln.marked.bam|2:SK20_L5678L5678.sorted.re_aln.marked.bam|25	3.27	19.16	1.69
1	154723716	39+44-	1	154730729	91+179-	INV	1140	99	51	SK11_L1234L1234.sorted.re_aln.marked.bam|13:SK20_L5678L5678.sorted.re_aln.marked.bam|38	5.85	31.19	3.22
1	154723716	50+65-	1	154726806	94+131-	INV	1430	99	53	SK11_L1234L1234.sorted.re_aln.marked.bam|10:SK20_L5678L5678.sorted.re_aln.marked.bam|43	4.16	22.95	2.72
1	154728393	11+8-	1	154730729	27+64-	INV	1395	41	13	SK11_L1234L1234.sorted.re_aln.marked.bam|2:SK20_L5678L5678.sorted.re_aln.marked.bam|11	0.71	3.20	0.50
1	154730729	5+19-	1	154734546	37+28-	INV	3065	35	12	SK11_L1234L1234.sorted.re_aln.marked.bam|10:SK20_L5678L5678.sorted.re_aln.marked.bam|2	9.90	41.71	3.54
1	154730729	9+49-	1	154733839	58+59-	INV	2560	83	30	SK11_L1234L1234.sorted.re_aln.marked.bam|15:SK20_L5678L5678.sorted.re_aln.marked.bam|15	4.72	20.94	1.80
1	154768830	85+124-	1	154770956	35+43-	INV	1390	89	29	SK11_L1234L1234.sorted.re_aln.marked.bam|15:SK20_L5678L5678.sorted.re_aln.marked.bam|14	1.28	2.16	0.38
1	154793347	+	1	154795560	+	DEL	31	30	41
1	154793352	111+2-	1	154795556	4+121-	DEL	2302	99	109	SK11_L1234L1234.sorted.re_aln.marked.bam|56:SK20_L5678L5678.sorted.re_aln.marked.bam|27:SKBRMIL_L12345678.sorted.re_aln.marked.bam|26	0.07	0.04	0.10
1	154794343	2+9-	4	6808483	5+0-	CTX	-231	66	5	SK11_L1234L1234.sorted.re_aln.marked.bam|4:SKBRMIL_L12345678.sorted.re_aln.marked.bam|1
1	154816599	25+25-	3	143027110	14+16-	CTX	-123	32	4	SK11_L1234L1234.sorted.re_aln.marked.bam|1:SKBRMIL_L12345678.sorted.re_aln.marked.bam|3	-83.01	-67.26	-77.55
1	154831665	11+5-	1	154833837	12+13-	INV	1927	43	7	SK11_L1234L1234.sorted.re_aln.marked.bam|5:SK20_L5678L5678.sorted.re_aln.marked.bam|2	9.68	2.39	3.84
1	154872930	18+16-	6	163979691	9+28-	CTX	-236	42	6	SK11_L1234L1234.sorted.re_aln.marked.bam|4:SK20_L5678L5678.sorted.re_aln.marked.bam|2
1	154872930	18+26-	6	163979150	77+4-	CTX	-236	90	10	SK11_L1234L1234.sorted.re_aln.marked.bam|10
1	154884564	1+14-	1	154889736	22+28-	INV	4138	67	11	SK20_L5678L5678.sorted.re_aln.marked.bam|11	9.85	4.56	3.35
1	154887577	24+8-	1	154900454	36+42-	INV	12298	58	11	SK11_L1234L1234.sorted.re_aln.marked.bam|11	9.16	10.17	4.23
1	154893217	4+10-	1	154900454	47+71-	INV	1311	37	11	SK11_L1234L1234.sorted.re_aln.marked.bam|5:SK20_L5678L5678.sorted.re_aln.marked.bam|6	7.51	11.09	4.00
1	154898548	31+39-	1	154900454	25+38-	INV	1433	99	27	SK11_L1234L1234.sorted.re_aln.marked.bam|13:SK20_L5678L5678.sorted.re_aln.marked.bam|14	3.97	7.60	2.27
1	154904287	2+13-	1	154905770	8+18-	INV	1234	46	7	SK20_L5678L5678.sorted.re_aln.marked.bam|7	3.55	11.77	2.76
1	154948850	27+17-	1	154950156	77+49-	INV	1030	99	25	SK11_L1234L1234.sorted.re_aln.marked.bam|4:SK20_L5678L5678.sorted.re_aln.marked.bam|21	2.72	8.51	1.65
1	154950156	42+15-	1	154951503	42+46-	INV	1153	59	15	SK11_L1234L1234.sorted.re_aln.marked.bam|9:SK20_L5678L5678.sorted.re_aln.marked.bam|6	2.44	7.05	1.74
1	15495105	+	18	35800455	-	CTX	45	13	8
1	154973159	5+21-	1	154976438	23+27-	INV	3252	34	7	SK11_L1234L1234.sorted.re_aln.marked.bam|1:SK20_L5678L5678.sorted.re_aln.marked.bam|6	5.33	15.06	3.31
1	154996368	8+25-	1	154998076	62+33-	INV	1365	32	10	SK11_L1234L1234.sorted.re_aln.marked.bam|2:SK20_L5678L5678.sorted.re_aln.marked.bam|8	0.28	1.07	0.25
1	154998076	53+21-	1	155001010	53+61-	INV	2672	35	14	SK11_L1234L1234.sorted.re_aln.marked.bam|5:SK20_L5678L5678.sorted.re_aln.marked.bam|9	3.15	10.59	2.30
1	154998431	13+23-	1	155000019	29+10-	INV	1238	33	7	SK11_L1234L1234.sorted.re_aln.marked.bam|2:SK20_L5678L5678.sorted.re_aln.marked.bam|5	3.20	10.97	2.32
1	154998616	5+22-	1	155001010	39+57-	INV	1771	54	12	SK11_L1234L1234.sorted.re_aln.marked.bam|6:SK20_L5678L5678.sorted.re_aln.marked.bam|6	2.85	9.86	2.04
1	155000004	28+28-	7	127401395	137+155-	CTX	-121	55	61	SK11_L1234L1234.sorted.re_aln.marked.bam|7:SK20_L5678L5678.sorted.re_aln.marked.bam|5:SKBRMIL_L12345678.sorted.re_aln.marked.bam|49	-85.08	-72.39	-86.95
1	15500127	+	1	117988508	-	ITX	60	65	5
1	155040286	1+4-	1	155049380	155+151-	INV	4338	42	2	SK11_L1234L1234.sorted.re_aln.marked.bam|1:SK20_L5678L5678.sorted.re_aln.marked.bam|1	2.83	4.89	1.75
1	155043248	3+4-	1	155049380	145+131-	INV	1119	37	3	SK11_L1234L1234.sorted.re_aln.marked.bam|2:SK20_L5678L5678.sorted.re_aln.marked.bam|1	0.93	1.54	0.48
1	155049380	103+100-	1	155053339	7+3-	INV	5257	37	3	SK11_L1234L1234.sorted.re_aln.marked.bam|1:SK20_L5678L5678.sorted.re_aln.marked.bam|2	8.85	14.22	4.19
1	155049380	112+102-	1	155052200	10+9-	INV	3800	33	5	SK11_L1234L1234.sorted.re_aln.marked.bam|1:SK20_L5678L5678.sorted.re_aln.marked.bam|4	7.67	11.94	3.71
1	155057209	9+7-	1	155059015	19+8-	INV	1482	34	6	SK11_L1234L1234.sorted.re_aln.marked.bam|1:SK20_L5678L5678.sorted.re_aln.marked.bam|5	4.75	6.66	3.02
1	155075783	+	2	83065280	-	CTX	128	61	6
1	155091587	0+3-	8	74189804	33+45-	CTX	-117	43	17	SK20_L5678L5678.sorted.re_aln.marked.bam|1:SKBRMIL_L12345678.sorted.re_aln.marked.bam|16	-31.47	-28.77	-32.28
1	155110210	15+6-	1	155112576	24+26-	INV	1548	65	14	SK11_L1234L1234.sorted.re_aln.marked.bam|2:SK20_L5678L5678.sorted.re_aln.marked.bam|12	1.16	8.94	2.30
1	155115774	11+4-	1	155120729	66+27-	INV	2913	58	12	SK11_L1234L1234.sorted.re_aln.marked.bam|1:SK20_L5678L5678.sorted.re_aln.marked.bam|11	3.84	21.98	3.97
1	155115937	32+21-	1	155139024	20+19-	ITX	9505	48	9	SK20_L5678L5678.sorted.re_aln.marked.bam|4:SKBRMIL_L12345678.sorted.re_aln.marked.bam|5	2.87	9.39	4.04
1	155117042	62+23-	1	155120729	42+19-	INV	3417	58	16	SK11_L1234L1234.sorted.re_aln.marked.bam|12:SK20_L5678L5678.sorted.re_aln.marked.bam|4	3.23	18.65	3.73
1	155314624	9+12-	1	155325806	4+4-	ITX	5201	34	4	SK11_L1234L1234.sorted.re_aln.marked.bam|1:SK20_L5678L5678.sorted.re_aln.marked.bam|2:SKBRMIL_L12345678.sorted.re_aln.marked.bam|1	7.32	3.13	3.26
1	155333916	41+43-	1	155337262	71+80-	INV	3212	96	20	SK11_L1234L1234.sorted.re_aln.marked.bam|16:SK20_L5678L5678.sorted.re_aln.marked.bam|4	9.24	5.64	2.95
1	155340142	22+19-	1	155343233	55+50-	INV	1312	40	16	SK11_L1234L1234.sorted.re_aln.marked.bam|10:SK20_L5678L5678.sorted.re_aln.marked.bam|6	4.81	2.97	1.01
1	155346789	4+4-	1	155348065	11+19-	DEL	1496	44	3	SK20_L5678L5678.sorted.re_aln.marked.bam|3	9.82	5.45	4.43
1	155350249	16+20-	1	155352273	38+11-	INV	2058	34	12	SK11_L1234L1234.sorted.re_aln.marked.bam|9:SK20_L5678L5678.sorted.re_aln.marked.bam|3	14.50	9.85	2.56
1	155354519	-	18	17919425	+	CTX	93	46	6
1	155391068	+	X	22559846	-	CTX	113	70	5
1	155418379	18+9-	1	155419513	10+2-	INV	1014	43	8	SK11_L1234L1234.sorted.re_aln.marked.bam|6:SK20_L5678L5678.sorted.re_aln.marked.bam|2	14.06	7.74	2.86
1	155436213	40+17-	1	155438037	103+18-	INV	1713	99	34	SK11_L1234L1234.sorted.re_aln.marked.bam|22:SK20_L5678L5678.sorted.re_aln.marked.bam|12	18.61	9.45	1.31
1	155465037	14+0-	1	155700839	14+9-	INV	235583	99	14	SK11_L1234L1234.sorted.re_aln.marked.bam|6:SK20_L5678L5678.sorted.re_aln.marked.bam|2:SKBRMIL_L12345678.sorted.re_aln.marked.bam|6	3.25	2.09	3.20
1	155465206	4+10-	1	155700839	0+9-	INV	235414	99	8	SK11_L1234L1234.sorted.re_aln.marked.bam|3:SK20_L5678L5678.sorted.re_aln.marked.bam|2:SKBRMIL_L12345678.sorted.re_aln.marked.bam|3	3.25	2.09	3.20
1	155480496	1+13-	1	244640453	13+1-	ITX	81729536	99	12	SK20_L5678L5678.sorted.re_aln.marked.bam|4:SKBRMIL_L12345678.sorted.re_aln.marked.bam|8	2.80	2.81	2.72
1	155491759	6+4-	6	143669596	5+0-	CTX	-226	66	5	SK11_L1234L1234.sorted.re_aln.marked.bam|3:SKBRMIL_L12345678.sorted.re_aln.marked.bam|2
1	1555886	+	17	68507663	+	CTX	40	79	7
1	155610187	0+10-	1	155729678	1+11-	INV	119262	99	10	SK11_L1234L1234.sorted.re_aln.marked.bam|1:SK20_L5678L5678.sorted.re_aln.marked.bam|1:SKBRMIL_L12345678.sorted.re_aln.marked.bam|8	1.98	2.86	3.28
1	155610187	10+10-	1	155729477	12+2-	INV	119065	99	10	SK11_L1234L1234.sorted.re_aln.marked.bam|3:SK20_L5678L5678.sorted.re_aln.marked.bam|4:SKBRMIL_L12345678.sorted.re_aln.marked.bam|3	1.98	2.86	3.28
1	155615153	0+8-	1	155724612	0+5-	INV	109314	33	4	SK11_L1234L1234.sorted.re_aln.marked.bam|2:SK20_L5678L5678.sorted.re_aln.marked.bam|2	2.02	2.99	3.29
1	155615153	25+8-	1	155724450	30+2-	INV	109074	99	25	SK11_L1234L1234.sorted.re_aln.marked.bam|5:SK20_L5678L5678.sorted.re_aln.marked.bam|9:SKBRMIL_L12345678.sorted.re_aln.marked.bam|11	2.02	2.99	3.29
1	155641516	+	7	41742348	+	CTX	40	104	5
1	155751080	4+1-	1	155758220	5+1-	INV	6924	40	3	SK11_L1234L1234.sorted.re_aln.marked.bam|3	0.27	2.15	3.68
1	155807285	+	1	155807501	+	DEL	49	45	13
1	15596242	20+31-	7	5518063	11+12-	CTX	-227	78	11	SK11_L1234L1234.sorted.re_aln.marked.bam|1:SK20_L5678L5678.sorted.re_aln.marked.bam|6:SKBRMIL_L12345678.sorted.re_aln.marked.bam|4
1	156000600	3+11-	4	183493283	87+109-	CTX	-236	79	7	SK20_L5678L5678.sorted.re_aln.marked.bam|7
1	156072930	+	2	165872619	+	CTX	62	26	5
1	156098370	17+6-	1	156100717	57+55-	INV	2009	31	9	SK11_L1234L1234.sorted.re_aln.marked.bam|3:SK20_L5678L5678.sorted.re_aln.marked.bam|6	2.58	7.35	2.11
1	156138821	+	7	22968717	-	CTX	103	56	6
1	156234014	15+2-	1	156247214	122+61-	INV	4187	99	34	SK11_L1234L1234.sorted.re_aln.marked.bam|27:SK20_L5678L5678.sorted.re_aln.marked.bam|7	11.31	4.30	3.03
1	156248515	15+5-	1	156250669	22+8-	INV	1965	35	7	SK11_L1234L1234.sorted.re_aln.marked.bam|4:SK20_L5678L5678.sorted.re_aln.marked.bam|3	8.43	5.32	2.85
1	156267362	+	2	173979590	+	CTX	100	60	6
1	156268611	2+10-	1	156297073	54+65-	ITX	2597	49	20	SK11_L1234L1234.sorted.re_aln.marked.bam|1:SK20_L5678L5678.sorted.re_aln.marked.bam|5:SKBRMIL_L12345678.sorted.re_aln.marked.bam|14	10.08	10.42	3.33
1	156279349	47+6-	1	156281238	26+15-	INV	1801	36	9	SK11_L1234L1234.sorted.re_aln.marked.bam|2:SK20_L5678L5678.sorted.re_aln.marked.bam|7	7.19	7.39	2.56
1	156286948	3+22-	1	156290084	68+72-	INV	1538	77	24	SK11_L1234L1234.sorted.re_aln.marked.bam|11:SK20_L5678L5678.sorted.re_aln.marked.bam|13	9.99	10.00	1.75
1	156297073	11+27-	1	156298754	24+33-	INV	1373	99	21	SK11_L1234L1234.sorted.re_aln.marked.bam|3:SK20_L5678L5678.sorted.re_aln.marked.bam|18	3.55	6.94	1.96
1	156321881	7+0-	1	156323681	4+3-	INV	1631	33	4	SK11_L1234L1234.sorted.re_aln.marked.bam|4	1.06	7.22	3.02
1	156330210	12+4-	1	156333024	17+1-	INV	2524	74	8	SK20_L5678L5678.sorted.re_aln.marked.bam|8	0.86	7.73	3.79
1	156374628	2+4-	1	156377228	2+5-	INV	2320	31	3	SK20_L5678L5678.sorted.re_aln.marked.bam|3	0.56	4.89	3.02
1	156445405	-	9	111756984	+	CTX	103	51	5
1	156455062	6+0-	11	80181869	6+3-	CTX	-219	32	3	SK11_L1234L1234.sorted.re_aln.marked.bam|1:SKBRMIL_L12345678.sorted.re_aln.marked.bam|2
1	156457691	7+0-	3	98749095	9+9-	CTX	-221	52	5	SK11_L1234L1234.sorted.re_aln.marked.bam|2:SKBRMIL_L12345678.sorted.re_aln.marked.bam|3
1	156457882	0+7-	8	123326321	4+9-	CTX	-225	84	7	SK11_L1234L1234.sorted.re_aln.marked.bam|3:SK20_L5678L5678.sorted.re_aln.marked.bam|1:SKBRMIL_L12345678.sorted.re_aln.marked.bam|3
1	156490568	+	14	65371258	+	CTX	51	77	5
1	156492402	11+4-	1	156493985	12+5-	INV	1214	33	9	SK11_L1234L1234.sorted.re_aln.marked.bam|6:SK20_L5678L5678.sorted.re_aln.marked.bam|3	2.38	2.76	1.67
1	15654619	6+7-	1	15674242	15+34-	DEL	19661	51	3	SK11_L1234L1234.sorted.re_aln.marked.bam|2:SK20_L5678L5678.sorted.re_aln.marked.bam|1	4.28	1.43	2.00
1	15654970	30+1-	1	15674242	13+29-	DEL	19312	99	29	SK11_L1234L1234.sorted.re_aln.marked.bam|18:SK20_L5678L5678.sorted.re_aln.marked.bam|4:SKBRMIL_L12345678.sorted.re_aln.marked.bam|7	4.18	1.42	1.99
1	15654975	6+18-	1	15674436	13+0-	ITX	18941	94	11	SK11_L1234L1234.sorted.re_aln.marked.bam|7:SK20_L5678L5678.sorted.re_aln.marked.bam|3:SKBRMIL_L12345678.sorted.re_aln.marked.bam|1	4.03	1.38	1.94
1	15670843	0+4-	1	15690219	4+1-	ITX	18912	40	4	SK11_L1234L1234.sorted.re_aln.marked.bam|1:SK20_L5678L5678.sorted.re_aln.marked.bam|2:SKBRMIL_L12345678.sorted.re_aln.marked.bam|1	2.96	1.41	2.02
1	156751690	1+8-	1	156764608	0+7-	INV	12810	62	7	SK20_L5678L5678.sorted.re_aln.marked.bam|7	2.24	1.39	2.71
1	156771152	8+0-	9	89789171	6+3-	CTX	-211	51	5	SKBRMIL_L12345678.sorted.re_aln.marked.bam|5
1	156797672	-	10	21977388	+	CTX	46	59	5
1	156818412	+	7	129601829	-	CTX	58	114	6
1	156852351	+	2	840407	-	CTX	66	73	6
1	156978671	+	1	156978978	+	DEL	17	24	33
1	157023968	5+1-	5	122452661	26+163-	CTX	-211	57	4	SKBRMIL_L12345678.sorted.re_aln.marked.bam|4
1	1571132	4+2-	1	1634593	3+5-	DEL	63476	37	2	SK11_L1234L1234.sorted.re_aln.marked.bam|2	0.72	2.66	1.81
1	157134161	12+1-	1	157136618	0+13-	DEL	2467	99	10	SK11_L1234L1234.sorted.re_aln.marked.bam|2:SK20_L5678L5678.sorted.re_aln.marked.bam|3:SKBRMIL_L12345678.sorted.re_aln.marked.bam|5	0.02	0.04	0.04
1	157138506	+	3	124512090	+	CTX	63	47	5
1	15713927	+	1	242290457	+	DEL	50	31	6
1	157172471	29+1-	11	24245571	13+30-	CTX	-233	99	29	SK11_L1234L1234.sorted.re_aln.marked.bam|21:SK20_L5678L5678.sorted.re_aln.marked.bam|5:SKBRMIL_L12345678.sorted.re_aln.marked.bam|3
1	157172644	0+13-	11	24245571	13+1-	CTX	-232	99	13	SK11_L1234L1234.sorted.re_aln.marked.bam|8:SK20_L5678L5678.sorted.re_aln.marked.bam|3:SKBRMIL_L12345678.sorted.re_aln.marked.bam|2
1	157227925	+	3	61201700	-	CTX	59	50	5
1	157263775	-	6	132053472	+	CTX	89	48	5
1	1573513	5+1-	1	1636655	13+6-	DEL	63157	88	4	SK20_L5678L5678.sorted.re_aln.marked.bam|1:SKBRMIL_L12345678.sorted.re_aln.marked.bam|3	0.69	2.61	1.75
1	1573534	0+11-	1	1636850	11+0-	ITX	62851	86	11	SK11_L1234L1234.sorted.re_aln.marked.bam|2:SK20_L5678L5678.sorted.re_aln.marked.bam|3:SKBRMIL_L12345678.sorted.re_aln.marked.bam|6	0.69	2.60	1.74
1	157379691	+	16	56923703	+	CTX	64	71	6
1	1573998	2+0-	1	1637138	2+4-	DEL	63159	37	2	SK11_L1234L1234.sorted.re_aln.marked.bam|1:SK20_L5678L5678.sorted.re_aln.marked.bam|1	0.69	2.60	1.74
1	157419778	+	1	1522404	+	INS	66	80	7
1	157437005	18+24-	1	157441029	74+70-	INV	2113	99	24	SK11_L1234L1234.sorted.re_aln.marked.bam|6:SK20_L5678L5678.sorted.re_aln.marked.bam|18	10.40	16.32	2.74
1	157437005	36+42-	1	157439326	87+87-	INV	1129	99	51	SK11_L1234L1234.sorted.re_aln.marked.bam|21:SK20_L5678L5678.sorted.re_aln.marked.bam|30	2.96	4.10	0.91
1	157439326	18+22-	1	157441029	40+37-	INV	1757	37	15	SK11_L1234L1234.sorted.re_aln.marked.bam|8:SK20_L5678L5678.sorted.re_aln.marked.bam|7	4.90	8.50	1.35
1	1574410	9+0-	7	65599229	7+5-	CTX	-236	33	3	SK20_L5678L5678.sorted.re_aln.marked.bam|3
1	157442146	36+14-	1	157443755	38+23-	INV	1405	99	36	SK11_L1234L1234.sorted.re_aln.marked.bam|12:SK20_L5678L5678.sorted.re_aln.marked.bam|24	6.26	9.64	2.46
1	157490846	-	8	137496698	+	CTX	87	15	9
1	157647680	0+7-	8	122413624	8+0-	CTX	-236	69	6	SK11_L1234L1234.sorted.re_aln.marked.bam|5:SK20_L5678L5678.sorted.re_aln.marked.bam|1
1	157684089	+	15	63493469	+	CTX	60	72	5
1	157686311	30+3-	8	68242168	12+4-	CTX	-231	99	12	SK11_L1234L1234.sorted.re_aln.marked.bam|3:SK20_L5678L5678.sorted.re_aln.marked.bam|7:SKBRMIL_L12345678.sorted.re_aln.marked.bam|2
1	157686311	49+4-	2	38044582	17+3-	CTX	-228	99	13	SK11_L1234L1234.sorted.re_aln.marked.bam|1:SK20_L5678L5678.sorted.re_aln.marked.bam|8:SKBRMIL_L12345678.sorted.re_aln.marked.bam|4
1	157695327	32+1-	1	157761623	29+2-	INV	66067	99	26	SK11_L1234L1234.sorted.re_aln.marked.bam|5:SK20_L5678L5678.sorted.re_aln.marked.bam|10:SKBRMIL_L12345678.sorted.re_aln.marked.bam|11	0.61	1.79	2.75
1	157729829	+	1	157729877	+	DEL	49	65	36
1	157730605	1+9-	6	126008021	2+8-	CTX	-214	91	7	SK20_L5678L5678.sorted.re_aln.marked.bam|1:SKBRMIL_L12345678.sorted.re_aln.marked.bam|6
1	15776667	2+11-	4	49324007	1+5-	CTX	-236	33	3	SK11_L1234L1234.sorted.re_aln.marked.bam|3
1	15779699	+	1	32779135	+	DEL	63	37	7
1	157915332	+	1	157916282	+	DEL	26	26	44
1	157915334	113+3-	1	157916277	24+127-	DEL	1027	99	110	SK11_L1234L1234.sorted.re_aln.marked.bam|36:SK20_L5678L5678.sorted.re_aln.marked.bam|50:SKBRMIL_L12345678.sorted.re_aln.marked.bam|24	0.07	0.24	0.09
1	158009995	-	20	49735032	+	CTX	87	79	5
1	158045059	24+40-	1	158046635	31+30-	INV	1296	88	25	SK11_L1234L1234.sorted.re_aln.marked.bam|12:SK20_L5678L5678.sorted.re_aln.marked.bam|13	11.05	10.98	1.06
1	158048377	+	2	32631156	+	CTX	83	40	5
1	158058661	-	4	62358516	+	CTX	90	56	5
1	158058932	-	8	89812376	+	CTX	96	211	5
1	158084795	20+10-	1	158086139	21+18-	INV	1132	40	12	SK11_L1234L1234.sorted.re_aln.marked.bam|4:SK20_L5678L5678.sorted.re_aln.marked.bam|8	7.59	10.75	2.46
1	158103976	+	14	53714961	+	CTX	66	49	5
1	158131591	9+14-	1	158134216	50+96-	INV	1672	39	10	SK11_L1234L1234.sorted.re_aln.marked.bam|2:SK20_L5678L5678.sorted.re_aln.marked.bam|8	5.60	6.81	1.97
1	158139897	45+37-	1	158141021	32+22-	INV	1101	80	18	SK11_L1234L1234.sorted.re_aln.marked.bam|10:SK20_L5678L5678.sorted.re_aln.marked.bam|8	1.69	2.91	1.09
1	158144965	3+25-	1	158148003	21+66-	INV	1710	71	16	SK11_L1234L1234.sorted.re_aln.marked.bam|2:SK20_L5678L5678.sorted.re_aln.marked.bam|14	3.25	6.41	1.43
1	158148003	11+7-	1	158158944	119+138-	INV	1277	62	23	SK11_L1234L1234.sorted.re_aln.marked.bam|6:SK20_L5678L5678.sorted.re_aln.marked.bam|17	15.69	36.23	3.35
1	158148003	12+14-	1	158154595	238+286-	INV	1088	99	47	SK11_L1234L1234.sorted.re_aln.marked.bam|10:SK20_L5678L5678.sorted.re_aln.marked.bam|37	12.06	25.92	3.01
1	158154595	126+158-	1	158156811	66+75-	INV	1226	99	53	SK11_L1234L1234.sorted.re_aln.marked.bam|11:SK20_L5678L5678.sorted.re_aln.marked.bam|42	1.19	2.60	0.24
1	158154595	85+114-	1	158168826	165+177-	INV	11906	58	2	SK11_L1234L1234.sorted.re_aln.marked.bam|1:SK20_L5678L5678.sorted.re_aln.marked.bam|1	15.89	42.23	2.64
1	158154595	99+130-	1	158158944	78+91-	INV	3663	39	20	SK11_L1234L1234.sorted.re_aln.marked.bam|8:SK20_L5678L5678.sorted.re_aln.marked.bam|12	10.71	26.20	2.22
1	158156811	37+49-	1	158158944	68+80-	INV	1420	99	50	SK11_L1234L1234.sorted.re_aln.marked.bam|20:SK20_L5678L5678.sorted.re_aln.marked.bam|30	1.61	4.23	0.31
1	158158944	10+15-	1	158168826	165+175-	INV	6663	39	6	SK11_L1234L1234.sorted.re_aln.marked.bam|2:SK20_L5678L5678.sorted.re_aln.marked.bam|4	14.81	40.68	2.12
1	158158944	39+56-	1	158163525	133+154-	INV	1650	99	64	SK11_L1234L1234.sorted.re_aln.marked.bam|16:SK20_L5678L5678.sorted.re_aln.marked.bam|48	0.25	0.61	0.06
1	158163525	27+26-	1	158169855	128+48-	INV	2390	31	20	SK11_L1234L1234.sorted.re_aln.marked.bam|6:SK20_L5678L5678.sorted.re_aln.marked.bam|14	48.51	139.33	3.87
1	158163525	94+102-	1	158168826	163+168-	INV	3427	99	134	SK11_L1234L1234.sorted.re_aln.marked.bam|36:SK20_L5678L5678.sorted.re_aln.marked.bam|98	0.22	0.57	0.05
1	158168826	44+64-	1	158173605	258+293-	INV	1389	99	162	SK11_L1234L1234.sorted.re_aln.marked.bam|50:SK20_L5678L5678.sorted.re_aln.marked.bam|112	7.58	21.24	1.31
1	158168826	96+86-	1	158169855	78+27-	INV	1374	99	61	SK11_L1234L1234.sorted.re_aln.marked.bam|13:SK20_L5678L5678.sorted.re_aln.marked.bam|48	1.68	4.82	0.25
1	158169855	21+17-	1	158173605	68+74-	INV	1594	60	24	SK11_L1234L1234.sorted.re_aln.marked.bam|7:SK20_L5678L5678.sorted.re_aln.marked.bam|17	3.13	8.18	0.68
1	158173605	11+25-	1	158177668	57+51-	INV	1678	36	14	SK11_L1234L1234.sorted.re_aln.marked.bam|2:SK20_L5678L5678.sorted.re_aln.marked.bam|12	7.78	22.17	2.92
1	158173605	25+37-	1	158175799	39+44-	INV	2363	42	22	SK11_L1234L1234.sorted.re_aln.marked.bam|7:SK20_L5678L5678.sorted.re_aln.marked.bam|15	3.55	10.49	1.18
1	158175799	16+25-	1	158177668	28+29-	INV	1409	48	15	SK11_L1234L1234.sorted.re_aln.marked.bam|3:SK20_L5678L5678.sorted.re_aln.marked.bam|12	2.47	7.19	1.36
1	158177668	15+18-	1	158179766	18+52-	INV	1886	52	14	SK11_L1234L1234.sorted.re_aln.marked.bam|4:SK20_L5678L5678.sorted.re_aln.marked.bam|10	6.16	18.49	2.62
1	158190176	-	1	41515298	+	ITX	123	94	5
1	158198287	+	7	102916710	-	CTX	130	98	8
1	158230988	+	3	197946080	+	CTX	68	31	5
1	158309352	74+101-	1	158310944	8+21-	INV	1677	64	16	SK11_L1234L1234.sorted.re_aln.marked.bam|12:SK20_L5678L5678.sorted.re_aln.marked.bam|4	12.89	15.42	2.60
1	158309352	81+108-	1	158310663	13+12-	INV	1471	48	14	SK11_L1234L1234.sorted.re_aln.marked.bam|7:SK20_L5678L5678.sorted.re_aln.marked.bam|7	13.91	16.79	2.75
1	158324151	10+4-	1	158333967	75+84-	INV	4373	63	2	SK11_L1234L1234.sorted.re_aln.marked.bam|1:SK20_L5678L5678.sorted.re_aln.marked.bam|1	8.18	8.76	1.18
1	158324483	5+1-	1	158333967	73+84-	INV	5662	42	5	SK11_L1234L1234.sorted.re_aln.marked.bam|2:SK20_L5678L5678.sorted.re_aln.marked.bam|3	8.13	8.69	1.14
1	158325737	14+9-	1	158333967	68+84-	INV	3192	31	9	SK11_L1234L1234.sorted.re_aln.marked.bam|4:SK20_L5678L5678.sorted.re_aln.marked.bam|5	5.49	5.91	0.64
1	158326965	28+79-	1	158333967	101+157-	INV	1393	99	94	SK11_L1234L1234.sorted.re_aln.marked.bam|58:SK20_L5678L5678.sorted.re_aln.marked.bam|36	0.25	0.34	0.03
1	158333967	45+59-	1	158337321	72+98-	INV	2740	61	43	SK11_L1234L1234.sorted.re_aln.marked.bam|26:SK20_L5678L5678.sorted.re_aln.marked.bam|17	12.27	14.15	2.10
1	158333967	47+60-	1	158335053	7+2-	INV	1872	52	3	SK11_L1234L1234.sorted.re_aln.marked.bam|1:SK20_L5678L5678.sorted.re_aln.marked.bam|2	30.32	34.36	4.49
1	158333967	61+80-	1	158334237	7+13-	INV	1905	36	7	SK11_L1234L1234.sorted.re_aln.marked.bam|2:SK20_L5678L5678.sorted.re_aln.marked.bam|5	6.50	7.29	1.24
1	158337321	6+28-	1	158339137	26+57-	INV	1327	57	20	SK11_L1234L1234.sorted.re_aln.marked.bam|10:SK20_L5678L5678.sorted.re_aln.marked.bam|10	9.62	14.14	1.65
1	158339137	21+25-	1	158340500	25+31-	INV	1041	99	27	SK11_L1234L1234.sorted.re_aln.marked.bam|12:SK20_L5678L5678.sorted.re_aln.marked.bam|15	0.95	1.33	0.15
1	158343741	21+35-	1	158346170	42+66-	INV	1716	99	29	SK11_L1234L1234.sorted.re_aln.marked.bam|10:SK20_L5678L5678.sorted.re_aln.marked.bam|19	4.60	8.43	2.15
1	158345033	18+25-	1	158347051	15+35-	INV	1594	45	11	SK11_L1234L1234.sorted.re_aln.marked.bam|9:SK20_L5678L5678.sorted.re_aln.marked.bam|2	5.79	11.24	2.42
1	158349415	37+39-	1	158353988	21+46-	INV	4253	39	13	SK11_L1234L1234.sorted.re_aln.marked.bam|10:SK20_L5678L5678.sorted.re_aln.marked.bam|3	7.85	18.47	3.20
1	158349415	49+41-	1	158352727	49+61-	INV	2188	53	17	SK11_L1234L1234.sorted.re_aln.marked.bam|7:SK20_L5678L5678.sorted.re_aln.marked.bam|10	8.25	19.52	3.07
1	158350855	-	17	25617404	+	CTX	90	156	5
1	158362134	20+12-	1	158371222	89+73-	ITX	2443	99	6	SK11_L1234L1234.sorted.re_aln.marked.bam|2:SK20_L5678L5678.sorted.re_aln.marked.bam|3:SKBRMIL_L12345678.sorted.re_aln.marked.bam|1	4.86	12.19	2.79
1	158364749	+	7	12329093	+	CTX	103	54	8
1	158364954	10+21-	1	158366463	22+19-	INV	1164	45	11	SK20_L5678L5678.sorted.re_aln.marked.bam|11	3.64	8.65	1.76
1	158367797	39+33-	1	158371222	72+64-	INV	1572	50	19	SK11_L1234L1234.sorted.re_aln.marked.bam|5:SK20_L5678L5678.sorted.re_aln.marked.bam|14	1.69	5.12	1.24
1	158371222	31+26-	1	158373783	43+21-	INV	2171	46	15	SK11_L1234L1234.sorted.re_aln.marked.bam|2:SK20_L5678L5678.sorted.re_aln.marked.bam|13	3.77	13.58	3.10
1	158371222	52+36-	1	158372204	30+17-	INV	1081	70	20	SK11_L1234L1234.sorted.re_aln.marked.bam|4:SK20_L5678L5678.sorted.re_aln.marked.bam|16	3.99	14.21	3.03
1	158430871	5+18-	1	158446086	70+65-	ITX	3609	61	23	SK11_L1234L1234.sorted.re_aln.marked.bam|5:SK20_L5678L5678.sorted.re_aln.marked.bam|6:SKBRMIL_L12345678.sorted.re_aln.marked.bam|12	5.57	6.72	3.40
1	158431857	5+34-	1	158437926	2+15-	INV	6507	50	9	SK20_L5678L5678.sorted.re_aln.marked.bam|9	2.99	2.73	3.83
1	158444106	18+22-	1	158446086	30+39-	INV	1699	56	18	SK11_L1234L1234.sorted.re_aln.marked.bam|7:SK20_L5678L5678.sorted.re_aln.marked.bam|11	5.76	7.85	1.52
1	158449213	+	17	71256347	-	CTX	95	78	6
1	158481467	18+17-	1	158482725	18+19-	INV	1053	33	7	SK11_L1234L1234.sorted.re_aln.marked.bam|2:SK20_L5678L5678.sorted.re_aln.marked.bam|5	1.13	2.63	1.70
1	158502041	0+9-	1	158504349	29+26-	INV	1560	78	10	SK11_L1234L1234.sorted.re_aln.marked.bam|1:SK20_L5678L5678.sorted.re_aln.marked.bam|9	3.83	11.35	2.61
1	158590147	11+11-	1	158591864	17+16-	INV	1289	32	9	SK11_L1234L1234.sorted.re_aln.marked.bam|7:SK20_L5678L5678.sorted.re_aln.marked.bam|2	5.36	4.52	1.42
1	158595011	10+16-	1	158600217	41+130-	INV	4382	50	15	SK11_L1234L1234.sorted.re_aln.marked.bam|5:SK20_L5678L5678.sorted.re_aln.marked.bam|10	8.42	8.16	2.50
1	158597603	22+43-	1	158600217	35+100-	INV	1647	99	27	SK11_L1234L1234.sorted.re_aln.marked.bam|15:SK20_L5678L5678.sorted.re_aln.marked.bam|12	4.51	4.63	1.36
1	158600217	24+70-	1	158601698	116+90-	INV	1066	99	36	SK11_L1234L1234.sorted.re_aln.marked.bam|12:SK20_L5678L5678.sorted.re_aln.marked.bam|24	3.76	4.52	0.58
1	158605716	19+4-	1	158607123	38+18-	INV	1050	73	17	SK11_L1234L1234.sorted.re_aln.marked.bam|4:SK20_L5678L5678.sorted.re_aln.marked.bam|13	4.36	4.93	1.19
1	158611923	21+5-	1	158613578	25+5-	INV	1360	47	10	SK11_L1234L1234.sorted.re_aln.marked.bam|5:SK20_L5678L5678.sorted.re_aln.marked.bam|5	7.77	8.59	3.01
1	158638545	14+4-	1	158647877	104+46-	INV	1029	90	24	SK11_L1234L1234.sorted.re_aln.marked.bam|12:SK20_L5678L5678.sorted.re_aln.marked.bam|12	13.86	22.23	3.15
1	158639317	11+1-	1	158641151	41+7-	INV	1377	66	12	SK11_L1234L1234.sorted.re_aln.marked.bam|10:SK20_L5678L5678.sorted.re_aln.marked.bam|2	6.16	7.83	1.89
1	158646666	30+46-	1	158647877	51+30-	INV	1015	99	35	SK11_L1234L1234.sorted.re_aln.marked.bam|9:SK20_L5678L5678.sorted.re_aln.marked.bam|26	0.79	1.52	0.11
1	158655676	50+55-	1	158658351	51+50-	INV	1375	99	42	SK11_L1234L1234.sorted.re_aln.marked.bam|16:SK20_L5678L5678.sorted.re_aln.marked.bam|26	2.48	4.96	0.48
1	15868907	+	7	147310531	+	CTX	40	58	5
1	158692365	17+12-	1	158702053	15+3-	INV	9619	57	8	SK20_L5678L5678.sorted.re_aln.marked.bam|8	2.44	3.79	2.77
1	158714595	12+0-	1	158720283	14+6-	INV	5319	35	5	SK11_L1234L1234.sorted.re_aln.marked.bam|4:SK20_L5678L5678.sorted.re_aln.marked.bam|1	3.15	2.64	2.78
1	158715975	1+8-	3	121938092	14+9-	CTX	-236	63	6	SK11_L1234L1234.sorted.re_aln.marked.bam|5:SK20_L5678L5678.sorted.re_aln.marked.bam|1
1	158727128	9+0-	1	158729776	23+8-	INV	2321	82	9	SK11_L1234L1234.sorted.re_aln.marked.bam|9	4.36	3.61	2.94
1	158769298	1+4-	5	68552218	3+3-	CTX	-236	33	3	SK11_L1234L1234.sorted.re_aln.marked.bam|2:SK20_L5678L5678.sorted.re_aln.marked.bam|1
1	158785000	+	18	155685	+	CTX	73	34	5
1	158825425	8+0-	1	158858322	12+12-	INV	32647	36	5	SK11_L1234L1234.sorted.re_aln.marked.bam|5	3.30	2.25	2.92
1	1588354	17+2-	1	1589459	6+2-	INV	1046	31	5	SK11_L1234L1234.sorted.re_aln.marked.bam|1:SK20_L5678L5678.sorted.re_aln.marked.bam|4	0.65	2.80	1.62
1	158884259	+	20	9714023	-	CTX	116	70	5
1	158889331	6+0-	9	67908177	80+11-	CTX	-231	35	6	SK11_L1234L1234.sorted.re_aln.marked.bam|5:SKBRMIL_L12345678.sorted.re_aln.marked.bam|1
1	158937532	5+0-	11	15045489	4+7-	CTX	-221	75	5	SK20_L5678L5678.sorted.re_aln.marked.bam|2:SKBRMIL_L12345678.sorted.re_aln.marked.bam|3
1	158982548	2+0-	1	158987429	17+3-	INV	2176	34	4	SK20_L5678L5678.sorted.re_aln.marked.bam|4	6.39	4.34	3.17
1	159002929	3+15-	1	159004119	5+16-	INV	1015	72	12	SK11_L1234L1234.sorted.re_aln.marked.bam|7:SK20_L5678L5678.sorted.re_aln.marked.bam|5	4.51	2.85	2.44
1	1590038	4+1-	1	1656309	1+3-	DEL	66290	68	3	SK20_L5678L5678.sorted.re_aln.marked.bam|1:SKBRMIL_L12345678.sorted.re_aln.marked.bam|2	0.89	2.32	1.91
1	159061293	3+14-	6	31990417	11+2-	CTX	-236	51	5	SK11_L1234L1234.sorted.re_aln.marked.bam|1:SK20_L5678L5678.sorted.re_aln.marked.bam|4
1	159065468	32+25-	1	208456860	53+46-	DEL	49391600	51	4	SK11_L1234L1234.sorted.re_aln.marked.bam|2:SK20_L5678L5678.sorted.re_aln.marked.bam|2	2.91	2.85	2.88
1	159107072	17+17-	8	123063163	259+248-	CTX	-113	99	104	SK11_L1234L1234.sorted.re_aln.marked.bam|8:SK20_L5678L5678.sorted.re_aln.marked.bam|4:SKBRMIL_L12345678.sorted.re_aln.marked.bam|92	-76.23	-69.90	-80.55
1	159109636	-	15	63133066	+	CTX	60	63	5
1	159111074	16+31-	1	159112416	33+45-	INV	1041	59	15	SK11_L1234L1234.sorted.re_aln.marked.bam|10:SK20_L5678L5678.sorted.re_aln.marked.bam|5	2.07	1.80	0.68
1	159112416	29+29-	1	159113832	32+38-	INV	1296	38	12	SK11_L1234L1234.sorted.re_aln.marked.bam|6:SK20_L5678L5678.sorted.re_aln.marked.bam|6	6.30	5.33	1.81
1	159125764	0+7-	1	159127563	8+9-	INV	1543	33	5	SK11_L1234L1234.sorted.re_aln.marked.bam|5	4.92	3.98	2.83
1	159201659	+	1	159201961	+	DEL	23	30	34
1	159202833	+	8	92395675	+	CTX	73	198	5
1	159229491	32+35-	1	159231022	23+35-	INV	1225	37	9	SK11_L1234L1234.sorted.re_aln.marked.bam|7:SK20_L5678L5678.sorted.re_aln.marked.bam|2	1.82	1.83	1.71
1	15923840	0+3-	1	15926352	2+6-	INV	2301	32	3	SK11_L1234L1234.sorted.re_aln.marked.bam|3	4.22	0.04	1.90
1	159238674	18+16-	1	159240664	43+74-	INV	1110	38	11	SK11_L1234L1234.sorted.re_aln.marked.bam|4:SK20_L5678L5678.sorted.re_aln.marked.bam|7	1.44	1.76	1.41
1	159240664	23+40-	1	159241573	18+17-	INV	1274	41	11	SK11_L1234L1234.sorted.re_aln.marked.bam|6:SK20_L5678L5678.sorted.re_aln.marked.bam|5	3.76	5.56	2.49
1	159262682	14+14-	1	159264406	10+11-	INV	1426	34	6	SK11_L1234L1234.sorted.re_aln.marked.bam|3:SK20_L5678L5678.sorted.re_aln.marked.bam|3	2.08	5.03	2.84
1	159267298	+	7	127738790	+	CTX	74	187	5
1	159268056	+	1	81901045	+	INS	76	66	7
1	159272658	0+32-	7	102919230	16+7-	CTX	-236	86	10	SK11_L1234L1234.sorted.re_aln.marked.bam|2:SK20_L5678L5678.sorted.re_aln.marked.bam|8
1	159272658	0+71-	7	6635358	9+48-	CTX	-233	99	39	SK11_L1234L1234.sorted.re_aln.marked.bam|15:SK20_L5678L5678.sorted.re_aln.marked.bam|20:SKBRMIL_L12345678.sorted.re_aln.marked.bam|4
1	159272658	0+83-	6	125328003	25+6-	CTX	-231	86	12	SK11_L1234L1234.sorted.re_aln.marked.bam|3:SK20_L5678L5678.sorted.re_aln.marked.bam|7:SKBRMIL_L12345678.sorted.re_aln.marked.bam|2
1	159272658	0+98-	4	74123415	4+18-	CTX	-232	98	13	SK11_L1234L1234.sorted.re_aln.marked.bam|6:SK20_L5678L5678.sorted.re_aln.marked.bam|5:SKBRMIL_L12345678.sorted.re_aln.marked.bam|2
1	159291550	+	4	115261599	-	CTX	80	67	6
1	15929320	+	15	53846388	+	CTX	45	70	6
1	159316207	6+25-	1	159317829	6+24-	INV	1319	61	12	SK11_L1234L1234.sorted.re_aln.marked.bam|7:SK20_L5678L5678.sorted.re_aln.marked.bam|5	5.58	3.10	2.24
1	159340778	+	14	100188321	+	CTX	91	46	5
1	159362766	10+2-	1	159366994	8+1-	INV	4026	44	5	SK11_L1234L1234.sorted.re_aln.marked.bam|5	1.12	1.75	3.42
1	159400887	-	21	26075136	+	CTX	99	49	7
1	159405467	39+34-	1	159406754	29+16-	INV	1156	62	15	SK11_L1234L1234.sorted.re_aln.marked.bam|7:SK20_L5678L5678.sorted.re_aln.marked.bam|8	1.90	5.08	1.57
1	159415864	15+12-	1	159417696	20+20-	INV	1363	47	11	SK11_L1234L1234.sorted.re_aln.marked.bam|6:SK20_L5678L5678.sorted.re_aln.marked.bam|5	2.77	5.22	2.18
1	159421623	2+3-	1	159435375	23+9-	ITX	2835	38	9	SK11_L1234L1234.sorted.re_aln.marked.bam|1:SK20_L5678L5678.sorted.re_aln.marked.bam|3:SKBRMIL_L12345678.sorted.re_aln.marked.bam|5	4.34	10.37	4.22
1	159425299	10+7-	1	159427109	30+32-	INV	1315	36	9	SK11_L1234L1234.sorted.re_aln.marked.bam|3:SK20_L5678L5678.sorted.re_aln.marked.bam|6	1.15	2.53	1.90
1	159467767	+	7	102733091	-	CTX	88	47	8
1	159503008	+	20	22892636	-	CTX	77	79	5
1	159594034	12+0-	1	159609083	20+9-	INV	14707	93	10	SK11_L1234L1234.sorted.re_aln.marked.bam|10	2.38	2.22	2.85
1	159659107	5+10-	10	6289034	68+142-	CTX	-153	99	58	SK11_L1234L1234.sorted.re_aln.marked.bam|55:SKBRMIL_L12345678.sorted.re_aln.marked.bam|3	-20.30	-18.50	-21.09
1	159659160	10+10-	9	6788740	61+15-	CTX	-236	73	5	SK20_L5678L5678.sorted.re_aln.marked.bam|5
1	159659885	0+12-	11	76007819	10+0-	CTX	-236	99	9	SK11_L1234L1234.sorted.re_aln.marked.bam|8:SK20_L5678L5678.sorted.re_aln.marked.bam|1
1	159659885	0+14-	11	76007721	2+0-	CTX	-236	33	2	SK11_L1234L1234.sorted.re_aln.marked.bam|2
1	159679398	6+3-	1	159708834	6+9-	DEL	29514	99	5	SK11_L1234L1234.sorted.re_aln.marked.bam|2:SKBRMIL_L12345678.sorted.re_aln.marked.bam|3	0.10	0.04	0.23
1	15968360	+	7	25885524	+	CTX	58	100	5
1	15974064	17+8-	1	242968285	12+5-	ITX	151329104	34	6	SK11_L1234L1234.sorted.re_aln.marked.bam|3:SK20_L5678L5678.sorted.re_aln.marked.bam|1:SKBRMIL_L12345678.sorted.re_aln.marked.bam|2	2.46	2.39	2.26
1	15974284	16+3-	1	242968294	2+17-	DEL	-79789319	99	14	SK11_L1234L1234.sorted.re_aln.marked.bam|10:SK20_L5678L5678.sorted.re_aln.marked.bam|2:SKBRMIL_L12345678.sorted.re_aln.marked.bam|2	2.46	2.39	2.26
1	159755047	5+0-	1	159836605	1+5-	DEL	81595	99	5	SK20_L5678L5678.sorted.re_aln.marked.bam|2:SKBRMIL_L12345678.sorted.re_aln.marked.bam|3	0.84	0.49	1.54
1	15975693	16+3-	7	13837621	17+19-	CTX	-227	38	6	SK11_L1234L1234.sorted.re_aln.marked.bam|3:SK20_L5678L5678.sorted.re_aln.marked.bam|1:SKBRMIL_L12345678.sorted.re_aln.marked.bam|2
1	159764191	14+0-	1	159845761	1+15-	DEL	81590	99	14	SK11_L1234L1234.sorted.re_aln.marked.bam|4:SK20_L5678L5678.sorted.re_aln.marked.bam|2:SKBRMIL_L12345678.sorted.re_aln.marked.bam|8	0.78	0.50	1.50
1	159766298	1+8-	1	159847988	6+0-	ITX	69619	66	7	SK20_L5678L5678.sorted.re_aln.marked.bam|2:SKBRMIL_L12345678.sorted.re_aln.marked.bam|5	0.78	0.51	1.50
1	159778461	14+8-	1	159859990	8+0-	ITX	70886	79	8	SK11_L1234L1234.sorted.re_aln.marked.bam|5:SK20_L5678L5678.sorted.re_aln.marked.bam|1:SKBRMIL_L12345678.sorted.re_aln.marked.bam|2	0.92	0.61	1.45
1	159778630	13+0-	1	159859989	1+13-	DEL	81373	99	13	SK11_L1234L1234.sorted.re_aln.marked.bam|5:SK20_L5678L5678.sorted.re_aln.marked.bam|4:SKBRMIL_L12345678.sorted.re_aln.marked.bam|4	0.92	0.62	1.46
1	159779536	-	21	23702629	+	CTX	77	43	5
1	159780338	0+2-	1	159861844	7+6-	ITX	23071	34	7	SK11_L1234L1234.sorted.re_aln.marked.bam|1:SKBRMIL_L12345678.sorted.re_aln.marked.bam|6	0.93	0.62	1.43
1	159786594	0+5-	1	159868010	6+0-	ITX	80960	45	5	SK11_L1234L1234.sorted.re_aln.marked.bam|1:SK20_L5678L5678.sorted.re_aln.marked.bam|2:SKBRMIL_L12345678.sorted.re_aln.marked.bam|2	1.00	0.65	1.38
1	159786715	1+4-	1	159867778	4+2-	ITX	32169	40	5	SK11_L1234L1234.sorted.re_aln.marked.bam|2:SKBRMIL_L12345678.sorted.re_aln.marked.bam|3	1.00	0.65	1.37
1	159788487	2+1-	1	159869640	1+3-	DEL	81311	33	2	SK11_L1234L1234.sorted.re_aln.marked.bam|1:SKBRMIL_L12345678.sorted.re_aln.marked.bam|1	1.01	0.64	1.35
1	159798107	7+3-	1	159879236	1+6-	DEL	81284	99	6	SK11_L1234L1234.sorted.re_aln.marked.bam|4:SK20_L5678L5678.sorted.re_aln.marked.bam|1:SKBRMIL_L12345678.sorted.re_aln.marked.bam|1	1.14	0.64	1.27
1	159800419	9+1-	1	159881678	3+10-	DEL	81282	99	8	SK11_L1234L1234.sorted.re_aln.marked.bam|1:SK20_L5678L5678.sorted.re_aln.marked.bam|1:SKBRMIL_L12345678.sorted.re_aln.marked.bam|6	1.17	0.64	1.27
1	159815752	17+3-	1	159897492	18+27-	DEL	81762	99	16	SK11_L1234L1234.sorted.re_aln.marked.bam|6:SK20_L5678L5678.sorted.re_aln.marked.bam|3:SKBRMIL_L12345678.sorted.re_aln.marked.bam|7	1.25	0.59	1.21
1	159828208	0+11-	1	159910089	11+0-	ITX	81421	99	11	SK11_L1234L1234.sorted.re_aln.marked.bam|9:SK20_L5678L5678.sorted.re_aln.marked.bam|1:SKBRMIL_L12345678.sorted.re_aln.marked.bam|1	1.26	0.54	1.20
1	159829040	0+5-	1	159910960	7+2-	ITX	58131	50	7	SK11_L1234L1234.sorted.re_aln.marked.bam|4:SKBRMIL_L12345678.sorted.re_aln.marked.bam|3	1.26	0.53	1.18
1	159853081	0+24-	8	118859128	6+63-	CTX	-229	99	23	SK11_L1234L1234.sorted.re_aln.marked.bam|9:SK20_L5678L5678.sorted.re_aln.marked.bam|8:SKBRMIL_L12345678.sorted.re_aln.marked.bam|6
1	159940770	24+0-	1	159941873	2+35-	DEL	1182	99	23	SK11_L1234L1234.sorted.re_aln.marked.bam|4:SK20_L5678L5678.sorted.re_aln.marked.bam|2:SKBRMIL_L12345678.sorted.re_aln.marked.bam|17	1.62	0.01	1.20
1	159971482	8+0-	7	154737698	9+0-	CTX	-215	69	6	SK20_L5678L5678.sorted.re_aln.marked.bam|1:SKBRMIL_L12345678.sorted.re_aln.marked.bam|5
1	160061358	+	1	12214519	+	INS	44	39	5
1	16013103	13+2-	11	24882550	8+5-	CTX	-223	68	6	SK11_L1234L1234.sorted.re_aln.marked.bam|2:SK20_L5678L5678.sorted.re_aln.marked.bam|1:SKBRMIL_L12345678.sorted.re_aln.marked.bam|3
1	160164146	+	4	80085619	+	CTX	47	68	5
1	160286478	10+24-	4	27165725	15+6-	CTX	-232	60	7	SK11_L1234L1234.sorted.re_aln.marked.bam|6:SKBRMIL_L12345678.sorted.re_aln.marked.bam|1
1	160299063	6+0-	1	160302653	13+3-	INV	3387	33	4	SK11_L1234L1234.sorted.re_aln.marked.bam|4	3.78	0.23	2.53
1	160319304	+	1	160319610	+	DEL	19	21	25
1	160375509	+	3	70941676	-	CTX	98	25	6
1	160396687	+	6	22852635	+	CTX	84	43	6
1	160456518	+	4	131768040	-	CTX	70	54	6
1	160461942	+	5	151524271	+	CTX	61	107	5
1	160500784	57+3-	2	32539532	8+40-	CTX	-234	99	39	SK11_L1234L1234.sorted.re_aln.marked.bam|37:SKBRMIL_L12345678.sorted.re_aln.marked.bam|2
1	160501631	43+41-	1	160504669	16+11-	INV	2345	36	9	SK11_L1234L1234.sorted.re_aln.marked.bam|3:SK20_L5678L5678.sorted.re_aln.marked.bam|6	5.20	4.06	2.21
1	160525286	27+13-	10	72833672	73+110-	CTX	-127	42	13	SK11_L1234L1234.sorted.re_aln.marked.bam|6:SKBRMIL_L12345678.sorted.re_aln.marked.bam|7	-36.94	-33.72	-38.41
1	160525896	37+20-	1	160530807	14+15-	INV	4711	42	9	SK11_L1234L1234.sorted.re_aln.marked.bam|5:SK20_L5678L5678.sorted.re_aln.marked.bam|4	5.79	7.23	2.90
1	16056650	4+2-	11	3826093	70+70-	CTX	366	60	14	SK11_L1234L1234.sorted.re_aln.marked.bam|10:SK20_L5678L5678.sorted.re_aln.marked.bam|4	-304.63	-281.38	-308.55
1	160688144	1+9-	5	176343590	0+7-	CTX	-236	99	7	SK11_L1234L1234.sorted.re_aln.marked.bam|1:SK20_L5678L5678.sorted.re_aln.marked.bam|6
1	160693638	6+8-	8	67846681	18+0-	CTX	-231	43	5	SK11_L1234L1234.sorted.re_aln.marked.bam|3:SK20_L5678L5678.sorted.re_aln.marked.bam|1:SKBRMIL_L12345678.sorted.re_aln.marked.bam|1
1	160783029	+	20	58837280	+	CTX	54	52	6
1	160811948	3+6-	6	57343466	6+1-	CTX	-229	62	4	SK11_L1234L1234.sorted.re_aln.marked.bam|3:SKBRMIL_L12345678.sorted.re_aln.marked.bam|1
1	160812839	+	7	88183857	+	CTX	61	124	5
1	160841612	19+4-	1	160842903	16+6-	INV	1062	49	10	SK11_L1234L1234.sorted.re_aln.marked.bam|6:SK20_L5678L5678.sorted.re_aln.marked.bam|4	0.81	1.13	1.38
1	160972643	-	11	74311667	+	CTX	74	66	5
1	1609734	17+0-	1	1662599	13+34-	DEL	52882	99	17	SK11_L1234L1234.sorted.re_aln.marked.bam|1:SK20_L5678L5678.sorted.re_aln.marked.bam|11:SKBRMIL_L12345678.sorted.re_aln.marked.bam|5	0.88	1.28	1.58
1	161019896	1+10-	10	38677952	10+2-	CTX	-220	99	8	SK20_L5678L5678.sorted.re_aln.marked.bam|3:SKBRMIL_L12345678.sorted.re_aln.marked.bam|5
1	161024555	8+2-	10	38682665	0+8-	CTX	-225	85	7	SK20_L5678L5678.sorted.re_aln.marked.bam|4:SKBRMIL_L12345678.sorted.re_aln.marked.bam|3
1	161040097	5+1-	10	38698312	1+7-	CTX	-236	68	5	SK11_L1234L1234.sorted.re_aln.marked.bam|1:SK20_L5678L5678.sorted.re_aln.marked.bam|4
1	161046968	17+1-	10	38705189	4+15-	CTX	-231	99	15	SK11_L1234L1234.sorted.re_aln.marked.bam|2:SK20_L5678L5678.sorted.re_aln.marked.bam|10:SKBRMIL_L12345678.sorted.re_aln.marked.bam|3
1	161054284	3+1-	10	38712448	0+3-	CTX	-211	34	3	SKBRMIL_L12345678.sorted.re_aln.marked.bam|3
1	161146131	+	11	44383047	-	CTX	66	62	5
1	161172955	50+17-	10	71701505	43+27-	CTX	-232	99	15	SK11_L1234L1234.sorted.re_aln.marked.bam|10:SK20_L5678L5678.sorted.re_aln.marked.bam|3:SKBRMIL_L12345678.sorted.re_aln.marked.bam|2
1	161172955	73+20-	4	53193647	41+32-	CTX	-234	99	18	SK11_L1234L1234.sorted.re_aln.marked.bam|13:SK20_L5678L5678.sorted.re_aln.marked.bam|4:SKBRMIL_L12345678.sorted.re_aln.marked.bam|1
1	161335467	+	11	126647884	-	CTX	79	41	5
1	161370691	-	3	170897519	+	CTX	94	83	5
1	161394804	+	20	19056243	+	CTX	89	65	7
1	1614506	8+1-	1	1667699	4+9-	DEL	53224	99	7	SK20_L5678L5678.sorted.re_aln.marked.bam|1:SKBRMIL_L12345678.sorted.re_aln.marked.bam|6	0.93	1.25	1.57
1	161583298	-	4	109795280	+	CTX	63	93	5
1	161638320	+	13	103259386	-	CTX	78	35	5
1	161708748	+	4	111215165	-	CTX	79	61	6
1	161716974	1+8-	4	55841911	8+0-	CTX	-232	96	8	SK11_L1234L1234.sorted.re_aln.marked.bam|5:SK20_L5678L5678.sorted.re_aln.marked.bam|2:SKBRMIL_L12345678.sorted.re_aln.marked.bam|1
1	1618112	2+9-	1	1670941	7+1-	ITX	39220	31	4	SK11_L1234L1234.sorted.re_aln.marked.bam|3:SKBRMIL_L12345678.sorted.re_aln.marked.bam|1	0.95	1.14	1.53
1	161865736	+	12	39624610	+	CTX	60	33	6
1	161888295	+	4	158126997	+	CTX	53	55	5
1	161898693	23+1-	2	6248689	2+16-	CTX	-232	99	15	SK11_L1234L1234.sorted.re_aln.marked.bam|1:SK20_L5678L5678.sorted.re_aln.marked.bam|12:SKBRMIL_L12345678.sorted.re_aln.marked.bam|2
1	162141769	19+13-	1	162143419	21+11-	INV	1605	45	9	SK11_L1234L1234.sorted.re_aln.marked.bam|7:SK20_L5678L5678.sorted.re_aln.marked.bam|2	2.31	1.83	1.98
1	16228144	9+0-	1	16249836	4+11-	DEL	21688	99	9	SK11_L1234L1234.sorted.re_aln.marked.bam|3:SK20_L5678L5678.sorted.re_aln.marked.bam|4:SKBRMIL_L12345678.sorted.re_aln.marked.bam|2	2.44	0.88	1.85
1	16229110	1+5-	1	16250946	4+0-	ITX	17072	31	5	SK11_L1234L1234.sorted.re_aln.marked.bam|1:SKBRMIL_L12345678.sorted.re_aln.marked.bam|4	2.40	0.77	1.86
1	16231646	+	4	54435628	+	CTX	65	68	5
1	16234253	2+0-	1	16257485	0+3-	DEL	23200	40	2	SK11_L1234L1234.sorted.re_aln.marked.bam|1:SK20_L5678L5678.sorted.re_aln.marked.bam|1	2.14	0.39	1.89
1	16234599	0+12-	1	16257942	12+1-	ITX	20938	99	12	SK11_L1234L1234.sorted.re_aln.marked.bam|5:SK20_L5678L5678.sorted.re_aln.marked.bam|4:SKBRMIL_L12345678.sorted.re_aln.marked.bam|3	2.16	0.40	1.92
1	16237920	11+1-	1	16240246	15+1-	INV	2076	63	8	SK11_L1234L1234.sorted.re_aln.marked.bam|5:SK20_L5678L5678.sorted.re_aln.marked.bam|3	1.69	0.67	1.08
1	16238874	0+10-	1	16261436	11+2-	ITX	22098	99	10	SK11_L1234L1234.sorted.re_aln.marked.bam|3:SK20_L5678L5678.sorted.re_aln.marked.bam|4:SKBRMIL_L12345678.sorted.re_aln.marked.bam|3	2.24	0.19	1.96
1	16239301	10+0-	1	16261745	20+13-	DEL	22457	99	9	SK11_L1234L1234.sorted.re_aln.marked.bam|3:SK20_L5678L5678.sorted.re_aln.marked.bam|2:SKBRMIL_L12345678.sorted.re_aln.marked.bam|4	2.35	0.18	1.99
1	16239345	9+14-	1	16261917	16+0-	ITX	22102	99	14	SK11_L1234L1234.sorted.re_aln.marked.bam|9:SK20_L5678L5678.sorted.re_aln.marked.bam|3:SKBRMIL_L12345678.sorted.re_aln.marked.bam|2	2.33	0.18	1.98
1	16239529	9+0-	1	16261949	14+12-	DEL	22441	99	9	SK11_L1234L1234.sorted.re_aln.marked.bam|4:SK20_L5678L5678.sorted.re_aln.marked.bam|2:SKBRMIL_L12345678.sorted.re_aln.marked.bam|3	2.39	0.18	2.01
1	16239545	1+11-	1	16262112	12+1-	ITX	22112	98	11	SK11_L1234L1234.sorted.re_aln.marked.bam|4:SK20_L5678L5678.sorted.re_aln.marked.bam|2:SKBRMIL_L12345678.sorted.re_aln.marked.bam|5	2.38	0.18	2.00
1	162507233	6+1-	2	190707701	0+4-	CTX	-229	42	4	SK11_L1234L1234.sorted.re_aln.marked.bam|3:SKBRMIL_L12345678.sorted.re_aln.marked.bam|1
1	162512483	13+7-	2	119169952	24+28-	CTX	-236	45	8	SK11_L1234L1234.sorted.re_aln.marked.bam|7:SK20_L5678L5678.sorted.re_aln.marked.bam|1
1	162523213	1+6-	3	35916882	8+0-	CTX	-226	64	5	SK11_L1234L1234.sorted.re_aln.marked.bam|3:SKBRMIL_L12345678.sorted.re_aln.marked.bam|2
1	162539467	+	5	52897717	+	CTX	55	44	5
1	162599218	+	1	205355418	-	ITX	71	39	6
1	162623108	0+3-	2	235026113	4+2-	CTX	-227	39	3	SK20_L5678L5678.sorted.re_aln.marked.bam|2:SKBRMIL_L12345678.sorted.re_aln.marked.bam|1
1	162738641	3+10-	1	162746335	0+6-	INV	7556	57	6	SK11_L1234L1234.sorted.re_aln.marked.bam|6	5.21	0.31	3.33
1	162738641	3+15-	1	162746194	2+8-	INV	7493	47	5	SK11_L1234L1234.sorted.re_aln.marked.bam|5	5.22	0.31	3.31
1	162739092	8+5-	8	116309971	181+212-	CTX	-102	99	108	SK11_L1234L1234.sorted.re_aln.marked.bam|12:SK20_L5678L5678.sorted.re_aln.marked.bam|5:SKBRMIL_L12345678.sorted.re_aln.marked.bam|91	-57.03	-52.34	-59.93
1	162831621	+	11	8192000	+	CTX	73	49	5
1	16289234	1+13-	6	134521419	14+3-	CTX	-236	61	6	SK11_L1234L1234.sorted.re_aln.marked.bam|6
1	162982405	8+1-	1	224148788	3+20-	DEL	61166400	51	3	SK11_L1234L1234.sorted.re_aln.marked.bam|1:SK20_L5678L5678.sorted.re_aln.marked.bam|2	2.91	2.79	2.88
1	163205390	+	15	37479780	-	CTX	67	68	6
1	163215506	7+1-	1	163217387	8+3-	INV	1215	33	4	SK11_L1234L1234.sorted.re_aln.marked.bam|4	6.93	1.23	2.67
1	163254967	6+1-	4	46375217	0+4-	CTX	-236	39	4	SK11_L1234L1234.sorted.re_aln.marked.bam|3:SK20_L5678L5678.sorted.re_aln.marked.bam|1
1	163335247	+	11	113134684	+	CTX	51	36	5
1	163359083	+	17	75515132	+	CTX	40	158	6
1	163433614	-	10	97129785	+	CTX	104	32	6
1	163472521	+	5	162611939	+	CTX	87	35	5
1	163478777	+	10	49573454	+	CTX	67	74	5
1	16348012	-	14	83691008	+	CTX	64	36	5
1	163485823	25+3-	4	80143614	12+17-	CTX	-227	99	12	SK11_L1234L1234.sorted.re_aln.marked.bam|2:SK20_L5678L5678.sorted.re_aln.marked.bam|6:SKBRMIL_L12345678.sorted.re_aln.marked.bam|4
1	163485918	13+3-	4	171653476	2+6-	CTX	-231	52	5	SK20_L5678L5678.sorted.re_aln.marked.bam|4:SKBRMIL_L12345678.sorted.re_aln.marked.bam|1
1	163570510	+	8	116983537	-	CTX	7	296	5
1	163583794	+	1	163583879	+	DEL	15	29	19
1	163617303	9+17-	1	163619318	4+19-	INV	1814	99	14	SK11_L1234L1234.sorted.re_aln.marked.bam|12:SK20_L5678L5678.sorted.re_aln.marked.bam|2	1.15	2.03	2.49
1	163636111	1+8-	1	163639015	31+33-	INV	1124	50	11	SK11_L1234L1234.sorted.re_aln.marked.bam|4:SK20_L5678L5678.sorted.re_aln.marked.bam|7	3.07	5.26	2.53
1	16365051	1+14-	1	16370834	0+18-	INV	5492	99	14	SK11_L1234L1234.sorted.re_aln.marked.bam|14	1.65	NA	NA
1	16369299	+	21	26085231	+	CTX	37	44	5
1	163707145	4+3-	1	163708136	5+6-	DEL	1084	37	2	SK20_L5678L5678.sorted.re_aln.marked.bam|2	2.20	12.27	3.95
1	1637597	1+8-	1	151614651	16+15-	ITX	124980288	35	6	SK20_L5678L5678.sorted.re_aln.marked.bam|3:SKBRMIL_L12345678.sorted.re_aln.marked.bam|3	2.26	2.18	1.97
1	163793324	+	8	42941322	+	CTX	83	37	5
1	163801615	6+6-	1	163803397	7+14-	INV	1419	46	7	SK11_L1234L1234.sorted.re_aln.marked.bam|7	2.02	2.94	2.80
1	163845809	6+13-	1	163847324	17+22-	INV	1393	34	7	SK11_L1234L1234.sorted.re_aln.marked.bam|4:SK20_L5678L5678.sorted.re_aln.marked.bam|3	2.08	1.92	1.72
1	163885124	9+0-	1	163888724	16+20-	INV	1819	36	7	SK11_L1234L1234.sorted.re_aln.marked.bam|4:SK20_L5678L5678.sorted.re_aln.marked.bam|3	3.61	2.85	2.54
1	163932161	+	8	128366004	+	CTX	67	297	5
1	163972210	4+6-	1	163985488	8+5-	ITX	3526	39	7	SK11_L1234L1234.sorted.re_aln.marked.bam|1:SK20_L5678L5678.sorted.re_aln.marked.bam|3:SKBRMIL_L12345678.sorted.re_aln.marked.bam|3	3.81	4.24	2.78
1	163976047	9+11-	2	128019644	23+27-	CTX	-129	38	6	SK11_L1234L1234.sorted.re_aln.marked.bam|2:SK20_L5678L5678.sorted.re_aln.marked.bam|1:SKBRMIL_L12345678.sorted.re_aln.marked.bam|3	-13.64	-10.73	-13.05
1	1639814	1+14-	1	1658016	17+34-	INV	16555	79	12	SK11_L1234L1234.sorted.re_aln.marked.bam|1:SK20_L5678L5678.sorted.re_aln.marked.bam|11	1.20	1.56	2.15
1	163997869	+	1	163998114	+	DEL	11	7	21
1	164002523	15+8-	1	164003943	19+8-	INV	1025	43	8	SK11_L1234L1234.sorted.re_aln.marked.bam|4:SK20_L5678L5678.sorted.re_aln.marked.bam|4	3.69	2.88	1.95
1	164006294	28+21-	1	164007319	35+17-	INV	1075	31	8	SK11_L1234L1234.sorted.re_aln.marked.bam|3:SK20_L5678L5678.sorted.re_aln.marked.bam|5	2.25	1.68	1.52
1	164018841	7+3-	7	109119309	2+17-	CTX	-229	31	4	SK11_L1234L1234.sorted.re_aln.marked.bam|1:SK20_L5678L5678.sorted.re_aln.marked.bam|2:SKBRMIL_L12345678.sorted.re_aln.marked.bam|1
1	164078673	55+48-	1	164079746	31+20-	INV	1172	90	23	SK11_L1234L1234.sorted.re_aln.marked.bam|13:SK20_L5678L5678.sorted.re_aln.marked.bam|10	6.98	6.37	1.98
1	164085107	24+28-	1	164086506	49+31-	INV	1077	40	12	SK11_L1234L1234.sorted.re_aln.marked.bam|6:SK20_L5678L5678.sorted.re_aln.marked.bam|6	6.41	6.57	1.60
1	164086799	28+20-	5	176573158	1+5-	CTX	-236	34	4	SK11_L1234L1234.sorted.re_aln.marked.bam|2:SK20_L5678L5678.sorted.re_aln.marked.bam|2
1	164143229	10+3-	1	164148821	16+4-	INV	5291	74	8	SK11_L1234L1234.sorted.re_aln.marked.bam|8	5.17	5.18	3.39
1	164174507	38+33-	3	99570673	19+15-	CTX	-233	61	9	SK11_L1234L1234.sorted.re_aln.marked.bam|8:SKBRMIL_L12345678.sorted.re_aln.marked.bam|1
1	164174602	44+36-	2	223899746	8+3-	CTX	-236	63	9	SK11_L1234L1234.sorted.re_aln.marked.bam|8:SK20_L5678L5678.sorted.re_aln.marked.bam|1
1	164252186	+	3	104303098	+	CTX	68	26	5
1	164325725	+	1	48397045	-	ITX	104	37	5
1	164375300	+	7	119684780	-	CTX	90	194	5
1	164405382	+	7	45110486	+	CTX	55	140	6
1	164604131	+	12	128559695	+	CTX	70	22	7
1	164702215	-	4	96379103	+	CTX	58	55	6
1	164735601	+	7	32911553	-	CTX	62	108	7
1	164820130	2+4-	1	164823035	1+5-	INV	2714	38	4	SK11_L1234L1234.sorted.re_aln.marked.bam|4	1.54	1.05	2.80
1	164821002	-	20	6035554	+	CTX	84	94	5
1	16482813	2+12-	1	16484255	8+16-	INV	1069	31	5	SK11_L1234L1234.sorted.re_aln.marked.bam|1:SK20_L5678L5678.sorted.re_aln.marked.bam|4	0.96	0.25	1.21
1	164843589	17+0-	8	146220012	24+32-	CTX	-214	99	8	SK20_L5678L5678.sorted.re_aln.marked.bam|1:SKBRMIL_L12345678.sorted.re_aln.marked.bam|7
1	164843589	9+0-	9	130656922	22+11-	CTX	-219	99	9	SK20_L5678L5678.sorted.re_aln.marked.bam|3:SKBRMIL_L12345678.sorted.re_aln.marked.bam|6
1	164896196	+	2	64831168	-	CTX	69	66	5
1	164917123	+	17	18695028	+	CTX	60	30	5
1	164977701	-	9	82694794	+	CTX	25	37	5
1	16498389	17+21-	1	16510567	0+12-	INV	11055	99	12	SK11_L1234L1234.sorted.re_aln.marked.bam|11:SK20_L5678L5678.sorted.re_aln.marked.bam|1	1.44	0.32	1.84
1	165035644	2+1-	6	5213266	1+2-	CTX	-211	35	2	SKBRMIL_L12345678.sorted.re_aln.marked.bam|2
1	165038710	4+1-	9	106020984	2+5-	CTX	-227	32	3	SK11_L1234L1234.sorted.re_aln.marked.bam|1:SK20_L5678L5678.sorted.re_aln.marked.bam|1:SKBRMIL_L12345678.sorted.re_aln.marked.bam|1
1	165087356	-	4	186749898	+	CTX	64	47	6
1	165138208	+	6	65767283	+	CTX	77	40	5
1	165318857	-	15	96785459	+	CTX	108	40	5
1	165324923	+	11	68588909	+	CTX	90	158	6
1	165328182	-	11	83544451	+	CTX	73	60	5
1	165332188	15+15-	1	165334206	13+24-	INV	1420	31	6	SK11_L1234L1234.sorted.re_aln.marked.bam|3:SK20_L5678L5678.sorted.re_aln.marked.bam|3	5.39	4.98	2.39
1	165341226	12+9-	1	165344194	22+26-	INV	2663	55	11	SK11_L1234L1234.sorted.re_aln.marked.bam|4:SK20_L5678L5678.sorted.re_aln.marked.bam|7	4.93	5.68	2.56
1	165417401	+	13	95493066	-	CTX	109	46	7
1	165589642	+	10	74495724	-	CTX	63	105	7
1	165717165	20+14-	1	165719476	36+34-	INV	1903	32	9	SK11_L1234L1234.sorted.re_aln.marked.bam|3:SK20_L5678L5678.sorted.re_aln.marked.bam|6	3.99	6.49	2.19
1	165719476	28+25-	1	165720901	40+46-	INV	1196	36	11	SK11_L1234L1234.sorted.re_aln.marked.bam|4:SK20_L5678L5678.sorted.re_aln.marked.bam|7	3.91	6.98	2.39
1	165727709	19+27-	1	165729409	25+25-	INV	1530	32	8	SK11_L1234L1234.sorted.re_aln.marked.bam|2:SK20_L5678L5678.sorted.re_aln.marked.bam|6	5.70	8.82	2.42
1	165810195	14+6-	1	165811595	23+6-	INV	1041	68	11	SK11_L1234L1234.sorted.re_aln.marked.bam|5:SK20_L5678L5678.sorted.re_aln.marked.bam|6	1.47	1.76	1.64
1	165837407	-	3	16075591	+	CTX	107	70	5
1	165849260	9+3-	9	96286252	7+5-	CTX	-227	51	6	SK11_L1234L1234.sorted.re_aln.marked.bam|1:SK20_L5678L5678.sorted.re_aln.marked.bam|3:SKBRMIL_L12345678.sorted.re_aln.marked.bam|2
1	165867798	+	4	142033722	+	CTX	87	51	6
1	165887523	18+2-	1	165892800	13+3-	INV	5200	87	11	SK20_L5678L5678.sorted.re_aln.marked.bam|11	1.23	6.94	3.19
1	165930219	2+8-	1	165933580	3+12-	INV	3131	41	5	SK20_L5678L5678.sorted.re_aln.marked.bam|5	1.61	7.14	3.20
1	165934778	34+3-	1	165936540	20+11-	INV	1581	36	7	SK11_L1234L1234.sorted.re_aln.marked.bam|1:SK20_L5678L5678.sorted.re_aln.marked.bam|6	2.23	10.07	2.90
1	166031493	13+13-	1	166032760	30+12-	INV	1092	36	7	SK11_L1234L1234.sorted.re_aln.marked.bam|2:SK20_L5678L5678.sorted.re_aln.marked.bam|5	1.68	4.26	2.06
1	166037799	12+18-	1	166039280	31+18-	INV	1193	44	12	SK11_L1234L1234.sorted.re_aln.marked.bam|6:SK20_L5678L5678.sorted.re_aln.marked.bam|6	3.40	7.50	1.61
1	16607821	7+5-	1	16610125	11+13-	INV	2045	39	6	SK11_L1234L1234.sorted.re_aln.marked.bam|6	2.16	0.55	1.98
1	16609388	6+0-	1	16610890	8+1-	INV	1256	36	4	SK11_L1234L1234.sorted.re_aln.marked.bam|3:SK20_L5678L5678.sorted.re_aln.marked.bam|1	1.65	0.45	2.00
1	166195004	-	X	39271762	+	CTX	87	46	5
1	166233726	-	17	23704304	+	CTX	48	166	8
1	166264027	5+2-	1	166266091	3+0-	INV	1835	33	3	SK20_L5678L5678.sorted.re_aln.marked.bam|3	0.55	0.89	2.54
1	166309292	+	5	95203716	+	CTX	58	55	5
1	166469028	+	9	132971366	-	CTX	105	83	5
1	166477463	9+18-	4	96107754	8+2-	CTX	-236	33	5	SK11_L1234L1234.sorted.re_aln.marked.bam|4:SK20_L5678L5678.sorted.re_aln.marked.bam|1
1	166534670	3+6-	3	13886770	177+160-	CTX	50	99	36	SK11_L1234L1234.sorted.re_aln.marked.bam|14:SK20_L5678L5678.sorted.re_aln.marked.bam|14:SKBRMIL_L12345678.sorted.re_aln.marked.bam|8	-4.46	-3.49	-4.36
1	166687146	+	X	112713780	+	CTX	81	12	6
1	166687656	0+25-	8	30225037	45+8-	CTX	-230	99	25	SK11_L1234L1234.sorted.re_aln.marked.bam|3:SK20_L5678L5678.sorted.re_aln.marked.bam|16:SKBRMIL_L12345678.sorted.re_aln.marked.bam|6
1	166705007	-	6	166084416	+	CTX	95	74	5
1	166770032	6+1-	1	166771375	4+1-	INV	1125	32	3	SK11_L1234L1234.sorted.re_aln.marked.bam|3	3.19	5.24	2.70
1	166777905	24+0-	1	166816041	30+15-	INV	37892	99	24	SK11_L1234L1234.sorted.re_aln.marked.bam|7:SK20_L5678L5678.sorted.re_aln.marked.bam|14:SKBRMIL_L12345678.sorted.re_aln.marked.bam|3	2.17	3.52	2.44
1	166778106	0+8-	1	166816041	1+10-	INV	37688	74	7	SK11_L1234L1234.sorted.re_aln.marked.bam|2:SK20_L5678L5678.sorted.re_aln.marked.bam|4:SKBRMIL_L12345678.sorted.re_aln.marked.bam|1	2.16	3.51	2.45
1	166779360	1+63-	1	166814953	3+61-	INV	35420	99	59	SK11_L1234L1234.sorted.re_aln.marked.bam|16:SK20_L5678L5678.sorted.re_aln.marked.bam|31:SKBRMIL_L12345678.sorted.re_aln.marked.bam|12	2.09	3.46	2.51
1	166782388	12+5-	1	166810062	12+1-	INV	27447	99	8	SK11_L1234L1234.sorted.re_aln.marked.bam|1:SK20_L5678L5678.sorted.re_aln.marked.bam|3:SKBRMIL_L12345678.sorted.re_aln.marked.bam|4	2.05	3.56	2.71
1	166782388	3+4-	1	166810145	0+4-	INV	27595	95	4	SK20_L5678L5678.sorted.re_aln.marked.bam|1:SKBRMIL_L12345678.sorted.re_aln.marked.bam|3	2.05	3.56	2.72
1	16682548	12+9-	1	17140159	85+73-	INV	337503	99	23	SK11_L1234L1234.sorted.re_aln.marked.bam|12:SK20_L5678L5678.sorted.re_aln.marked.bam|9:SKBRMIL_L12345678.sorted.re_aln.marked.bam|2	5.20	0.49	2.46
1	16683053	1+15-	1	17138995	16+36-	INV	455436	99	15	SK11_L1234L1234.sorted.re_aln.marked.bam|15	5.18	0.48	2.45
1	166830761	24+14-	1	166832349	43+29-	INV	1422	43	13	SK11_L1234L1234.sorted.re_aln.marked.bam|5:SK20_L5678L5678.sorted.re_aln.marked.bam|8	8.07	7.98	1.41
1	166838886	+	1	166840860	+	DEL	30	22	14
1	166838888	22+2-	1	166840857	2+24-	DEL	2053	99	22	SK11_L1234L1234.sorted.re_aln.marked.bam|5:SK20_L5678L5678.sorted.re_aln.marked.bam|10:SKBRMIL_L12345678.sorted.re_aln.marked.bam|7	4.86	2.64	1.27
1	16685533	1+2-	1	16832308	7+1-	ITX	97484	35	3	SK11_L1234L1234.sorted.re_aln.marked.bam|3	6.94	0.70	2.99
1	166855347	10+3-	1	166857119	17+9-	INV	1514	43	7	SK11_L1234L1234.sorted.re_aln.marked.bam|7	4.08	5.46	2.79
1	166875017	2+12-	8	19568609	54+49-	CTX	-232	61	7	SK11_L1234L1234.sorted.re_aln.marked.bam|3:SK20_L5678L5678.sorted.re_aln.marked.bam|3:SKBRMIL_L12345678.sorted.re_aln.marked.bam|1
1	166875112	3+16-	4	181064688	4+1-	CTX	-227	33	3	SK20_L5678L5678.sorted.re_aln.marked.bam|2:SKBRMIL_L12345678.sorted.re_aln.marked.bam|1
1	166882004	+	8	75403428	-	CTX	66	232	6
1	166883472	4+1-	1	166892869	8+4-	INV	9178	37	4	SK20_L5678L5678.sorted.re_aln.marked.bam|4	0.96	3.13	2.86
1	166884370	8+9-	1	166887230	8+7-	INV	2604	34	5	SK20_L5678L5678.sorted.re_aln.marked.bam|5	1.18	3.84	2.57
1	16695569	18+2-	1	17116158	8+5-	INV	420463	86	5	SK11_L1234L1234.sorted.re_aln.marked.bam|2:SKBRMIL_L12345678.sorted.re_aln.marked.bam|3	4.98	0.36	2.39
1	166960922	6+7-	8	119055426	145+206-	CTX	-106	99	72	SK11_L1234L1234.sorted.re_aln.marked.bam|8:SK20_L5678L5678.sorted.re_aln.marked.bam|1:SKBRMIL_L12345678.sorted.re_aln.marked.bam|63	-55.47	-50.83	-58.52
1	166961138	6+16-	5	151209086	36+22-	CTX	-236	37	5	SK11_L1234L1234.sorted.re_aln.marked.bam|3:SK20_L5678L5678.sorted.re_aln.marked.bam|2
1	16696870	0+2-	1	17114880	2+4-	INV	417763	58	2	SKBRMIL_L12345678.sorted.re_aln.marked.bam|2	4.99	0.36	2.38
1	166994349	-	3	7024388	+	CTX	55	56	5
1	16702984	16+6-	1	17108895	16+1-	INV	405664	99	14	SK11_L1234L1234.sorted.re_aln.marked.bam|5:SK20_L5678L5678.sorted.re_aln.marked.bam|6:SKBRMIL_L12345678.sorted.re_aln.marked.bam|3	5.04	0.36	2.37
1	16703920	4+1-	7	138043298	8+3-	CTX	-211	39	3	SKBRMIL_L12345678.sorted.re_aln.marked.bam|3
1	167044207	+	X	79075802	-	CTX	96	20	5
1	167061285	+	3	153074911	+	CTX	75	130	5
1	16706165	2+5-	1	16947021	0+4-	INV	240669	97	4	SK11_L1234L1234.sorted.re_aln.marked.bam|1:SKBRMIL_L12345678.sorted.re_aln.marked.bam|3	7.33	0.47	3.17
1	167065533	-	20	55676565	+	CTX	88	199	5
1	167067130	+	4	56945321	-	CTX	79	49	5
1	16708432	11+9-	1	17100031	10+1-	INV	391396	99	9	SK11_L1234L1234.sorted.re_aln.marked.bam|4:SKBRMIL_L12345678.sorted.re_aln.marked.bam|5	5.07	0.32	2.33
1	16708432	2+9-	1	17100210	4+10-	INV	391546	99	7	SK11_L1234L1234.sorted.re_aln.marked.bam|4:SKBRMIL_L12345678.sorted.re_aln.marked.bam|3	5.07	0.32	2.33
1	16709709	2+3-	1	17099019	18+13-	INV	388987	39	3	SK11_L1234L1234.sorted.re_aln.marked.bam|2:SKBRMIL_L12345678.sorted.re_aln.marked.bam|1	5.08	0.32	2.33
1	16710097	39+4-	1	147487081	5+39-	DEL	130777056	99	35	SK11_L1234L1234.sorted.re_aln.marked.bam|16:SK20_L5678L5678.sorted.re_aln.marked.bam|14:SKBRMIL_L12345678.sorted.re_aln.marked.bam|5	2.15	2.01	1.89
1	16710097	4+4-	1	218695088	4+5-	INV	201984784	48	2	SKBRMIL_L12345678.sorted.re_aln.marked.bam|2	2.46	2.35	2.25
1	16710097	65+4-	1	17098446	33+12-	INV	388130	99	26	SK11_L1234L1234.sorted.re_aln.marked.bam|19:SKBRMIL_L12345678.sorted.re_aln.marked.bam|7	5.08	0.31	2.33
1	16710557	4+6-	1	147487800	5+1-	ITX	130776792	35	5	SK11_L1234L1234.sorted.re_aln.marked.bam|2:SK20_L5678L5678.sorted.re_aln.marked.bam|1:SKBRMIL_L12345678.sorted.re_aln.marked.bam|2	2.15	2.01	1.89
1	16711135	1+6-	1	147488409	7+2-	ITX	74729544	53	7	SK11_L1234L1234.sorted.re_aln.marked.bam|3:SK20_L5678L5678.sorted.re_aln.marked.bam|1:SKBRMIL_L12345678.sorted.re_aln.marked.bam|3	2.15	2.01	1.89
1	16712789	14+0-	1	17095745	17+10-	INV	382768	99	14	SK11_L1234L1234.sorted.re_aln.marked.bam|9:SK20_L5678L5678.sorted.re_aln.marked.bam|1:SKBRMIL_L12345678.sorted.re_aln.marked.bam|4	5.10	0.31	2.33
1	16712938	0+9-	1	17095745	1+8-	INV	382551	99	8	SK11_L1234L1234.sorted.re_aln.marked.bam|4:SKBRMIL_L12345678.sorted.re_aln.marked.bam|4	5.09	0.31	2.33
1	16713271	1+4-	1	17095387	0+3-	INV	381930	48	3	SK11_L1234L1234.sorted.re_aln.marked.bam|2:SKBRMIL_L12345678.sorted.re_aln.marked.bam|1	5.10	0.31	2.33
1	16714961	0+5-	1	17093684	0+5-	INV	378498	74	5	SK11_L1234L1234.sorted.re_aln.marked.bam|5	5.13	0.31	2.34
1	16715217	6+0-	1	147492693	4+9-	DEL	130777496	99	5	SK11_L1234L1234.sorted.re_aln.marked.bam|1:SKBRMIL_L12345678.sorted.re_aln.marked.bam|4	2.15	2.01	1.89
1	16715217	6+4-	1	17093535	7+5-	INV	377970	35	4	SK11_L1234L1234.sorted.re_aln.marked.bam|3:SK20_L5678L5678.sorted.re_aln.marked.bam|1	5.12	0.31	2.34
1	16716021	0+8-	1	17092721	1+8-	INV	376466	98	8	SK11_L1234L1234.sorted.re_aln.marked.bam|5:SK20_L5678L5678.sorted.re_aln.marked.bam|2:SKBRMIL_L12345678.sorted.re_aln.marked.bam|1	5.13	0.31	2.34
1	16716021	9+8-	1	17092504	18+1-	INV	376251	99	9	SK11_L1234L1234.sorted.re_aln.marked.bam|8:SK20_L5678L5678.sorted.re_aln.marked.bam|1	5.13	0.31	2.34
1	167171031	3+0-	1	167172769	2+8-	DEL	1758	36	2	SK20_L5678L5678.sorted.re_aln.marked.bam|2	6.15	3.59	3.31
1	16717564	1+12-	1	17091218	1+24-	INV	373406	99	12	SK11_L1234L1234.sorted.re_aln.marked.bam|4:SKBRMIL_L12345678.sorted.re_aln.marked.bam|8	5.13	0.32	2.34
1	16717564	5+12-	1	17091025	28+6-	INV	373239	88	4	SK20_L5678L5678.sorted.re_aln.marked.bam|1:SKBRMIL_L12345678.sorted.re_aln.marked.bam|3	5.13	0.31	2.34
1	16717959	20+17-	1	17091218	0+11-	INV	373349	89	9	SK11_L1234L1234.sorted.re_aln.marked.bam|9	5.13	0.32	2.34
1	16717959	32+18-	1	17091025	23+5-	INV	373210	99	11	SK11_L1234L1234.sorted.re_aln.marked.bam|11	5.12	0.31	2.34
1	167192363	14+1-	9	88656333	7+8-	CTX	-228	64	7	SK11_L1234L1234.sorted.re_aln.marked.bam|4:SK20_L5678L5678.sorted.re_aln.marked.bam|1:SKBRMIL_L12345678.sorted.re_aln.marked.bam|2
1	167192558	1+10-	9	88656333	7+1-	CTX	-236	80	7	SK11_L1234L1234.sorted.re_aln.marked.bam|5:SK20_L5678L5678.sorted.re_aln.marked.bam|2
1	167206566	1+20-	1	167208915	5+21-	INV	2125	99	14	SK11_L1234L1234.sorted.re_aln.marked.bam|11:SK20_L5678L5678.sorted.re_aln.marked.bam|3	6.12	2.67	2.39
1	16725189	0+2-	1	17081144	2+4-	INV	355754	55	2	SKBRMIL_L12345678.sorted.re_aln.marked.bam|2	5.18	0.32	2.34
1	167264523	15+25-	7	43494794	107+101-	CTX	-125	31	17	SK11_L1234L1234.sorted.re_aln.marked.bam|4:SK20_L5678L5678.sorted.re_aln.marked.bam|2:SKBRMIL_L12345678.sorted.re_aln.marked.bam|11	-16.59	-13.76	-16.77
1	167264945	24+31-	1	177724678	22+24-	INV	10459336	43	3	SK20_L5678L5678.sorted.re_aln.marked.bam|1:SKBRMIL_L12345678.sorted.re_aln.marked.bam|2	2.49	3.90	2.88
1	167270985	+	1	167271854	+	DEL	60	36	16
1	16727973	5+0-	1	17078217	7+3-	INV	350003	99	4	SKBRMIL_L12345678.sorted.re_aln.marked.bam|4	5.22	0.33	2.34
1	167291396	13+16-	10	3500938	5+1-	CTX	-227	32	3	SK11_L1234L1234.sorted.re_aln.marked.bam|2:SKBRMIL_L12345678.sorted.re_aln.marked.bam|1
1	167300617	-	9	105674879	+	CTX	64	21	5
1	16730178	2+7-	1	17076264	3+14-	INV	345788	46	5	SK11_L1234L1234.sorted.re_aln.marked.bam|5	5.26	0.33	2.35
1	16730589	4+10-	1	17075644	6+10-	INV	344866	31	4	SK11_L1234L1234.sorted.re_aln.marked.bam|4	5.26	0.33	2.35
1	16730810	5+13-	1	17075644	2+10-	INV	344608	87	9	SK11_L1234L1234.sorted.re_aln.marked.bam|9	5.26	0.33	2.35
1	16732095	7+1-	1	17074082	18+8-	INV	341689	74	7	SK11_L1234L1234.sorted.re_aln.marked.bam|6:SK20_L5678L5678.sorted.re_aln.marked.bam|1	5.25	0.33	2.35
1	16733408	5+17-	1	17072996	3+21-	INV	339361	99	18	SK11_L1234L1234.sorted.re_aln.marked.bam|14:SK20_L5678L5678.sorted.re_aln.marked.bam|2:SKBRMIL_L12345678.sorted.re_aln.marked.bam|2	5.26	0.33	2.35
1	16733662	2+11-	1	17072667	2+11-	INV	338809	99	9	SK11_L1234L1234.sorted.re_aln.marked.bam|6:SK20_L5678L5678.sorted.re_aln.marked.bam|1:SKBRMIL_L12345678.sorted.re_aln.marked.bam|2	5.26	0.33	2.35
1	16733864	0+9-	1	17072497	1+12-	INV	338336	99	9	SK11_L1234L1234.sorted.re_aln.marked.bam|8:SK20_L5678L5678.sorted.re_aln.marked.bam|1	5.26	0.33	2.36
1	16734929	0+13-	1	17071550	6+19-	INV	336303	99	11	SK11_L1234L1234.sorted.re_aln.marked.bam|7:SK20_L5678L5678.sorted.re_aln.marked.bam|2:SKBRMIL_L12345678.sorted.re_aln.marked.bam|2	5.25	0.33	2.36
1	16735990	0+10-	1	17070326	2+9-	INV	334104	99	8	SK11_L1234L1234.sorted.re_aln.marked.bam|4:SK20_L5678L5678.sorted.re_aln.marked.bam|1:SKBRMIL_L12345678.sorted.re_aln.marked.bam|3	5.23	0.33	2.35
1	16737980	3+1-	1	17067804	4+1-	INV	329555	32	3	SK11_L1234L1234.sorted.re_aln.marked.bam|2:SK20_L5678L5678.sorted.re_aln.marked.bam|1	5.26	0.33	2.37
1	167383996	+	7	36096694	+	CTX	82	62	5
1	167423513	2+6-	4	71335819	7+2-	CTX	-231	50	5	SK11_L1234L1234.sorted.re_aln.marked.bam|2:SK20_L5678L5678.sorted.re_aln.marked.bam|2:SKBRMIL_L12345678.sorted.re_aln.marked.bam|1
1	16742598	17+10-	1	16928973	25+6-	INV	186106	99	16	SK11_L1234L1234.sorted.re_aln.marked.bam|12:SKBRMIL_L12345678.sorted.re_aln.marked.bam|4	8.81	0.56	3.75
1	16748172	6+6-	1	16880821	17+49-	ITX	131931	38	5	SK11_L1234L1234.sorted.re_aln.marked.bam|5	7.43	0.74	3.23
1	167544729	1+8-	1	167549802	3+11-	INV	4810	48	5	SK11_L1234L1234.sorted.re_aln.marked.bam|5	2.94	0.49	2.39
1	16756936	11+0-	1	17049341	18+2-	INV	292090	99	11	SK11_L1234L1234.sorted.re_aln.marked.bam|4:SKBRMIL_L12345678.sorted.re_aln.marked.bam|7	5.85	0.37	2.60
1	167573241	6+2-	3	147426184	0+5-	CTX	-226	46	5	SK11_L1234L1234.sorted.re_aln.marked.bam|2:SK20_L5678L5678.sorted.re_aln.marked.bam|1:SKBRMIL_L12345678.sorted.re_aln.marked.bam|2
1	16757920	1+9-	1	144938341	7+17-	INV	128180184	99	9	SK11_L1234L1234.sorted.re_aln.marked.bam|9	2.14	2.02	1.90
1	16757920	11+9-	1	21618520	3+38-	DEL	4860630	99	10	SK11_L1234L1234.sorted.re_aln.marked.bam|8:SKBRMIL_L12345678.sorted.re_aln.marked.bam|2	3.62	1.43	2.01
1	16758326	5+8-	1	21619220	4+3-	ITX	4860271	32	4	SK11_L1234L1234.sorted.re_aln.marked.bam|4	3.62	1.43	2.01
1	16758342	4+3-	1	21619028	6+8-	DEL	4860615	64	3	SK11_L1234L1234.sorted.re_aln.marked.bam|3	3.62	1.43	2.01
1	16760099	0+5-	1	21685668	0+7-	INV	4925423	67	4	SK11_L1234L1234.sorted.re_aln.marked.bam|2:SKBRMIL_L12345678.sorted.re_aln.marked.bam|2	3.59	1.44	2.00
1	16761496	8+12-	1	21618746	1+26-	INV	4857055	80	8	SK11_L1234L1234.sorted.re_aln.marked.bam|8	3.62	1.43	2.01
1	167627485	+	X	143506107	+	CTX	72	44	6
1	16763009	6+3-	1	146471103	1+7-	DEL	129708080	99	5	SK11_L1234L1234.sorted.re_aln.marked.bam|2:SK20_L5678L5678.sorted.re_aln.marked.bam|2:SKBRMIL_L12345678.sorted.re_aln.marked.bam|1	2.16	2.01	1.90
1	16763354	2+88-	1	16766535	66+4-	ITX	2576	99	64	SK11_L1234L1234.sorted.re_aln.marked.bam|50:SK20_L5678L5678.sorted.re_aln.marked.bam|1:SKBRMIL_L12345678.sorted.re_aln.marked.bam|13	13.84	0.58	5.95
1	16763354	21+141-	1	16766446	39+6-	ITX	1619	99	51	SK11_L1234L1234.sorted.re_aln.marked.bam|36:SK20_L5678L5678.sorted.re_aln.marked.bam|1:SKBRMIL_L12345678.sorted.re_aln.marked.bam|14	9.92	0.51	4.49
1	16763782	2+25-	1	143539834	1+21-	INV	126776032	99	13	SK11_L1234L1234.sorted.re_aln.marked.bam|8:SKBRMIL_L12345678.sorted.re_aln.marked.bam|5	2.13	2.02	1.90
1	16764041	3+11-	1	16769641	1+6-	INV	5349	33	4	SK11_L1234L1234.sorted.re_aln.marked.bam|4	10.66	0.46	4.63
1	16766836	11+11-	1	144022961	31+2-	INV	127256016	69	5	SK11_L1234L1234.sorted.re_aln.marked.bam|2:SK20_L5678L5678.sorted.re_aln.marked.bam|1:SKBRMIL_L12345678.sorted.re_aln.marked.bam|2	2.14	2.02	1.90
1	16766836	6+7-	1	146482624	2+15-	DEL	129715920	95	5	SK11_L1234L1234.sorted.re_aln.marked.bam|2:SK20_L5678L5678.sorted.re_aln.marked.bam|3	2.15	2.01	1.90
1	16769853	6+5-	1	146485768	5+5-	DEL	129715920	77	4	SK11_L1234L1234.sorted.re_aln.marked.bam|2:SKBRMIL_L12345678.sorted.re_aln.marked.bam|2	2.15	2.01	1.90
1	16775010	6+2-	1	16781423	5+15-	DEL	6440	95	5	SK11_L1234L1234.sorted.re_aln.marked.bam|4:SK20_L5678L5678.sorted.re_aln.marked.bam|1	2.24	0.23	1.83
1	16775080	3+1-	1	16781423	2+7-	DEL	6341	43	2	SK11_L1234L1234.sorted.re_aln.marked.bam|1:SKBRMIL_L12345678.sorted.re_aln.marked.bam|1	2.24	0.23	1.81
1	16779245	3+1-	1	16785429	10+8-	DEL	6238	38	2	SK11_L1234L1234.sorted.re_aln.marked.bam|1:SKBRMIL_L12345678.sorted.re_aln.marked.bam|1	1.84	0.15	1.63
1	16779663	1+8-	1	16785789	6+24-	ITX	4146	34	4	SK11_L1234L1234.sorted.re_aln.marked.bam|3:SKBRMIL_L12345678.sorted.re_aln.marked.bam|1	2.00	0.15	1.76
1	16780399	0+6-	1	146709068	11+4-	ITX	81205080	58	8	SK11_L1234L1234.sorted.re_aln.marked.bam|1:SK20_L5678L5678.sorted.re_aln.marked.bam|2:SKBRMIL_L12345678.sorted.re_aln.marked.bam|5	2.15	2.01	1.90
1	167868382	3+4-	1	167873820	6+12-	ITX	2841	45	5	SK11_L1234L1234.sorted.re_aln.marked.bam|1:SK20_L5678L5678.sorted.re_aln.marked.bam|3:SKBRMIL_L12345678.sorted.re_aln.marked.bam|1	5.11	1.34	3.11
1	16786899	-	4	43410059	+	CTX	159	24	5
1	16792437	13+2-	1	21666560	16+36-	INV	4873890	99	11	SK11_L1234L1234.sorted.re_aln.marked.bam|5:SKBRMIL_L12345678.sorted.re_aln.marked.bam|6	3.58	1.44	2.00
1	16792694	2+31-	1	21666560	2+33-	INV	4873709	99	31	SK11_L1234L1234.sorted.re_aln.marked.bam|14:SK20_L5678L5678.sorted.re_aln.marked.bam|3:SKBRMIL_L12345678.sorted.re_aln.marked.bam|14	3.58	1.44	2.00
1	16793754	25+5-	1	21665280	27+3-	INV	4871344	99	24	SK11_L1234L1234.sorted.re_aln.marked.bam|4:SK20_L5678L5678.sorted.re_aln.marked.bam|16:SKBRMIL_L12345678.sorted.re_aln.marked.bam|4	3.58	1.44	2.00
1	167938822	+	15	72449122	-	CTX	54	50	5
1	16794687	0+18-	1	21664457	3+23-	INV	4869459	99	18	SK11_L1234L1234.sorted.re_aln.marked.bam|9:SK20_L5678L5678.sorted.re_aln.marked.bam|2:SKBRMIL_L12345678.sorted.re_aln.marked.bam|7	3.58	1.44	2.00
1	16795190	14+3-	1	21663910	13+1-	INV	4868493	99	11	SK11_L1234L1234.sorted.re_aln.marked.bam|9:SKBRMIL_L12345678.sorted.re_aln.marked.bam|2	3.58	1.44	2.00
1	167953521	1+11-	1	167957685	1+6-	INV	4056	41	5	SK11_L1234L1234.sorted.re_aln.marked.bam|5	7.23	0.90	3.50
1	167953521	1+18-	1	167957596	1+8-	INV	3994	63	7	SK11_L1234L1234.sorted.re_aln.marked.bam|7	7.30	0.91	3.54
1	167962000	10+2-	1	167999243	13+4-	INV	36988	86	9	SK11_L1234L1234.sorted.re_aln.marked.bam|9	3.20	0.74	2.88
1	16796775	+	17	46463807	-	CTX	142	47	5
1	167972011	+	2	199763083	+	CTX	39	26	5
1	16798729	2+6-	1	21656459	1+5-	INV	4857536	57	3	SK11_L1234L1234.sorted.re_aln.marked.bam|1:SKBRMIL_L12345678.sorted.re_aln.marked.bam|2	3.59	1.44	2.00
1	16798924	0+7-	1	147385615	7+0-	ITX	130586256	39	7	SK20_L5678L5678.sorted.re_aln.marked.bam|1:SKBRMIL_L12345678.sorted.re_aln.marked.bam|6	2.15	2.00	1.89
1	16798926	6+1-	1	147385471	7+6-	DEL	130586560	99	6	SKBRMIL_L12345678.sorted.re_aln.marked.bam|6	2.15	2.00	1.89
1	16804892	1+3-	1	21650163	0+3-	INV	4845056	60	3	SK20_L5678L5678.sorted.re_aln.marked.bam|1:SKBRMIL_L12345678.sorted.re_aln.marked.bam|2	3.59	1.44	1.99
1	16805494	4+0-	1	21646464	5+3-	INV	4840742	42	3	SK11_L1234L1234.sorted.re_aln.marked.bam|2:SKBRMIL_L12345678.sorted.re_aln.marked.bam|1	3.59	1.44	1.99
1	16806537	1+11-	1	21645562	3+8-	INV	4838864	99	8	SK11_L1234L1234.sorted.re_aln.marked.bam|2:SKBRMIL_L12345678.sorted.re_aln.marked.bam|6	3.59	1.44	1.99
1	16807212	1+15-	1	16808256	10+16-	INV	1207	62	10	SK11_L1234L1234.sorted.re_aln.marked.bam|9:SK20_L5678L5678.sorted.re_aln.marked.bam|1	13.63	2.24	5.44
1	16809371	3+20-	1	16811502	19+36-	INV	1891	54	9	SK11_L1234L1234.sorted.re_aln.marked.bam|8:SK20_L5678L5678.sorted.re_aln.marked.bam|1	14.27	2.15	4.52
1	16810044	12+7-	1	21641965	9+4-	INV	4831649	46	6	SK11_L1234L1234.sorted.re_aln.marked.bam|4:SK20_L5678L5678.sorted.re_aln.marked.bam|1:SKBRMIL_L12345678.sorted.re_aln.marked.bam|1	3.58	1.44	1.99
1	16810044	6+7-	1	143307956	3+15-	INV	126497632	73	4	SK20_L5678L5678.sorted.re_aln.marked.bam|1:SKBRMIL_L12345678.sorted.re_aln.marked.bam|3	2.13	2.02	1.90
1	168129781	1+5-	1	168139506	0+7-	INV	9485	43	4	SK11_L1234L1234.sorted.re_aln.marked.bam|4	2.05	1.37	2.94
1	16816610	3+14-	1	16818250	7+15-	INV	1285	42	8	SK11_L1234L1234.sorted.re_aln.marked.bam|8	5.44	0.83	2.79
1	16819542	38+63-	1	17145733	13+12-	ITX	54019	48	6	SK11_L1234L1234.sorted.re_aln.marked.bam|2:SKBRMIL_L12345678.sorted.re_aln.marked.bam|4	5.13	0.59	2.38
1	16819542	38+65-	1	17133930	3+2-	ITX	208949	60	3	SK11_L1234L1234.sorted.re_aln.marked.bam|2:SKBRMIL_L12345678.sorted.re_aln.marked.bam|1	4.94	0.38	2.32
1	16821060	104+104-	1	16834907	5+6-	ITX	3090	48	4	SK11_L1234L1234.sorted.re_aln.marked.bam|2:SKBRMIL_L12345678.sorted.re_aln.marked.bam|2	16.18	1.23	5.29
1	16821094	69+118-	1	16822445	181+198-	INV	1413	99	76	SK11_L1234L1234.sorted.re_aln.marked.bam|64:SK20_L5678L5678.sorted.re_aln.marked.bam|12	2.37	0.36	0.44
1	16822769	11+3-	1	17148169	14+1-	INV	325114	61	8	SK11_L1234L1234.sorted.re_aln.marked.bam|8	5.09	0.65	2.37
1	16824324	11+3-	1	17146745	45+36-	INV	322160	97	9	SK11_L1234L1234.sorted.re_aln.marked.bam|6:SKBRMIL_L12345678.sorted.re_aln.marked.bam|3	4.87	0.58	2.34
1	16824523	18+8-	1	17146745	36+36-	INV	321957	37	5	SK11_L1234L1234.sorted.re_aln.marked.bam|4:SKBRMIL_L12345678.sorted.re_aln.marked.bam|1	4.87	0.58	2.34
1	16826363	6+0-	1	17144648	7+7-	INV	318004	44	4	SK11_L1234L1234.sorted.re_aln.marked.bam|3:SKBRMIL_L12345678.sorted.re_aln.marked.bam|1	4.69	0.53	2.31
1	16830794	0+3-	1	21635266	2+3-	INV	4804272	85	3	SKBRMIL_L12345678.sorted.re_aln.marked.bam|3	3.50	1.43	1.97
1	168322125	+	12	91581045	+	CTX	55	56	5
1	168330704	5+3-	9	93890301	4+4-	CTX	-229	66	4	SK11_L1234L1234.sorted.re_aln.marked.bam|3:SKBRMIL_L12345678.sorted.re_aln.marked.bam|1
1	168332532	-	6	16856837	+	CTX	56	93	5
1	168335098	+	1	166890175	-	ITX	92	75	6
1	16836669	17+15-	3	49709234	12+15-	CTX	-236	48	7	SK11_L1234L1234.sorted.re_aln.marked.bam|7
1	16847021	13+0-	1	16958675	8+4-	INV	111384	99	8	SK11_L1234L1234.sorted.re_aln.marked.bam|6:SKBRMIL_L12345678.sorted.re_aln.marked.bam|2	6.29	0.07	2.76
1	168479979	+	18	61795835	-	CTX	66	23	5
1	16856623	15+1-	1	17129029	26+16-	INV	253777	99	15	SK11_L1234L1234.sorted.re_aln.marked.bam|7:SK20_L5678L5678.sorted.re_aln.marked.bam|2:SKBRMIL_L12345678.sorted.re_aln.marked.bam|6	4.04	0.25	2.05
1	168654625	14+0-	2	50909057	14+3-	CTX	-223	99	10	SK11_L1234L1234.sorted.re_aln.marked.bam|1:SK20_L5678L5678.sorted.re_aln.marked.bam|4:SKBRMIL_L12345678.sorted.re_aln.marked.bam|5
1	16878968	3+1-	1	17059542	14+9-	INV	180397	55	2	SKBRMIL_L12345678.sorted.re_aln.marked.bam|2	4.08	0.05	1.90
1	16879972	1+49-	1	144094017	110+6-	ITX	33542194	99	54	SK11_L1234L1234.sorted.re_aln.marked.bam|43:SKBRMIL_L12345678.sorted.re_aln.marked.bam|11	2.13	2.02	1.90
1	16880726	10+29-	6	4706767	3+11-	CTX	-236	99	11	SK11_L1234L1234.sorted.re_aln.marked.bam|11
1	16880821	10+45-	1	17058238	3+22-	INV	177414	99	14	SK11_L1234L1234.sorted.re_aln.marked.bam|14	4.10	0.06	1.91
1	16881920	2+8-	1	17055427	3+11-	INV	173335	90	7	SK11_L1234L1234.sorted.re_aln.marked.bam|7	4.16	0.06	1.94
1	16882147	5+0-	1	21611808	2+9-	DEL	4729707	99	5	SKBRMIL_L12345678.sorted.re_aln.marked.bam|5	3.51	1.44	1.97
1	16882147	7+0-	1	16885414	0+2-	DEL	3280	49	2	SKBRMIL_L12345678.sorted.re_aln.marked.bam|2	0.50	NA	0.97
1	168935537	-	12	54159763	+	CTX	95	94	6
1	169015924	9+7-	8	116122729	120+165-	CTX	-119	99	64	SK11_L1234L1234.sorted.re_aln.marked.bam|6:SK20_L5678L5678.sorted.re_aln.marked.bam|2:SKBRMIL_L12345678.sorted.re_aln.marked.bam|56	-49.65	-45.59	-52.20
1	169064942	+	13	44047229	+	CTX	88	80	5
1	169099807	+	11	87002149	+	CTX	74	53	8
1	169121039	-	7	40664930	+	CTX	44	112	6
1	169193745	15+1-	1	169195155	21+10-	INV	1186	53	8	SK11_L1234L1234.sorted.re_aln.marked.bam|6:SK20_L5678L5678.sorted.re_aln.marked.bam|2	1.97	1.80	2.17
1	169200086	+	5	114781588	+	CTX	37	31	5
1	16924823	2+8-	1	17059542	11+0-	ITX	115090	51	7	SKBRMIL_L12345678.sorted.re_aln.marked.bam|7	0.83	0.05	0.67
1	16924829	10+106-	1	17059406	11+8-	DEL	134580	99	8	SK11_L1234L1234.sorted.re_aln.marked.bam|6:SKBRMIL_L12345678.sorted.re_aln.marked.bam|2	0.84	0.05	0.67
1	16924829	2+106-	1	232979253	13+117-	INV	9565433	99	104	SK11_L1234L1234.sorted.re_aln.marked.bam|82:SK20_L5678L5678.sorted.re_aln.marked.bam|3:SKBRMIL_L12345678.sorted.re_aln.marked.bam|19	2.49	2.43	2.28
1	16927018	+	1	16927062	+	DEL	205	238	66
1	16942527	5+2-	1	147487711	5+3-	INV	130544936	43	3	SK11_L1234L1234.sorted.re_aln.marked.bam|1:SK20_L5678L5678.sorted.re_aln.marked.bam|1:SKBRMIL_L12345678.sorted.re_aln.marked.bam|1	2.14	2.01	1.89
1	169451383	+	5	171627902	+	CTX	81	67	6
1	169526352	1+2-	8	80772456	184+145-	CTX	-119	99	59	SK11_L1234L1234.sorted.re_aln.marked.bam|6:SK20_L5678L5678.sorted.re_aln.marked.bam|1:SKBRMIL_L12345678.sorted.re_aln.marked.bam|52	-28.57	-26.13	-29.56
1	169673831	14+4-	1	169676719	11+7-	INV	2671	37	6	SK20_L5678L5678.sorted.re_aln.marked.bam|6	0.59	2.82	2.39
1	169696470	-	11	12195611	+	CTX	83	80	5
1	16970698	1+8-	1	233013487	0+7-	INV	216042560	99	6	SK11_L1234L1234.sorted.re_aln.marked.bam|1:SKBRMIL_L12345678.sorted.re_aln.marked.bam|5	2.49	2.43	2.28
1	169723782	+	1	169723825	+	DEL	16	24	19
1	169749353	+	1	237788546	+	DEL	58	44	7
1	16979713	2+3-	1	233004312	3+0-	INV	216024352	37	2	SK11_L1234L1234.sorted.re_aln.marked.bam|1:SKBRMIL_L12345678.sorted.re_aln.marked.bam|1	2.49	2.43	2.28
1	169822321	4+0-	6	132872066	7+1-	CTX	-211	48	4	SKBRMIL_L12345678.sorted.re_aln.marked.bam|4
1	169852044	21+16-	1	169854786	46+46-	INV	2262	56	9	SK20_L5678L5678.sorted.re_aln.marked.bam|9	2.16	11.08	3.36
1	169862190	11+22-	1	169864803	11+23-	INV	2231	54	11	SK11_L1234L1234.sorted.re_aln.marked.bam|3:SK20_L5678L5678.sorted.re_aln.marked.bam|8	1.14	8.72	2.80
1	169870220	2+3-	1	169879740	32+10-	ITX	4360	36	6	SK20_L5678L5678.sorted.re_aln.marked.bam|3:SKBRMIL_L12345678.sorted.re_aln.marked.bam|3	2.54	20.74	3.32
1	169883450	13+17-	7	4547096	21+29-	CTX	-123	36	3	SK11_L1234L1234.sorted.re_aln.marked.bam|1:SKBRMIL_L12345678.sorted.re_aln.marked.bam|2	-11.63	-9.71	-11.73
1	169894384	18+0-	9	121157689	11+12-	CTX	-231	99	10	SK11_L1234L1234.sorted.re_aln.marked.bam|1:SK20_L5678L5678.sorted.re_aln.marked.bam|7:SKBRMIL_L12345678.sorted.re_aln.marked.bam|2
1	169894548	7+12-	9	121157689	0+11-	CTX	-231	82	6	SK20_L5678L5678.sorted.re_aln.marked.bam|5:SKBRMIL_L12345678.sorted.re_aln.marked.bam|1
1	169913236	30+24-	1	169916885	11+17-	INV	3466	36	7	SK11_L1234L1234.sorted.re_aln.marked.bam|1:SK20_L5678L5678.sorted.re_aln.marked.bam|6	1.43	12.92	3.41
1	169929642	20+1-	5	168003186	6+13-	CTX	-229	99	11	SK11_L1234L1234.sorted.re_aln.marked.bam|3:SK20_L5678L5678.sorted.re_aln.marked.bam|5:SKBRMIL_L12345678.sorted.re_aln.marked.bam|3
1	169929737	26+1-	1	210965069	8+5-	INV	41035140	89	6	SK20_L5678L5678.sorted.re_aln.marked.bam|4:SKBRMIL_L12345678.sorted.re_aln.marked.bam|2	2.98	2.81	2.89
1	169929906	0+7-	5	168003186	6+2-	CTX	-229	39	4	SK11_L1234L1234.sorted.re_aln.marked.bam|1:SK20_L5678L5678.sorted.re_aln.marked.bam|2:SKBRMIL_L12345678.sorted.re_aln.marked.bam|1
1	169932642	+	X	114452590	+	CTX	82	38	5
1	16997737	11+4-	1	232986448	20+8-	INV	215988528	64	7	SK20_L5678L5678.sorted.re_aln.marked.bam|6:SKBRMIL_L12345678.sorted.re_aln.marked.bam|1	2.49	2.43	2.28
1	16998239	21+1-	1	232985872	25+6-	INV	1238989	99	20	SK11_L1234L1234.sorted.re_aln.marked.bam|15:SKBRMIL_L12345678.sorted.re_aln.marked.bam|5	2.49	2.43	2.28
1	169994064	+	1	153126076	+	INS	61	97	5
1	170037008	+	6	104198515	-	CTX	58	23	5
1	170050210	+	1	170050273	+	DEL	42	47	42
1	170253423	+	9	14579136	+	CTX	72	51	5
1	170272830	0+3-	2	197095251	2+5-	CTX	-227	50	3	SK20_L5678L5678.sorted.re_aln.marked.bam|2:SKBRMIL_L12345678.sorted.re_aln.marked.bam|1
1	17049341	5+0-	1	21617600	4+0-	INV	4568009	87	4	SK20_L5678L5678.sorted.re_aln.marked.bam|1:SKBRMIL_L12345678.sorted.re_aln.marked.bam|3	3.48	1.49	1.97
1	170565877	+	1	10389432	+	INS	47	52	5
1	17058579	39+0-	1	144094017	56+0-	INV	10954953	99	37	SK11_L1234L1234.sorted.re_aln.marked.bam|33:SKBRMIL_L12345678.sorted.re_aln.marked.bam|4	2.13	2.03	1.90
1	170611996	-	5	146558121	+	CTX	42	33	6
1	170737524	-	20	12883688	+	CTX	66	127	5
1	17075935	1+11-	4	140336224	8+4-	CTX	-236	63	5	SK11_L1234L1234.sorted.re_aln.marked.bam|5
1	170766988	+	1	180206891	-	ITX	80	27	5
1	170807446	5+0-	6	148541733	19+5-	CTX	-217	33	4	SK11_L1234L1234.sorted.re_aln.marked.bam|1:SKBRMIL_L12345678.sorted.re_aln.marked.bam|3
1	17089443	6+2-	1	147496948	18+5-	INV	130407080	51	4	SK11_L1234L1234.sorted.re_aln.marked.bam|1:SK20_L5678L5678.sorted.re_aln.marked.bam|1:SKBRMIL_L12345678.sorted.re_aln.marked.bam|2	2.14	2.01	1.89
1	17090225	2+7-	1	147495639	1+4-	INV	130405248	39	3	SK11_L1234L1234.sorted.re_aln.marked.bam|1:SK20_L5678L5678.sorted.re_aln.marked.bam|1:SKBRMIL_L12345678.sorted.re_aln.marked.bam|1	2.14	2.01	1.89
1	17090225	3+16-	1	146863701	9+14-	INV	129773208	99	6	SK11_L1234L1234.sorted.re_aln.marked.bam|3:SKBRMIL_L12345678.sorted.re_aln.marked.bam|3	2.14	2.01	1.89
1	17091025	12+5-	1	147494904	20+6-	INV	130403592	99	11	SK11_L1234L1234.sorted.re_aln.marked.bam|3:SK20_L5678L5678.sorted.re_aln.marked.bam|6:SKBRMIL_L12345678.sorted.re_aln.marked.bam|2	2.14	2.01	1.89
1	17093535	7+1-	1	147492734	13+6-	INV	130398944	75	6	SK11_L1234L1234.sorted.re_aln.marked.bam|1:SK20_L5678L5678.sorted.re_aln.marked.bam|3:SKBRMIL_L12345678.sorted.re_aln.marked.bam|2	2.14	2.01	1.89
1	17096775	4+16-	1	147489666	31+61-	INV	130391984	99	14	SK11_L1234L1234.sorted.re_aln.marked.bam|7:SK20_L5678L5678.sorted.re_aln.marked.bam|3:SKBRMIL_L12345678.sorted.re_aln.marked.bam|4	2.14	2.01	1.89
1	17096775	4+2-	1	147488860	9+5-	INV	130391856	57	4	SK11_L1234L1234.sorted.re_aln.marked.bam|1:SK20_L5678L5678.sorted.re_aln.marked.bam|2:SKBRMIL_L12345678.sorted.re_aln.marked.bam|1	2.14	2.01	1.89
1	17097353	5+0-	1	146325180	7+19-	INV	129227600	88	5	SK11_L1234L1234.sorted.re_aln.marked.bam|2:SK20_L5678L5678.sorted.re_aln.marked.bam|1:SKBRMIL_L12345678.sorted.re_aln.marked.bam|2	2.15	2.02	1.90
1	17098198	3+1-	1	147487383	4+5-	INV	130388952	37	3	SK11_L1234L1234.sorted.re_aln.marked.bam|2:SK20_L5678L5678.sorted.re_aln.marked.bam|1	2.14	2.01	1.89
1	17098446	0+5-	1	147487383	0+4-	INV	130388760	41	4	SK11_L1234L1234.sorted.re_aln.marked.bam|4	2.14	2.01	1.89
1	17099019	18+10-	4	161117910	7+12-	CTX	-225	64	7	SK11_L1234L1234.sorted.re_aln.marked.bam|3:SK20_L5678L5678.sorted.re_aln.marked.bam|1:SKBRMIL_L12345678.sorted.re_aln.marked.bam|3
1	17100555	7+0-	1	146194457	2+7-	DEL	129093904	85	4	SK11_L1234L1234.sorted.re_aln.marked.bam|2:SK20_L5678L5678.sorted.re_aln.marked.bam|1:SKBRMIL_L12345678.sorted.re_aln.marked.bam|1	2.15	2.02	1.90
1	171006260	6+1-	1	171032680	6+2-	INV	26279	42	5	SK11_L1234L1234.sorted.re_aln.marked.bam|5	3.23	1.74	2.91
1	17101885	7+6-	1	144093082	7+27-	DEL	126991456	58	4	SK20_L5678L5678.sorted.re_aln.marked.bam|3:SKBRMIL_L12345678.sorted.re_aln.marked.bam|1	2.13	2.03	1.90
1	17102583	18+2-	1	147483060	23+6-	INV	130380288	99	17	SK11_L1234L1234.sorted.re_aln.marked.bam|5:SK20_L5678L5678.sorted.re_aln.marked.bam|8:SKBRMIL_L12345678.sorted.re_aln.marked.bam|4	2.14	2.01	1.89
1	171034792	+	5	153177955	-	CTX	102	73	5
1	17104117	11+1-	1	147491079	15+12-	INV	130386720	99	9	SK11_L1234L1234.sorted.re_aln.marked.bam|5:SK20_L5678L5678.sorted.re_aln.marked.bam|1:SKBRMIL_L12345678.sorted.re_aln.marked.bam|3	2.14	2.01	1.89
1	171065076	+	14	69452393	+	CTX	60	90	6
1	17106987	1+39-	1	146322346	4+26-	INV	129215224	99	26	SK11_L1234L1234.sorted.re_aln.marked.bam|9:SK20_L5678L5678.sorted.re_aln.marked.bam|12:SKBRMIL_L12345678.sorted.re_aln.marked.bam|5	2.15	2.02	1.90
1	17107304	2+15-	1	142459493	0+14-	INV	125352120	99	14	SK11_L1234L1234.sorted.re_aln.marked.bam|7:SK20_L5678L5678.sorted.re_aln.marked.bam|6:SKBRMIL_L12345678.sorted.re_aln.marked.bam|1	2.14	2.03	1.91
1	17107838	30+3-	1	142458698	15+3-	INV	125350688	99	15	SK11_L1234L1234.sorted.re_aln.marked.bam|6:SK20_L5678L5678.sorted.re_aln.marked.bam|7:SKBRMIL_L12345678.sorted.re_aln.marked.bam|2	2.14	2.03	1.91
1	17115123	+	7	37126287	+	CTX	100	74	5
1	17120876	10+0-	1	17127550	11+0-	INV	6526	75	8	SK11_L1234L1234.sorted.re_aln.marked.bam|8	12.34	2.78	4.99
1	171285648	+	11	69771331	+	CTX	59	86	8
1	171294252	-	3	101458381	+	CTX	70	20	7
1	171345353	2+13-	9	105016453	8+1-	CTX	-236	64	6	SK11_L1234L1234.sorted.re_aln.marked.bam|4:SK20_L5678L5678.sorted.re_aln.marked.bam|2
1	171424383	+	14	58193445	-	CTX	58	34	5
1	171485104	+	2	9325249	-	CTX	74	81	5
1	171571620	+	22	48394541	+	CTX	78	68	5
1	171576848	2+5-	1	171582479	9+5-	ITX	1619	35	6	SK11_L1234L1234.sorted.re_aln.marked.bam|3:SKBRMIL_L12345678.sorted.re_aln.marked.bam|3	4.30	1.87	2.94
1	171603094	-	3	25065655	+	CTX	89	50	5
1	17164618	+	18	73549323	+	CTX	64	33	9
1	171646773	6+3-	1	171651097	11+5-	INV	3496	46	6	SK20_L5678L5678.sorted.re_aln.marked.bam|6	5.85	4.28	3.23
1	171812870	+	22	46014290	-	CTX	52	50	5
1	171848457	7+1-	5	138419397	3+7-	CTX	-236	49	4	SK11_L1234L1234.sorted.re_aln.marked.bam|1:SK20_L5678L5678.sorted.re_aln.marked.bam|3
1	171918250	1+3-	1	171921627	1+4-	INV	3153	32	3	SK11_L1234L1234.sorted.re_aln.marked.bam|3	3.16	1.08	2.83
1	171980021	+	4	172979081	+	CTX	61	35	5
1	172140346	-	20	38906839	+	CTX	52	84	9
1	172147659	+	X	25009319	-	CTX	73	33	5
1	172201197	+	14	39433183	+	CTX	87	65	5
1	172243010	0+8-	2	45841967	41+20-	CTX	-135	39	5	SK11_L1234L1234.sorted.re_aln.marked.bam|4:SKBRMIL_L12345678.sorted.re_aln.marked.bam|1	-2.27	-2.14	-2.33
1	17249948	0+6-	1	17251352	2+16-	INV	1055	35	6	SK11_L1234L1234.sorted.re_aln.marked.bam|3:SK20_L5678L5678.sorted.re_aln.marked.bam|3	0.88	1.25	1.02
1	172704365	+	1	241906317	+	DEL	59	53	5
1	172780082	11+2-	10	122195866	7+17-	CTX	-231	61	6	SK11_L1234L1234.sorted.re_aln.marked.bam|5:SKBRMIL_L12345678.sorted.re_aln.marked.bam|1
1	172780082	18+2-	3	160916007	9+4-	CTX	-226	38	5	SK11_L1234L1234.sorted.re_aln.marked.bam|2:SK20_L5678L5678.sorted.re_aln.marked.bam|1:SKBRMIL_L12345678.sorted.re_aln.marked.bam|2
1	17279309	10+16-	1	17281082	6+11-	INV	1764	67	11	SK11_L1234L1234.sorted.re_aln.marked.bam|4:SK20_L5678L5678.sorted.re_aln.marked.bam|7	4.26	1.99	1.96
1	172889712	2+2-	1	219014996	5+4-	ITX	18449838	31	5	SK11_L1234L1234.sorted.re_aln.marked.bam|2:SKBRMIL_L12345678.sorted.re_aln.marked.bam|3	2.92	2.79	2.88
1	173033373	13+1-	1	173035729	18+8-	INV	2164	74	10	SK11_L1234L1234.sorted.re_aln.marked.bam|2:SK20_L5678L5678.sorted.re_aln.marked.bam|8	0.69	4.17	2.43
1	17308205	17+9-	9	67919471	42+89-	CTX	-116	32	16	SK20_L5678L5678.sorted.re_aln.marked.bam|1:SKBRMIL_L12345678.sorted.re_aln.marked.bam|15	64.35	59.20	66.25
1	173173466	64+5-	6	153781755	23+16-	CTX	-228	99	16	SK11_L1234L1234.sorted.re_aln.marked.bam|2:SK20_L5678L5678.sorted.re_aln.marked.bam|9:SKBRMIL_L12345678.sorted.re_aln.marked.bam|5
1	173173466	77+5-	3	53091061	32+38-	CTX	-230	55	9	SK20_L5678L5678.sorted.re_aln.marked.bam|7:SKBRMIL_L12345678.sorted.re_aln.marked.bam|2
1	173173561	83+5-	2	215058046	15+2-	CTX	-227	39	6	SK11_L1234L1234.sorted.re_aln.marked.bam|1:SK20_L5678L5678.sorted.re_aln.marked.bam|3:SKBRMIL_L12345678.sorted.re_aln.marked.bam|2
1	173205019	+	17	75878918	+	CTX	62	121	5
1	173209912	10+3-	11	30379971	2+8-	CTX	-236	32	3	SK20_L5678L5678.sorted.re_aln.marked.bam|3
1	173209912	11+9-	11	30379790	10+1-	CTX	-231	59	5	SK20_L5678L5678.sorted.re_aln.marked.bam|4:SKBRMIL_L12345678.sorted.re_aln.marked.bam|1
[truncated: 39,615 more rows]
