# Supplementary material for: BreakTrans: uncovering the genomic architecture of gene fusions
Source: Genome Biol. 2013 Aug 23;14(8):R87. doi: 10.1186/gb-2013-14-8-r87 (PMC4054677; doi:10.1186/gb-2013-14-8-r87)
Supplement: Additional file 3 — A list of 40 genomically validated fusion breakpoints output by BreakTrans-0.0.6. [file gb-2013-14-8-r87-S3.TSV]

#BreakTrans-0.0.6 testdata/SK-BR-3.dna.bd testdata/SK-BR-3.rna.bd
#Chr1	Pos1	Chr2	Pos2	Source	GeneFusion	SelfChainScore	GenomicAllele
3	4393009	3	37145643	BreakDancer	SUMF1>LRRFIP2	0	3:4338455-34|3:37158400-
3	4427552	3	37145643	BreakDancer	SUMF1>LRRFIP2	0	3:4338455-34|3:37158400-
5	139805747	5	141214187	BreakDancer	ANKHD1-EIF4EBP3>PCDH1	0	5:139807117+65|5:141217466-
8	119503847	8	121547840	BreakDancer	MTBP>SAMD12	0	8:121547851+33|8:119503797+0|8:119661057+2|8:119666167-0|8:119662603-33|8:118985543+0|8:118990300+28|8:118992237-0|8:118985543-33|8:119662603+0|8:119666167+2|8:119661057-
8	125620458	17	35315620	BreakDancer	TATDN1>GSDMB	0	8:125618280-93|17:35321200-
8	125620458	17	35315169	BreakDancer	TATDN1>GSDMB	0	8:125618280-93|17:35321200-
8	125620458	17	35319529	BreakDancer	TATDN1>GSDMB	0	8:125618280-93|17:35321200-
8	125620458	17	35318707	BreakDancer	TATDN1>GSDMB	0	8:125618280-93|17:35321200-
8	125620458	17	35315882	BreakDancer	TATDN1>GSDMB	0	8:125618280-93|17:35321200-
8	79647680	17	35718963	BreakDancer	RARA>PKIA	0	17:35727917+45|8:79637984+
8	79673281	17	35718963	BreakDancer	RARA>PKIA	0	17:35727917+45|8:79637984+
8	81896406	8	124165759	BreakDancer	WDR67>ZNF704	0	8:81882283-4|8:81882470+0|8:81916434+18|8:124171162-0|8:124158930-36|8:124161970+,8:124171162+18|8:81916434-
14	99072104	14	98950023	TophatFusionPaper	CCDC85C>SETD3	0	14:99059254-7|14:98966917-
14	99072105	14	98950024	Defuse	CCDC85C>SETD3	0	14:99059254-7|14:98966917-
17	35719060	8	79647597	Tophat	RARA>PKIA	0	17:35727917+45|8:79637984+
17	35719061	8	79642268	Tophat	RARA>PKIA	0	17:35727917+45|8:79637984+
17	35719061	8	79673145	Tophat	RARA>PKIA	0	17:35727917+45|8:79637984+
17	35719061	8	79673145	TophatFusionPaper	RARA>PKIA	0	17:35727917+45|8:79637984+
17	35719064	8	79647601	Defuse	RARA>PKIA	0	17:35727917+45|8:79637984+
20	46797753	20	33678749	Defuse	PREX1>CPNE1	0	20:46795673-17|20:33925625-0|20:33923847-18|20:33679982-
3	4393012	3	37145642	TophatFusionPaper	SUMF1>LRRFIP2	0	3:4338455-34|3:37158400-
3	4393014	3	37145644	Defuse	SUMF1>LRRFIP2	0	3:4338455-34|3:37158400-
5	139805741	5	141214186	TophatFusionPaper	ANKHD1-EIF4EBP3>PCDH1	0	5:139807117+65|5:141217466-
5	139805744	5	141214185	Defuse	ANKHD1-EIF4EBP3>PCDH1	0	5:139807117+65|5:141217466-
8	119503797	8	121547851	Defuse	MTBP>SAMD12	0	8:121547851+33|8:119503797+0|8:119661057+2|8:119666167-0|8:119662603-33|8:118985543+0|8:118990300+28|8:118992237-0|8:118985543-33|8:119662603+0|8:119666167+2|8:119661057-
8	124165758	8	81896406	TophatFusionPaper	WDR67>ZNF704	0	8:124171162+18|8:81916434-
8	124165761	8	81896405	Defuse	WDR67>ZNF704	0	8:124171162+18|8:81916434-
8	125620346	17	35315760	Tophat	TATDN1>GSDMB	0	8:125618280-93|17:35321200-
8	125620348	17	35319701	Tophat	TATDN1>GSDMB	0	8:125618280-93|17:35321200-
8	125620350	17	35315764	Defuse	TATDN1>GSDMB	0	8:125618280-93|17:35321200-
8	125620350	17	35319703	Defuse	TATDN1>GSDMB	0	8:125618280-93|17:35321200-
8	125620443	17	35315760	Tophat	TATDN1>GSDMB	0	8:125618280-93|17:35321200-
8	125620445	17	35316048	Tophat	TATDN1>GSDMB	0	8:125618280-93|17:35321200-
8	125620445	17	35319701	Tophat	TATDN1>GSDMB	0	8:125618280-93|17:35321200-
8	125620445	17	35319701	TophatFusionPaper	TATDN1>GSDMB	0	8:125618280-93|17:35321200-
8	125620446	17	35316765	Tophat	TATDN1>GSDMB	0	8:125618280-93|17:35321200-
8	125620447	17	35315764	Defuse	TATDN1>GSDMB	0	8:125618280-93|17:35321200-
8	125620447	17	35316050	Defuse	TATDN1>GSDMB	0	8:125618280-93|17:35321200-
8	125620447	17	35319703	Defuse	TATDN1>GSDMB	0	8:125618280-93|17:35321200-
8	79673148	17	35719064	Defuse	RARA>PKIA	0	17:35727917+45|8:79637984+
