# Supplementary material for: BreakTrans: uncovering the genomic architecture of gene fusions
Source: Genome Biol. 2013 Aug 23;14(8):R87. doi: 10.1186/gb-2013-14-8-r87 (PMC4054677; doi:10.1186/gb-2013-14-8-r87)
Supplement: Additional file 4 — A list of 1,994 candidate gene fusions predicted by nFuse-0.1.4. [file gb-2013-14-8-r87-S4.TSV]

cluster_id	adjacent	altsplice	break_adj_entropy1	break_adj_entropy2	break_adj_entropy_min	breakpoint_homology	cdna_breakseqs_percident	defuse_probability	deletion	est_breakseqs_percident	estisland_breakseqs_percident	eversion	exonboundaries	gene1	gene2	gene_align_strand1	gene_align_strand2	gene_chromosome1	gene_chromosome2	gene_end1	gene_end2	gene_location1	gene_location2	gene_name1	gene_name2	gene_start1	gene_start2	gene_strand1	gene_strand2	genome_breakseqs_percident	genomic_break_pos1	genomic_break_pos2	genomic_strand1	genomic_strand2	interchromosomal	inversion	library_name	max_map_count	mean_map_count	min_map_count	num_multi_map	num_splice_variants	orf	path_id	path_score	readthrough	repeat_list1	repeat_list2	repeat_proportion1
37204	N	Y	3.50848272165904	3.65657572715995	3.50848272165904	0	0	0.0147652175236584	N	0	0.730410511266934	N	N	ENSG00000097007	ENSG00000174891	-	+	9	3	132752883	159745268	intron	intron	ABL1	RSRC1	132578987	159310555	+	+	0.730410511266934	132597237	159440021	-	+	Y	N	nfuse-0.1.4	1	1	1	0	1	N	-	-	N	-	-	0
25099	N	N	3.32517154722536	3.62361669590707	3.32517154722536	0	0	0.0687482925477251	N	0.238584474885845	0	N	N	ENSG00000142677	ENSG00000174898	+	-	1	19	24342198	5729739	intron	intron	IL22RA1	TMEM146	24318848	5671688	-	+	0	24335032	5691329	-	-	Y	N	nfuse-0.1.4	4	1.375	1	1	1	N	-	-	N	-	-	0
18189	N	N	3.40272612382943	3.32589375402559	3.32589375402559	0	0	0.117767173548184	N	0.132043255549232	0.132043255549232	N	N	ENSG00000186566	ENSG00000117069	-	+	17	1	39936328	77302307	intron	intron	GPATCH8	ST6GALNAC5	39828178	77105714	-	+	0.132043255549232	39912069	77243291	+	+	Y	N	nfuse-0.1.4	1	1	1	0	2	N	-	-	N	-	-	0
46479	N	Y	3.73912139251568	3.58424216889964	3.58424216889964	125	0	0.730153526154302	N	0.514420716740304	0.869722631320569	N	N	ENSG00000185518	ENSG00000004866	+	+	15	7	89645543	116657393	intron	intron	SV2B	ST7	89444519	116380528	+	+	0.159118802160039	89533460	116533099	+	+	Y	N	nfuse-0.1.4	1	1	1	0	5	N	-	-	N	-	-	0
7661	N	N	1.28890241204904	3.85425536676371	1.28890241204904	0	0	0.0779823033024497	N	0.170940170940171	0.170940170940171	N	N	ENSG00000049323	ENSG00000169549	-	+	2	7	33478080	5567212	intron	downstream	LTBP1	AC006483.5	33025543	5566900	+	+	0.170940170940171	33141622	5567402	-	+	Y	N	nfuse-0.1.4	6	2.57142857142857	1	4	2	N	-	-	N	Simple_repeat	Simple_repeat	1
18192	N	Y	3.45447218342791	3.5587317031712	3.45447218342791	0	0	0.69289927392231	N	0.912672305764411	0.912672305764411	N	N	ENSG00000129250	ENSG00000134250	+	-	17	1	4868721	120413799	intron	intron	KIF1C	NOTCH2	4841971	120255701	+	-	0.912672305764411	4850106	120396084	+	+	Y	N	nfuse-0.1.4	7	2.49253731343284	1	24	1	N	-	-	N	-	-	0
54408	N	Y	3.56079784271098	3.73808832274579	3.56079784271098	250	0	0.29426157042951	N	0.854516853932584	0.944044943820225	N	N	ENSG00000160908	ENSG00000163629	+	-	7	4	98935840	87955326	utr5p	intron	ZNF394	PTPN13	98928806	87734909	-	+	0.944044943820225	98935811	87835899	-	-	Y	N	nfuse-0.1.4	1	1	1	0	1	N	-	-	N	-	-	0
54399	N	Y	3.03486890197662	3.40744620240479	3.03486890197662	186	0	0.966132896642538	N	0.95409429280397	0.938792390405294	N	N	ENSG00000198556	ENSG00000163629	+	+	7	4	98934680	87955326	intron	intron	ZNF789	PTPN13	98908451	87734909	+	+	0.127791563275434	98923627	87835998	+	+	Y	N	nfuse-0.1.4	2	1.07142857142857	1	1	2	N	-	-	N	-	-	0
30552	N	Y	3.39384326095097	3.56079784271098	3.39384326095097	277	0	0.154460622222165	N	0.869520371325425	0.881382155750387	N	N	ENSG00000135299	ENSG00000103489	-	-	6	16	90400123	17472239	intron	intron	ANKRD6	XYLT1	90199616	17103682	+	-	0.881382155750387	90348392	17190280	-	+	Y	N	nfuse-0.1.4	2	1.66666666666667	1	4	1	N	-	-	N	-	-	0
27988	N	N	3.38383404234679	0.494089294346095	0.494089294346095	0	0	0.0977148002510995	N	0	0.010649899069584	N	N	ENSG00000169896	ENSG00000049323	-	+	16	2	31251714	33478080	intron	intron	ITGAM	LTBP1	31176008	33025543	+	+	0.010649899069584	31202139	33141612	-	+	Y	N	nfuse-0.1.4	4	1.73684210526316	1	11	4	N	-	-	N	-	Simple_repeat,Simple_repeat	0
17840	N	N	3.53296011761759	3.45041445226185	3.45041445226185	1	0	0.0946084446240702	N	0	0.00300300300300282	N	N	ENSG00000143624	ENSG00000189056	+	-	1	7	152013179	103417198	utr5p	intron	INTS3	RELN	151967167	102899473	+	-	0.00300300300300282	152006233	102902613	+	+	Y	N	nfuse-0.1.4	3	2	1	3	2	N	2	14.9235	N	-	-	0
2927	N	Y	3.54296933622177	3.74809754134998	3.54296933622177	303	0	0.354984237189721	N	0.880096280304722	0.872602297823767	N	N	ENSG00000177103	ENSG00000222381	+	-	11	16	117173184	56465935	intron	upstream	DSCAML1	AC010543.9	116803699	56465789	-	-	0.872602297823767	116988529	56466645	-	+	Y	N	nfuse-0.1.4	1	1	1	0	1	N	-	-	N	-	-	0
15963	N	N	3.57229479183167	3.08089231845338	3.08089231845338	0	0	0.00910234483735114	N	0	0	N	N	ENSG00000004939	ENSG00000105639	+	+	17	19	39700993	17819800	coding	downstream	SLC4A1	JAK3	39682566	17797961	-	-	0	39684078	17797033	-	-	Y	N	nfuse-0.1.4	3	2	1	3	1	N	-	-	N	-	Simple_repeat	0
2830	N	Y	3.45885623476283	3.33255199106474	3.33255199106474	211	0	0.64016005638505	N	0.862339445043632	0.862339445043632	N	N	ENSG00000166323	ENSG00000120063	+	-	11	17	107843468	60483216	intron	intron	C11orf65	GNA13	107707140	60437296	-	-	0.862339445043632	107779328	60459211	-	+	Y	N	nfuse-0.1.4	1	1	1	0	1	N	-	-	N	-	-	0
24384	N	N	3.19293127328835	3.18615440274303	3.18615440274303	0	0	0.214467334678112	N	0	0	N	N	ENSG00000126746	ENSG00000116539	+	-	12	1	6668930	153798948	coding	intron	ZNF384	ASH1L	6645904	153571677	-	-	0	6647327	153587122	-	+	Y	N	nfuse-0.1.4	3	2.4	1	4	1	N	-	-	N	-	-	0
7587	N	Y	3.34040178417331	3.32423818963975	3.32423818963975	0	0	0.0212887495545567	N	0.75688026810196	0.83792017873464	N	N	ENSG00000125630	ENSG00000144847	+	-	2	3	113051879	120347588	intron	intron	POLR1B	IGSF11	113016084	120102173	+	-	0.571646186655834	113043890	120315321	+	+	Y	N	nfuse-0.1.4	3	3	3	27	1	N	-	-	N	-	-	0
40183	N	Y	3.49272035470961	3.32989805202916	3.32989805202916	348	0.875359195402299	0.294253376415859	N	0.859779094827586	0.875359195402299	N	N	ENSG00000126746	ENSG00000129680	-	+	12	X	6668930	135161404	utr3p	intron	ZNF384	MAP7D3	6645904	135123047	-	-	0.875359195402299	6646365	135160433	+	-	Y	N	nfuse-0.1.4	5	2.125	1	4	2	N	-	-	N	-	-	0
37318	N	Y	3.59528445727371	3.45976132345673	3.45976132345673	492	0	0.246960467377474	N	0.992263817987017	0.992263817987017	N	N	ENSG00000147509	ENSG00000144674	-	-	8	3	55034416	37383240	intron	intron	RGS20	GOLGA4	54926921	37259742	+	+	0	54934631	37317239	-	-	Y	N	nfuse-0.1.4	2	1.5	1	2	1	N	-	-	N	Simple_repeat	-	0.0815047021943574
7217	N	N	3.25888918858746	3.32639761513537	3.25888918858746	4	0	0.00971264493559729	N	0	0	N	N	ENSG00000091073	ENSG00000165091	-	+	7	9	75973241	74645515	intron	intron	DTX2	TMC1	75928954	74211091	+	+	0	75933114	74623160	-	+	Y	N	nfuse-0.1.4	2	1.11111111111111	1	1	1	N	-	-	N	-	-	0
25195	N	Y	3.57592836747465	3.32060461399677	3.32060461399677	264	0	0.247804936090337	N	0.981877794336811	0.981877794336811	N	N	ENSG00000129596	ENSG00000042781	-	-	5	1	115180304	214663361	intron	intron	CDO1	USH2A	115168333	213862859	-	-	0.637555886736215	115177797	214656667	+	+	Y	N	nfuse-0.1.4	2	1.25	1	1	1	N	50	7.68546	N	-	-	0
24269	N	Y	3.14102672739035	3.43408302385895	3.14102672739035	0	0	0.655329791682336	N	0.584764918625678	0.899336949969861	N	N	ENSG00000116539	ENSG00000151276	+	+	1	3	153798948	65999023	intron	intron	ASH1L	AC121493.1	153571677	65314946	-	-	0.899336949969861	153642647	65673042	-	-	Y	N	nfuse-0.1.4	1	1	1	0	9	N	-	-	N	-	-	0
17773	N	Y	3.23999710710482	3.73552766966605	3.23999710710482	292	0	0.671032140362636	N	0.837098261327713	0.837098261327713	N	N	ENSG00000042813	ENSG00000185090	+	+	7	1	50103372	38045938	intron	intron	ZPBP	MANEAL	49947585	38032361	-	+	0.837098261327713	49982728	38040050	-	+	Y	N	nfuse-0.1.4	1	1	1	0	2	N	-	-	N	-	-	0
2942	N	Y	3.47233119514066	3.68527868815389	3.47233119514066	409	0	0.10619483094535	N	0.848472656370895	0.848472656370895	N	N	ENSG00000162105	ENSG00000214627	+	-	11	16	70536020	31922104	intron	intron	SHANK2	AC142381.2-2	69991609	31894362	-	+	0.848472656370895	70172752	31905662	-	-	Y	N	nfuse-0.1.4	1	1	1	0	1	N	-	-	N	-	-	0
54852	N	Y	3.51104337473878	3.33168675516419	3.33168675516419	171	0	0.746395356291394	N	0.912793680106699	0.912793680106699	N	N	ENSG00000107951	ENSG00000164663	+	-	10	6	30694268	41971077	intron	intron	MTPAP	USP49	30641765	41870085	-	-	0.337231968810916	30692294	41905130	-	+	Y	N	nfuse-0.1.4	1	1	1	0	2	N	-	-	N	-	-	0
31023	N	N	3.60632674564779	3.78105657260285	3.60632674564779	1	0	0.239539082394183	N	0	0	N	N	ENSG00000204569	ENSG00000146122	+	-	6	6	30692999	39980622	intron	intron	PPP1R10	DAAM2	30676162	39868120	-	+	0	30691786	39967874	-	-	N	Y	nfuse-0.1.4	2	1.25	1	1	1	N	-	-	N	-	-	0
39513	N	Y	3.02279354383265	2.56673769947642	2.56673769947642	35	0.0906928437416242	0.631332524942596	N	0.901400428839453	0.912355936746181	N	N	ENSG00000175970	ENSG00000197343	-	-	12	7	119645825	99012008	utr5p	intron	UNC119B	ZNF655	119632644	98993981	+	+	0.265980970249263	119632655	99006172	-	-	Y	N	nfuse-0.1.4	2	1.32786885245902	1	20	2	N	-	-	N	-	Simple_repeat	0
28019	N	N	3.55760534744548	3.78937037402784	3.55760534744548	0	0	0.301309923788147	N	0	0.00442477876106195	N	N	ENSG00000115137	ENSG00000185716	-	+	2	16	25048435	22006355	utr5p	intron	DNAJC27	AC009019.10	25020009	21927031	-	+	0.00442477876106195	25048305	21964736	+	+	Y	N	nfuse-0.1.4	2	1.16666666666667	1	1	1	N	-	-	N	Low_complexity,SINE	-	0.717948717948718
3362	N	Y	3.49015970162987	3.46807512488172	3.46807512488172	267	0	0.0577880102064744	N	0.692513987145698	0.692513987145698	N	N	ENSG00000185046	ENSG00000177103	+	+	12	11	98902563	117173184	intron	intron	ANKS1B	DSCAML1	97653469	116803699	-	-	0.655615665603181	98126752	117034495	-	-	Y	N	nfuse-0.1.4	1	1	1	0	1	N	-	-	N	-	-	0
3139	N	Y	3.59425138750382	3.34785034969775	3.34785034969775	255	0	0.308853952651892	N	0.878031212484994	0.939015606242497	N	N	ENSG00000118007	ENSG00000023171	+	-	3	11	137953935	122998728	intron	intron	STAG1	GRAMD1B	137538689	122901738	-	+	0.939015606242497	137600663	122929340	-	-	Y	N	nfuse-0.1.4	3	2.27272727272727	1	7	3	N	-	-	N	-	-	0
54732	N	Y	3.18508148017979	3.79040344379773	3.18508148017979	345	0	0.494975459202745	N	0.938828131946297	0.944945318751667	N	N	ENSG00000166135	ENSG00000146872	-	-	10	17	102299745	58044755	intron	intron	HIF1AN	TLK2	102285686	57910136	+	+	0.822601582644261	102286155	57962825	-	-	Y	N	nfuse-0.1.4	2	1.33333333333333	1	9	4	N	-	-	N	-	-	0
48889	N	Y	3.55553920790569	3.23640338425519	3.23640338425519	327	0	0.755632139490734	N	0.852481919789612	0.893786982248521	N	N	ENSG00000175176	ENSG00000129988	+	-	X	20	46292356	36439067	intron	intron	ZNF674	LBP	46243490	36408299	-	+	0.752169625246548	46278501	36431268	-	-	Y	N	nfuse-0.1.4	1	1	1	0	2	N	195	19.0892	N	-	-	0
59977	N	N	3.57696143724454	3.41848849077886	3.41848849077886	0	0	0.419453403901868	N	0	0	N	N	ENSG00000145911	ENSG00000161057	-	+	5	7	177485713	102795891	utr3p	intron	AC136632.3-3	PSMC2	177473162	102775325	+	+	0	177482634	102782331	-	+	Y	N	nfuse-0.1.4	4	2.45454545454545	1	9	2	N	-	-	N	-	-	0
23779	N	Y	3.35247714231727	3.39487633072087	3.35247714231727	280	0	0.568993828201317	N	0.785384615384615	0.785384615384615	N	N	ENSG00000141431	ENSG00000142655	-	+	18	1	29581375	10613400	intron	intron	ASXL3	PEX14	29412539	10457590	+	+	0.892692307692308	29542406	10460630	-	+	Y	N	nfuse-0.1.4	1	1	1	0	8	N	-	-	N	-	-	0
34315	N	Y	3.64297278570613	3.30168960457518	3.30168960457518	119	0.418501048218029	0.472072937516317	Y	0.947136458928912	0.947136458928912	N	N	ENSG00000154767	ENSG00000196639	+	+	3	3	14195143	11280243	intron	coding	XPC	HRH1	14161651	11269385	-	+	0	14166154	11276343	-	+	N	N	nfuse-0.1.4	2	1.14285714285714	1	1	1	N	-	-	N	-	-	0
30631	N	N	2.87734931969413	2.59530819376403	2.59530819376403	0	0.217587034813926	0.248783867359917	N	0.668067226890756	0.217587034813926	N	N	ENSG00000177873	ENSG00000103021	-	+	3	16	40504881	56875233	coding	coding	ZNF619	CCDC113	40493641	56841364	+	+	0.217587034813926	40503531	56849802	-	+	Y	N	nfuse-0.1.4	6	4.2	1	4	1	N	-	-	N	-	Simple_repeat	0
17992	N	N	0.494089294346095	2.99293372188944	0.494089294346095	0	0	0.0820823105294827	N	0	0	N	N	ENSG00000049323	ENSG00000169504	-	-	2	1	33478080	25043345	intron	intron	LTBP1	CLIC4	33025543	24944435	+	+	0.00425531914893595	33141321	25034191	-	-	Y	N	nfuse-0.1.4	2	1.25	1	1	2	N	-	-	N	Simple_repeat	Simple_repeat	1
9736	N	Y	3.11397933078225	3.24780704742004	3.11397933078225	362	0	0.3665897477124	Y	0.648033799155021	0.929606759831004	N	N	ENSG00000155657	ENSG00000196504	+	-	2	2	179380395	153282741	coding	intron	TTN	PRPF40A	179098962	153216353	-	-	0.929606759831004	179319525	153246529	-	+	N	N	nfuse-0.1.4	2	1.75	1	3	1	N	86	13.5079	N	-	-	0
2721	N	N	3.11232376639641	3.43105836246279	3.11232376639641	1	0	0.103074329570533	N	0	0	N	N	ENSG00000168539	ENSG00000136717	+	-	11	2	62445588	127581334	upstream	intron	CHRM1	BIN1	62432728	127522073	-	-	0	62446484	127530980	-	+	Y	N	nfuse-0.1.4	1	1	1	0	1	N	-	-	N	-	-	0
39920	N	Y	3.52142331570355	3.12800642775914	3.12800642775914	272	0	0.154333301451893	N	0.98282200811359	0.991411004056795	N	N	ENSG00000139531	ENSG00000177200	-	+	12	16	54685576	51918914	upstream	intron	SUOX	CHD9	54677310	51646446	+	+	0.991411004056795	54676864	51680481	-	+	Y	N	nfuse-0.1.4	2	1.5	1	3	1	N	240	18.1067	N	-	Simple_repeat	0
24237	N	Y	3.46977054206092	3.52208566311286	3.46977054206092	404	0	0.753561728119963	N	0	0.934944037882049	N	N	ENSG00000116539	ENSG00000151276	+	+	1	3	153798948	65999023	intron	intron	ASH1L	AC121493.1	153571677	65314946	-	-	0.934944037882049	153635503	65673888	-	-	Y	N	nfuse-0.1.4	1	1	1	0	9	N	-	-	N	-	-	0
56868	N	Y	3.42936294528359	3.40847927217468	3.40847927217468	321	0	0.512241628709523	N	0.892918241121952	0.919688680841464	N	N	ENSG00000107890	ENSG00000142546	-	-	10	19	27429433	54775625	intron	intron	ANKRD26	NOSIP	27324005	54750782	-	-	0.919688680841464	27401040	54772374	+	+	Y	N	nfuse-0.1.4	1	1	1	0	2	N	-	-	N	-	-	0
34422	N	N	3.51832410639388	3.39124275507788	3.39124275507788	0	0	0.643913457239033	N	0.337164750957855	0.563924178261746	N	N	ENSG00000153560	ENSG00000184220	+	-	3	3	33456874	101380136	intron	intron	UBP1	C3orf26	33404835	101019514	-	+	0.563924178261746	33453081	101146457	-	-	N	Y	nfuse-0.1.4	1	1	1	0	2	N	-	-	N	-	-	0
54633	N	N	3.34984194132402	3.30488209984069	3.30488209984069	0	0	0.478447815932323	N	0.28984960831134	0.28984960831134	N	N	ENSG00000158019	ENSG00000148606	-	+	2	10	28415272	79459265	intron	intron	BRE	POLR3A	27966986	79405912	+	-	0	28002305	79407481	-	-	Y	N	nfuse-0.1.4	1	1	1	0	1	N	-	-	N	-	-	0
54796	N	Y	3.42151315217503	3.09616017186285	3.09616017186285	59	0	0.649938499092254	N	0.338461538461538	0.878137651821862	N	N	ENSG00000197162	ENSG00000175018	+	+	16	10	30504511	127361665	intron	intron	ZNF688	C10orf122	30008266	127334459	-	-	0.878137651821862	30079982	127356181	-	-	Y	N	nfuse-0.1.4	1	1	1	0	6	N	-	-	N	-	-	0
27808	N	N	3.52936639476796	3.55657227767559	3.52936639476796	0	0	0.149806607647958	N	0.0689999999999997	0	N	N	ENSG00000132938	ENSG00000169925	-	+	13	9	28978083	135923478	intron	intron	KIAA0774	BRD3	28496748	135887784	+	-	0	28789452	135895623	-	-	Y	N	nfuse-0.1.4	4	3	1	3	1	N	-	-	N	-	-	0
17648	N	N	3.4748918482204	3.55976477294109	3.4748918482204	0	0	0.540204778193296	N	0.319422043010753	0.336021505376344	N	N	ENSG00000162368	ENSG00000167987	-	-	1	11	47617097	60685500	intron	intron	CMPK1	VPS37C	47572068	60654306	+	-	0	47608797	60658731	-	+	Y	N	nfuse-0.1.4	1	1	1	0	1	N	-	-	N	-	-	0
50689	N	Y	3.56016600052522	3.38324732566399	3.38324732566399	82	0.883484162895928	0.615166021478201	N	0.883484162895928	0.883484162895928	N	N	ENSG00000101190	ENSG00000169744	-	-	20	4	60963560	16509425	coding	intron	TCFL5	LDB2	60942913	16112265	-	-	0.883484162895928	60963411	16257949	+	+	Y	N	nfuse-0.1.4	1	1	1	0	4	N	-	-	N	-	-	0
40515	N	Y	3.35823029066252	3.35104284496326	3.35104284496326	350	0	0.440487104632142	N	0.959644899648886	0.959644899648886	N	N	ENSG00000220798	ENSG00000078246	-	+	9	12	66082941	2920558	upstream	intron	RP11-459O16.1	TULP3	66082347	2870294	-	+	0.815519541252051	66083237	2904403	+	+	Y	N	nfuse-0.1.4	7	4.59459459459459	4	37	2	N	-	-	N	-	-	0
11997	N	N	3.21075977977757	3.31063524818594	3.21075977977757	9	0	0.085127426283152	N	0	0	N	N	ENSG00000144535	ENSG00000169570	-	+	2	5	232916529	118352139	intron	intron	DIS3L2	DTWD2	232534537	118203135	+	-	0	232576624	118309588	-	-	Y	N	nfuse-0.1.4	4	2.33333333333333	2	6	1	N	-	-	N	Low_complexity	Low_complexity	0.5
40161	N	Y	3.37808089400154	3.32320511986986	3.32320511986986	240	0	0.637961226153957	N	0.967349726775956	0.983674863387978	N	N	ENSG00000130779	ENSG00000204469	-	+	12	6	121473069	31713527	intron	intron	CLIP1	BAT2	121321934	31696429	-	+	0.983674863387978	121352582	31700179	+	+	Y	N	nfuse-0.1.4	2	1.2	1	1	2	N	-	-	N	-	-	0
54624	N	Y	3.51377186168787	3.29691533080733	3.29691533080733	0	0	0.14055070389943	N	0.834269662921348	0.834269662921348	N	N	ENSG00000106443	ENSG00000152465	-	-	7	10	11175767	15250701	upstream	intron	PHF14	NMT2	10980024	15172919	+	-	0.834269662921348	10979644	15213239	-	+	Y	N	nfuse-0.1.4	2	1.14285714285714	1	1	1	N	-	-	N	-	-	0
57300	N	Y	3.33577499155378	3.39384326095097	3.33577499155378	214	0	0.671032140362636	N	0.938433375084305	0.938433375084305	N	N	ENSG00000221895	ENSG00000068615	-	-	19	2	57711943	86418288	intron	intron	ZNF578	REEP1	57648641	86294633	+	-	0.938433375084305	57689002	86362105	-	+	Y	N	nfuse-0.1.4	1	1	1	0	8	N	-	-	N	-	-	0
24616	N	Y	3.20959872893168	3.63655728995158	3.20959872893168	199	0.366834170854271	0.255671622007764	N	0.932160804020101	0.932160804020101	N	N	ENSG00000182185	ENSG00000143376	+	+	14	1	68187315	149938183	intron	intron	RAD51L1	SNX27	67356262	149851182	+	+	0.932160804020101	67666862	149895622	+	+	Y	N	nfuse-0.1.4	2	1.0625	1	1	1	N	-	-	N	-	-	0
12260	N	N	3.14168907479965	0.494089294346095	0.494089294346095	0	0	0.0914282148019363	N	0	0.0271638046628315	N	N	ENSG00000033627	ENSG00000049323	-	+	17	2	37928122	33478080	intron	intron	ATP6V0A1	LTBP1	37864388	33025543	+	+	0.0271638046628315	37883557	33141623	-	+	Y	N	nfuse-0.1.4	2	1.25	1	2	2	N	-	-	N	-	Simple_repeat,Simple_repeat	0
48709	N	Y	3.70040921291755	3.53039946453785	3.53039946453785	294	0	0.785117992929613	N	0	0.927426484720354	N	N	ENSG00000062598	ENSG00000198838	+	+	20	15	44468678	31945591	intron	coding	ELMO2	RYR3	44428096	31390469	-	+	0.927426484720354	44444185	31712551	-	+	Y	N	nfuse-0.1.4	1	1	1	0	4	N	-	-	N	-	-	0
37725	N	N	3.6988816296077	3.53871326596283	3.53871326596283	0	0	0.331751909725163	N	0	0	N	N	ENSG00000205775	ENSG00000165091	+	+	X	9	49120425	74645515	intron	intron	GAGE12I	TMC1	49084570	74211091	+	+	0	49090680	74623017	+	+	Y	N	nfuse-0.1.4	2	1.4	1	2	1	N	-	-	N	-	-	0
48888	N	Y	3.47911741325579	3.3697272397832	3.3697272397832	285	0	0.848577934259589	N	0.923346828609987	0.877354925775979	N	N	ENSG00000175176	ENSG00000129988	+	-	X	20	46292356	36439067	intron	upstream	ZNF674	LBP	46243490	36408299	-	+	0.900350877192982	46278634	36407604	-	-	Y	N	nfuse-0.1.4	1	1	1	0	2	N	-	-	N	-	-	0
39949	N	N	2.96270317758565	3.47911741325579	2.96270317758565	0	0	0.032976520261416	N	0	0	N	N	ENSG00000139767	ENSG00000166747	+	-	12	16	118085240	70400477	intron	intron	KIAA1853	AP1G1	117903779	70320404	+	-	0	117984533	70380931	+	+	Y	N	nfuse-0.1.4	1	1	1	0	1	N	-	-	N	LINE	-	1
39740	N	N	3.04380519801756	3.11807691474166	3.04380519801756	0	0	0.0188394804383135	N	0	0	N	N	ENSG00000067715	ENSG00000198496	-	+	12	17	78369917	38549760	intron	intron	SYT1	NBR2	77781904	38531135	+	+	0	78366159	38548943	-	+	Y	N	nfuse-0.1.4	1	1	1	0	1	N	-	-	N	-	-	0
18129	N	Y	3.34512186274866	3.48337348351473	3.34512186274866	0	0	0.172331182693667	N	0.820654545454546	0.800727272727273	N	N	ENSG00000129250	ENSG00000136631	-	-	17	1	4868721	148384129	coding	intron	KIF1C	VPS45	4841971	148305966	+	+	0.800727272727273	4851558	148349367	-	-	Y	N	nfuse-0.1.4	7	4.92857142857143	2	14	1	N	-	-	N	-	-	0
2073	N	Y	3.37448717115191	3.93849644929864	3.37448717115191	0	0	0.661837184312908	N	0.455219576501607	0.83093021339705	Y	N	ENSG00000177666	ENSG00000166323	-	-	11	11	815216	107843468	intron	intron	PNPLA2	C11orf65	808902	107707140	+	-	0.83093021339705	811618	107779289	-	+	N	N	nfuse-0.1.4	2	1.0625	1	1	3	N	-	-	N	-	-	0
46473	N	Y	3.7297745213208	3.3911893219154	3.3911893219154	218	0	0.135981988233025	N	0.902410505486598	0.902410505486598	N	N	ENSG00000185518	ENSG00000004866	+	+	15	7	89645543	116657393	intron	intron	SV2B	ST7	89444519	116380528	+	+	0.765785213167836	89533461	116502704	+	+	Y	N	nfuse-0.1.4	1	1	1	0	5	N	-	-	N	-	Simple_repeat	0
18088	N	Y	3.76170048280379	3.1019133202081	3.1019133202081	223	0	0.971299098545338	N	0.913266443701226	0.894680681637203	N	N	ENSG00000185420	ENSG00000174111	+	+	1	17	244737237	33809541	intron	intron	SMYD3	SOCS7	243979267	33761531	-	+	0	244582062	33786915	-	+	Y	N	nfuse-0.1.4	1	1	1	0	2	N	-	-	N	-	-	0
2754	N	Y	3.76848670091893	3.40525627168563	3.40525627168563	187	0	0.81149671320872	N	0.878739273398027	0.878739273398027	N	N	ENSG00000115594	ENSG00000165494	-	+	2	11	102162766	82574478	intron	intron	IL1R1	PCF11	102053268	82545785	+	+	0.878739273398027	102137757	82560263	-	+	Y	N	nfuse-0.1.4	1	1	1	0	2	N	-	-	N	-	-	0
15666	N	Y	3.6769648867289	3.69784855983781	3.6769648867289	107	0	0.812255860917816	N	0.684394991152851	0.760140193276167	N	N	ENSG00000010017	ENSG00000070366	+	-	6	17	13819932	2153819	intron	intron	RANBP9	SMG6	13729714	1909883	-	-	0.734891792568396	13802516	2031197	-	+	Y	N	nfuse-0.1.4	1	1	1	0	5	N	-	-	N	-	-	0
12324	N	N	3.21804051143267	3.34000055658918	3.21804051143267	4	0	0.0661438664429918	N	0	0.0195625	N	N	ENSG00000115568	ENSG00000204815	+	-	2	17	219231844	37371174	intron	intron	ZNF142	TTC25	219210883	37340424	-	+	0.0195625	219219004	37358635	-	-	Y	N	nfuse-0.1.4	6	3.2	2	5	3	N	-	-	N	-	-	0
12153	N	Y	3.54975555433691	3.59272380419397	3.54975555433691	112	0	0.727957950221712	N	0.900460829493087	0.900460829493087	N	N	ENSG00000121053	ENSG00000106113	+	-	17	7	53636783	30706244	intron	intron	EPX	CRHR2	53625088	30659388	+	-	0.880552995391705	53628706	30668273	+	+	Y	N	nfuse-0.1.4	1	1	1	0	2	N	-	-	N	-	-	0
60060	N	Y	3.46973068926756	3.47825217735525	3.46973068926756	102	0	0.204877307448572	N	0.925494154808037	0.925494154808037	N	N	ENSG00000081059	ENSG00000154710	-	+	5	7	133511819	65913881	downstream	intron	TCF7	RABGEF1	133478301	65843078	+	+	0.739229541828129	133512546	65888880	-	+	Y	N	nfuse-0.1.4	2	1.5	1	9	1	N	-	-	N	-	-	0
57156	N	Y	3.55657227767559	3.25575947405425	3.25575947405425	292	0	0.778468799647021	N	0.874505327245053	0.874505327245053	N	N	ENSG00000220008	ENSG00000221955	-	-	19	3	2259156	126414303	intron	coding	LINGO3	SLC12A8	2240774	126284170	-	-	0.874505327245053	2243540	126391946	+	+	Y	N	nfuse-0.1.4	1	1	1	0	2	N	-	-	N	-	-	0
12147	N	Y	3.32423818963975	3.35463656781289	3.32423818963975	284	0.797326330866555	0.656840194857762	N	0.873328956791597	0.932442110288852	N	N	ENSG00000204815	ENSG00000161057	+	+	17	7	37371174	102795891	intron	intron	TTC25	PSMC2	37340424	102775325	+	+	0.932442110288852	37357574	102782272	+	+	Y	N	nfuse-0.1.4	4	1.66666666666667	1	39	5	N	-	-	N	-	-	0
52268	N	Y	3.63552422018169	3.61616813038263	3.61616813038263	213	0	0.672128417183407	N	0.621784037558686	0.940281690140845	N	N	ENSG00000182489	ENSG00000147679	-	+	X	8	100070554	117867997	intron	intron	XKRX	UTP23	100055090	117847923	-	+	0.940281690140845	100057629	117863001	+	+	Y	N	nfuse-0.1.4	1	1	1	0	5	N	-	-	N	-	Low_complexity	0
15669	N	Y	3.47655676017605	3.57063922744582	3.47655676017605	175	0	0.711554807326731	N	0.866153846153846	0.961758241758242	N	N	ENSG00000010017	ENSG00000070366	+	-	6	17	13819932	2153819	intron	intron	RANBP9	SMG6	13729714	1909883	-	-	0.961758241758242	13792109	2030773	-	+	Y	N	nfuse-0.1.4	1	1	1	0	5	N	-	-	N	-	-	0
56933	N	N	3.37192651807217	3.7527243339695	3.37192651807217	0	0	0.338060156389181	N	0	0	N	N	ENSG00000199222	ENSG00000132912	-	-	10	5	21810752	150118769	downstream	intron	Y_RNA	DCTN4	21810651	150068503	+	-	0	21811147	150111032	-	+	Y	N	nfuse-0.1.4	1	1	1	0	2	N	-	-	N	Simple_repeat	-	0.470588235294118
54375	N	Y	3.75169126419961	3.44825502676623	3.44825502676623	248	0	0.808142869201756	N	0.941413662239089	0.921884882985452	N	N	ENSG00000153132	ENSG00000182095	+	-	4	7	141568232	5431571	intron	intron	CLGN	TNRC18B	141529059	5312952	-	-	0.0040322580645159	141563407	5391725	-	+	Y	N	nfuse-0.1.4	1	1	1	0	5	N	-	-	N	-	-	0
57262	N	N	3.18718747251292	3.53209488171704	3.18718747251292	0	0	0.0260937925080243	N	0	0	N	N	ENSG00000160633	ENSG00000107077	+	+	19	9	5619488	7165647	intron	intron	SAFB	JMJD2C	5574164	6747654	+	+	0	5576770	6748923	+	+	Y	N	nfuse-0.1.4	4	2.75	2	4	1	N	-	-	N	-	-	0
54930	N	N	3.32213219730662	3.29872772391132	3.29872772391132	60	0	0.648832891113885	N	0.531116794543905	0.531116794543905	N	N	ENSG00000196440	ENSG00000138336	-	+	X	10	100675102	70124244	intron	intron	ARMCX4	TET1	100627118	69990123	+	+	0.531116794543905	100667372	70097088	-	+	Y	N	nfuse-0.1.4	1	1	1	0	2	N	-	-	N	-	-	0
43544	N	Y	3.72551845106187	3.6052936758779	3.6052936758779	0	0	0.28574494879218	N	0.866025641025641	0.866025641025641	N	N	ENSG00000214555	ENSG00000179715	+	-	15	12	81368906	45916706	intron	intron	AC105339.9	FAM113B	81191706	45759653	-	+	0.310989010989011	81274296	45838969	-	-	Y	N	nfuse-0.1.4	1	1	1	0	1	N	-	-	N	-	-	0
7200	N	Y	3.381895883883	3.44768596531277	3.381895883883	275	0.585512727272727	0.090716941037457	N	0.633338181818182	0.705076363636364	N	N	ENSG00000107263	ENSG00000161057	+	-	9	7	133605282	102795891	intron	intron	RAPGEF1	PSMC2	133441978	102775325	-	+	0.91232	133527398	102782180	-	-	Y	N	nfuse-0.1.4	4	2.5	1	5	1	N	-	-	N	-	-	0
54404	N	Y	3.59784511035345	3.4780843434859	3.4780843434859	254	0	0.354984237189721	N	0.712674136886735	0.885069654754694	N	N	ENSG00000169902	ENSG00000109458	-	-	7	4	65462864	144610728	intron	intron	TPST1	GAB1	65307749	144477500	+	+	0.885069654754694	65445211	144481036	-	-	Y	N	nfuse-0.1.4	2	1.1	1	1	1	N	-	-	N	-	-	0
24667	N	Y	3.36361271664718	3.43152237077921	3.36361271664718	289	0	0.758719882867269	N	0.950989846276022	0.93465312836803	N	N	ENSG00000166938	ENSG00000143641	-	+	15	1	64413289	228484488	intron	intron	DIS3L	GALNT2	64372714	228269579	+	+	0	64385852	228303059	-	+	Y	N	nfuse-0.1.4	1	1	1	0	2	N	-	-	N	-	-	0
59802	N	Y	3.78361722568259	3.73080759109069	3.73080759109069	244	0.926229508196721	0.144306299012221	N	0.852459016393442	0.926229508196721	N	N	ENSG00000104375	ENSG00000145911	+	+	8	5	99907074	177485713	intron	utr3p	STK3	AC136632.3-3	99536037	177473162	-	+	0.926229508196721	99794613	177482949	-	+	Y	N	nfuse-0.1.4	10	4.71428571428571	2	7	1	N	-	-	N	-	-	0
46511	N	N	3.10078696448237	0.776482662581515	0.776482662581515	0	0	0.11083680175323	N	0	0.0790542893626901	N	N	ENSG00000103647	ENSG00000049323	+	+	15	2	66807199	33478080	intron	intron	CORO2B	LTBP1	66658362	33025543	+	+	0.0790542893626901	66791914	33141629	+	+	Y	N	nfuse-0.1.4	6	3.11111111111111	1	8	1	N	-	-	N	-	Simple_repeat,Simple_repeat	0
24880	N	N	3.49168728493972	3.65281417044097	3.49168728493972	1	0	0.181378784306708	N	0	0	N	N	ENSG00000197410	ENSG00000116473	+	-	4	1	155632318	112057624	coding	intron	DCHS2	RAP1A	155375138	111886363	-	+	0	155445367	111986498	-	-	Y	N	nfuse-0.1.4	1	1	1	0	1	N	-	-	N	-	-	0
25253	N	Y	3.19297112608171	3.50744965188915	3.19297112608171	0	0	0.129652453499487	N	0.557734204793028	0.686728395061728	N	N	ENSG00000092421	ENSG00000162542	+	-	5	1	115938529	19998997	intron	intron	SEMA6A	TMCO4	115807150	19881320	-	-	0.686728395061728	115898263	19934612	-	+	Y	N	nfuse-0.1.4	5	1.7	1	2	1	N	-	-	N	-	-	0
24731	N	N	3.51207644450867	3.34520999103131	3.34520999103131	0	0	0.345096240486201	N	0.411107726672759	0.431414356787491	N	N	ENSG00000075151	ENSG00000088881	+	-	1	20	21375927	2688754	intron	intron	EIF4G3	EBF4	21005559	2621524	-	+	0.431414356787491	21020482	2637727	-	-	Y	N	nfuse-0.1.4	1	1	1	0	1	N	-	-	N	LINE	-	0.175438596491228
57013	N	N	3.26356941436947	3.59425138750382	3.26356941436947	0	0.279481132075472	0.303668030322932	N	0	0.127063679245283	N	N	ENSG00000213892	ENSG00000013563	-	+	19	X	49915341	153293621	intron	utr3p	CEACAM16	DNASE1L1	49894332	153282773	+	-	0.127063679245283	49912712	153283467	-	-	Y	N	nfuse-0.1.4	1	1	1	0	1	N	-	-	N	-	-	0
2843	N	Y	3.67423639977982	3.7061623612628	3.67423639977982	0	0	0.254532904086969	N	0	0.91197886921759	N	N	ENSG00000074266	ENSG00000185214	-	+	11	22	85667426	19180122	coding	intron	EED	KLHL22	85633463	19125806	+	-	0.91197886921759	85646248	19165338	-	-	Y	N	nfuse-0.1.4	1	1	1	0	4	N	-	-	N	-	Low_complexity	0
50761	N	N	3.73808832274579	3.56025928648105	3.56025928648105	0	0	0.662614853846587	N	0	0	N	N	ENSG00000136986	ENSG00000164684	-	-	8	8	124123722	81949571	utr3p	intron	DERL1	ZNF704	124094769	81713324	-	-	0	124096582	81733848	+	+	N	Y	nfuse-0.1.4	1	1	1	0	1	N	33	4.32164	N	-	-	0
46310	N	Y	3.45041445226185	3.59887818012334	3.45041445226185	264	0	0.473177305854786	N	0	0.933481481481482	N	N	ENSG00000151413	ENSG00000062598	+	-	14	20	31400150	44468678	intron	intron	NUBPL	ELMO2	31100342	44428096	+	-	0.933481481481482	31152375	44444378	+	+	Y	N	nfuse-0.1.4	1	1	1	0	1	N	-	-	N	-	-	0
24251	N	Y	3.62824348852659	3.46704205511183	3.46704205511183	0	0	0.255250151802996	N	0.501766784452297	0.878808136758667	N	N	ENSG00000143207	ENSG00000161217	+	+	1	3	174442993	197498981	intron	intron	RFWD2	PCYT1A	174180590	197449652	-	-	0.878808136758667	174336806	197497007	-	-	Y	N	nfuse-0.1.4	1	1	1	0	1	N	-	-	N	-	-	0
59861	N	Y	3.16253289511522	3.34512186274866	3.16253289511522	0	0	0.766608965784644	N	0.935992578849722	0.935992578849722	N	N	ENSG00000204427	ENSG00000151422	+	+	6	5	31779172	108551272	intron	intron	BAT5	FER	31762711	108111422	-	+	0	31774533	108230330	-	+	Y	N	nfuse-0.1.4	1	1	1	0	1	N	-	-	N	-	-	0
26194	N	Y	3.48064499656564	3.28399842673177	3.28399842673177	203	0	0.0922961195245748	N	0.96626868163981	0.96626868163981	N	N	ENSG00000134762	ENSG00000120705	+	-	18	5	26876779	137906802	intron	intron	DSC3	ETF1	26824050	137869687	-	-	0.96626868163981	26836844	137891790	-	+	Y	N	nfuse-0.1.4	2	1.75	1	3	1	N	-	-	N	-	-	0
11667	N	Y	3.37080016234644	3.38080938095063	3.37080016234644	0	0	0.773350549608725	N	0.650238473767885	0.730952672129143	N	N	ENSG00000057935	ENSG00000153237	+	-	2	2	42837591	159021460	intron	intron	MTA3	CCDC148	42575213	158736302	+	-	0.730952672129143	42797639	158819312	+	+	N	Y	nfuse-0.1.4	1	1	1	0	3	N	-	-	N	-	-	0
3124	N	N	3.55297855482595	3.56876354657211	3.55297855482595	78	0	0.710743010187235	N	0.203791469194313	0.203791469194313	N	N	ENSG00000073711	ENSG00000165923	-	-	3	11	137349423	47692878	intron	intron	PPP2R3A	AGBL2	137167257	47637721	+	-	0.270142180094787	137254708	47650531	-	+	Y	N	nfuse-0.1.4	1	1	1	0	4	N	-	-	N	-	-	0
55175	N	Y	3.16576524317408	3.3478104969044	3.16576524317408	184	0	0.736011261232333	N	0.849294729027468	0.906458797327394	N	N	ENSG00000164764	ENSG00000122378	-	+	8	10	74198514	82182733	intron	intron	C8orf84	C10orf57	74141809	82157565	-	+	0.864884929472903	74190104	82180400	+	+	Y	N	nfuse-0.1.4	2	1.1875	1	3	2	N	346	14.0651	N	-	-	0
30637	N	Y	3.31216283149579	3.51257095804863	3.31216283149579	112	0	0.135981988233025	N	0.949708953946242	0.949708953946242	N	N	ENSG00000147133	ENSG00000157423	-	+	X	16	70601025	69822070	intron	intron	TAF1	HYDIN	70502839	69398793	+	-	0.829010443417223	70510477	69791852	-	-	Y	N	nfuse-0.1.4	1	1	1	0	2	N	-	-	N	Simple_repeat	-	0.485714285714286
28076	N	Y	3.49168728493972	3.41741556821562	3.41741556821562	192	0	0.630957207318728	N	0.826992753623189	0.718863224637681	N	N	ENSG00000176927	ENSG00000177455	-	+	17	16	25459595	28858162	coding	intron	EFCAB5	CD19	25292812	28850761	+	+	0.718863224637681	25410819	28856794	-	+	Y	N	nfuse-0.1.4	1	1	1	0	8	N	-	-	N	-	-	0
3421	N	Y	3.55600321622212	3.30016202126533	3.30016202126533	0	0	0.683615220121279	N	0.629136722562328	0.629136722562328	N	N	ENSG00000011405	ENSG00000137766	-	+	11	15	17147930	52708098	intron	intron	PIK3C2A	UNC13C	17064705	52314521	-	+	0.629136722562328	17099029	52387509	+	+	Y	N	nfuse-0.1.4	1	1	1	0	2	N	202	16.0176	N	-	-	0
27961	N	Y	3.07630956852383	3.43152237077921	3.07630956852383	0	0	0.482119760884255	N	0	0.948576046232583	N	N	ENSG00000197157	ENSG00000197162	-	-	7	16	127519894	30504511	intron	intron	SND1	ZNF688	127079438	30008266	+	-	0.948576046232583	127498059	30364549	-	+	Y	N	nfuse-0.1.4	1	1	1	0	1	N	-	-	N	-	-	0
11733	N	Y	3.16316473730098	3.44719145177281	3.16316473730098	228	0	0.876372569658769	N	0.983125185845971	0.966250371691942	N	N	ENSG00000198586	ENSG00000101464	+	+	2	20	171725289	32728750	intron	intron	TLK1	CDC91L1	171556816	32612007	-	-	0.22375854891466	171608330	32699902	-	-	Y	N	nfuse-0.1.4	1	1	1	0	1	N	-	-	N	Simple_repeat	-	0.302631578947368
4423	N	Y	3.54722540648071	3.46704205511183	3.46704205511183	191	0	0.731437493237013	N	0.833864118895966	0.916932059447983	N	N	ENSG00000185942	ENSG00000135250	-	-	8	7	64008644	104816583	intron	intron	NKAIN3	SRPK2	63324187	104544060	+	-	0.00318471337579596	63775672	104783616	-	+	Y	N	nfuse-0.1.4	1	1	1	0	3	N	-	-	N	-	-	0
60028	N	Y	3.53296011761759	3.51104337473878	3.51104337473878	331	0	0.83887148798358	N	0.821593258069645	0.916043886150421	N	N	ENSG00000145569	ENSG00000164776	-	+	5	7	14664205	56128121	intron	intron	FAM105A	PHKG1	14634932	56115471	+	-	0.916043886150421	14640785	56123322	-	-	Y	N	nfuse-0.1.4	1	1	1	0	7	N	-	-	N	-	-	0
17538	N	N	3.62568283544685	3.49847350305486	3.49847350305486	0	0	0.725673539343707	N	0	0	N	N	ENSG00000175115	ENSG00000085832	+	-	11	1	65768789	51757583	intron	intron	PACS1	EPS15	65594400	51592523	+	-	0	65623609	51624005	+	+	Y	N	nfuse-0.1.4	2	1.25	1	1	2	N	-	-	N	-	-	0
15995	N	Y	3.61104682422314	3.5816815158199	3.5816815158199	0	0	0.0154351149124229	N	0	0.890662887734215	N	N	ENSG00000141376	ENSG00000161609	+	+	17	19	56824973	54612579	intron	intron	BCAS3	CCDC155	56109998	54583318	+	+	0	56295645	54606536	+	+	Y	N	nfuse-0.1.4	4	1.83333333333333	1	3	1	N	-	-	N	SINE	-	1
11798	N	Y	3.52680574168821	3.68577320169385	3.52680574168821	214	0	0.36478835655935	N	0.895228726020659	0.895228726020659	N	N	ENSG00000157827	ENSG00000132561	-	-	2	8	153214594	99117116	intron	intron	FMNL2	MATN2	152899997	98950487	+	+	0.528529267092966	152988227	99057170	-	-	Y	N	nfuse-0.1.4	2	1.66666666666667	1	12	2	N	-	-	N	-	-	0
23959	N	N	3.43681151080804	3.05781871462531	3.05781871462531	3	0	0.0524760423779911	N	0	0	N	N	ENSG00000164663	ENSG00000197429	+	-	6	1	41971077	45988909	intron	intron	USP49	IPP	41870085	45932583	-	-	0	41890987	45981475	-	+	Y	N	nfuse-0.1.4	1	1	1	0	1	N	-	-	N	SINE	-	1
15997	N	Y	3.50272957331379	3.52208566311286	3.50272957331379	410	0	0.0537538204535688	N	0.913916057942305	0.913916057942305	N	N	ENSG00000108684	ENSG00000167670	-	+	17	19	29507664	4394394	intron	intron	ACCN1	CHAF1A	28364221	4353659	-	+	0.913916057942305	28952335	4361777	+	+	Y	N	nfuse-0.1.4	2	1.09090909090909	1	1	1	N	-	-	N	-	-	0
54538	N	Y	3.47449062063627	3.61464054707278	3.47449062063627	302	0	0.0366280902381139	N	0.707637969094923	0.707637969094923	N	N	ENSG00000222526	ENSG00000152348	+	+	4	5	138368835	81586524	downstream	intron	AC060835.7	ATG10	138368732	81303630	+	+	0.853818984547462	138369430	81572309	+	+	Y	N	nfuse-0.1.4	2	1.90909090909091	1	50	2	N	-	-	N	-	-	0
43908	N	Y	3.41848849077886	3.2493439782997	3.2493439782997	179	0	0.815311094432326	N	0.89875	0.890961538461538	N	N	ENSG00000052126	ENSG00000105705	-	-	12	19	19420598	19292318	intron	intron	PLEKHA5	SF4	19173995	19248323	+	-	0	19260789	19291570	-	+	Y	N	nfuse-0.1.4	2	1.25	1	1	1	N	-	-	N	-	-	0
15965	N	Y	2.90512942172842	3.47592491799029	2.90512942172842	181	0	0.955609804639579	N	0.437070938215103	0.848442175673297	N	N	ENSG00000159842	ENSG00000174898	+	-	17	19	1029881	5729739	intron	intron	ABR	TMEM146	853510	5671688	-	+	0.848442175673297	862478	5679597	-	-	Y	N	nfuse-0.1.4	1	1	1	0	2	N	-	-	N	-	-	0
52288	N	Y	3.48226070815814	2.69058398738845	2.69058398738845	0	0	0.266782374351364	N	0.933550488599349	0.933550488599349	N	N	ENSG00000104723	ENSG00000122705	+	+	8	9	15666366	36202055	intron	intron	TUSC3	CLTA	15442101	36180892	+	+	0.523778501628665	15546851	36191269	+	+	Y	N	nfuse-0.1.4	1	1	1	0	1	N	-	-	N	-	Low_complexity	0
16116	N	Y	3.44512531223303	3.48590363137093	3.44512531223303	265	0	0.090460930618013	N	0.631027253668763	0.760167714884696	N	N	ENSG00000100365	ENSG00000165240	-	-	22	X	35604005	77192208	intron	intron	NCF4	ATP7A	35586976	77052850	+	+	0.760167714884696	35590728	77160723	-	-	Y	N	nfuse-0.1.4	2	1.125	1	2	2	N	-	-	N	-	-	0
27859	N	Y	3.588962247475	3.58320909912975	3.58320909912975	0	0	0.0500265585904573	N	0	0.821205082013843	N	N	ENSG00000122025	ENSG00000101190	-	-	13	20	27572729	60963560	intron	coding	FLT3	TCFL5	27475411	60942913	-	-	0.821205082013843	27549716	60962953	+	+	Y	N	nfuse-0.1.4	4	1.51515151515152	1	15	3	N	-	-	N	-	-	0
48706	N	Y	3.41679307359967	3.59887818012334	3.41679307359967	231	0	0.630957207318728	N	0.846819846819847	0.846819846819847	N	N	ENSG00000198838	ENSG00000062598	-	-	15	20	31945591	44468678	intron	intron	RYR3	ELMO2	31390469	44428096	+	-	0.846819846819847	31712746	44444378	-	+	Y	N	nfuse-0.1.4	1	1	1	0	2	N	-	-	N	-	-	0
7459	N	N	3.19872427442695	0.494089294346095	0.494089294346095	0	0	0.307340289004263	N	0	0.0150781421967863	N	N	ENSG00000185010	ENSG00000049323	+	+	X	2	153904192	33478080	intron	intron	F8	LTBP1	153717257	33025543	-	+	0.0150781421967863	153761744	33141597	-	+	Y	N	nfuse-0.1.4	1	1	1	0	2	N	-	-	N	-	Simple_repeat	0
44049	N	Y	3.57592836747465	3.43887765034782	3.43887765034782	54	0	0.617536685248321	N	0.930216049382716	0.920246913580247	N	N	ENSG00000059377	ENSG00000133983	-	+	7	14	139366560	69896147	intron	intron	TBXAS1	COX16	139124668	69680762	+	-	0.441728395061728	139218990	69864948	-	-	Y	N	nfuse-0.1.4	1	1	1	0	1	N	162	13.2198	N	-	-	0
25035	N	Y	3.660633458326	3.46232197653647	3.46232197653647	262	0	0.511868549331285	N	0.964422028353326	0.768743184296619	N	N	ENSG00000206762	ENSG00000160633	+	+	1	19	203830898	5619488	intron	intron	U6	SAFB	203830792	5574164	+	+	0.768743184296619	203830808	5576928	+	+	Y	N	nfuse-0.1.4	1	1	1	0	1	N	-	-	N	-	-	0
7747	N	Y	3.44719145177281	3.1531555186968	3.1531555186968	379	0	0.443262949682221	N	0	0.979645684131172	N	N	ENSG00000123600	ENSG00000119522	+	+	2	9	171998865	125732252	intron	intron	METTL8	DENND1A	171888543	125181754	-	-	0	171906323	125449368	-	-	Y	N	nfuse-0.1.4	1	1	1	0	1	N	-	-	N	-	-	0
44105	N	N	3.37295958784206	3.52208566311286	3.37295958784206	1	0	0.265098769464194	N	0	0	N	N	ENSG00000144161	ENSG00000073712	+	+	2	14	112729159	52487460	intron	intron	ZC3H8	PLEKHC1	112689725	52393736	-	-	0	112698402	52458065	-	-	Y	N	nfuse-0.1.4	1	1	1	0	4	N	-	-	N	-	-	0
17689	N	Y	3.11591748924604	3.36295036923788	3.11591748924604	312	0	0.20148280166681	N	0.872205785667324	0.863686171378479	N	N	ENSG00000143624	ENSG00000075618	-	-	1	7	152013179	5612811	coding	intron	INTS3	FSCN1	151967167	5598980	+	+	0.199156256848565	152009389	5600379	-	-	Y	N	nfuse-0.1.4	2	1.03125	1	4	2	N	-	-	N	-	-	0
34072	N	Y	3.45612774781375	3.56807857436608	3.45612774781375	333	0	0.1958062290336	N	0	0.952523952523953	N	N	ENSG00000204248	ENSG00000184220	+	-	6	3	33268254	101380136	coding	intron	COL11A2	C3orf26	33238436	101019514	-	+	0	33243572	101295692	-	-	Y	N	nfuse-0.1.4	4	2.33333333333333	1	8	1	N	-	-	N	-	-	0
52341	N	N	3.56232542602083	3.40744620240479	3.40744620240479	0	0	0.0359420270879486	N	0	0	N	N	ENSG00000132561	ENSG00000087008	+	-	8	4	99117116	8493352	intron	intron	MATN2	ACOX3	98950487	8418911	+	-	0	99057317	8474484	+	+	Y	N	nfuse-0.1.4	1	1	1	0	1	N	-	-	N	-	-	0
37153	N	N	2.9976538004648	3.76170048280379	2.9976538004648	5	0	0.0137877935737608	N	0.337807606263982	0	N	N	ENSG00000114861	ENSG00000187416	-	+	3	7	71715830	104183203	intron	intron	FOXP1	LHFPL3	71087426	103756464	-	+	0	71655791	103777314	+	+	Y	N	nfuse-0.1.4	1	1	1	0	1	N	-	-	N	LINE	-	1
43636	N	Y	3.50951579142893	3.5319270478477	3.50951579142893	272	0	0.372177480748629	N	0.902000964320154	0.902000964320154	N	N	ENSG00000139233	ENSG00000198646	-	-	12	20	64810800	32877094	utr3p	intron	LLPH	NCOA6	64803109	32766239	-	-	0.885667791706847	64803822	32803691	+	+	Y	N	nfuse-0.1.4	1	1	1	0	1	N	-	-	N	-	-	0
24205	N	Y	3.5816815158199	3.56505391296992	3.56505391296992	288	0	0.508655551264599	N	0	0.746810789755575	N	N	ENSG00000185008	ENSG00000084073	-	+	3	1	77779351	40532443	intron	intron	ROBO2	ZMPSTE24	76069335	40496320	+	+	0.367026974388938	76483157	40506471	-	+	Y	N	nfuse-0.1.4	1	1	1	0	3	N	-	-	N	-	-	0
56910	N	Y	3.3755202409218	3.62192127872787	3.3755202409218	24	0	0.254346152456572	N	0.948126680107527	0.948126680107527	N	N	ENSG00000164219	ENSG00000185532	+	+	5	10	114626449	53728116	intron	intron	PGGT1B	PRKG1	114575476	52421124	-	+	0	114588857	52487593	-	+	Y	N	nfuse-0.1.4	3	1.83333333333333	1	9	1	N	-	-	N	-	-	0
27830	N	Y	3.7533866813788	3.58424216889964	3.58424216889964	0	0	0.602491919437356	N	0.801315789473684	0.801315789473684	N	N	ENSG00000125246	ENSG00000015133	+	-	13	14	99342825	90953886	intron	intron	CLYBL	CCDC88C	99056924	90807422	+	-	0.801315789473684	99293209	90870311	+	+	Y	N	nfuse-0.1.4	1	1	1	0	2	N	-	-	N	-	-	0
17947	N	Y	1.90537470229545	3.28764558274389	1.90537470229545	0	0	0.260142318864696	N	0	0.51903597624869	N	N	ENSG00000198691	ENSG00000156973	+	-	1	2	94359298	232354245	intron	intron	ABCA4	PDE6D	94230981	232305388	-	-	0.51903597624869	94243009	232325273	-	+	Y	N	nfuse-0.1.4	15	8.82352941176471	3	17	1	N	-	-	N	Simple_repeat	-	1
15840	N	Y	3.47911741325579	3.40591861909494	3.40591861909494	244	0.695276629935721	0.528759952782062	N	0.761162764003673	0.876463498622589	N	N	ENSG00000107263	ENSG00000204815	+	+	9	17	133605282	37371174	intron	intron	RAPGEF1	TTC25	133441978	37340424	-	+	0.876463498622589	133527295	37357570	-	+	Y	N	nfuse-0.1.4	2	1.21428571428571	1	3	3	N	-	-	N	-	-	0
48799	N	N	2.76400676392624	3.48846428445067	2.76400676392624	0	0	0.166985055825034	N	0	0.356873918795156	N	N	ENSG00000104059	ENSG00000221946	+	+	15	19	27276047	40337045	intron	intron	AC024474.8	FXYD7	27199749	40325994	-	+	0.356873918795156	27255036	40331148	-	+	Y	N	nfuse-0.1.4	1	1	1	0	1	N	-	-	N	Low_complexity	-	1
46678	N	Y	3.82811305884951	3.60103760561896	3.60103760561896	243	0	0.540583403163802	N	0.14895449378208	0.972096868648593	N	N	ENSG00000103647	ENSG00000114770	-	-	15	3	66807199	185218421	intron	intron	CORO2B	ABCC5	66658362	185120420	+	-	0.972096868648593	66793311	185135757	-	+	Y	N	nfuse-0.1.4	2	1.375	1	3	3	N	-	-	N	-	-	0
43531	N	Y	3.56079784271098	3.15046688454107	3.15046688454107	301	0.924779038425375	0.20322690640381	N	0.924779038425375	0.924779038425375	N	N	ENSG00000137834	ENSG00000126746	-	+	15	12	64861377	6668930	intron	utr3p	SMAD6	ZNF384	64781688	6645904	+	-	0.924779038425375	64821537	6646272	-	-	Y	N	nfuse-0.1.4	2	1.75	1	3	1	N	-	-	N	-	-	0
44003	N	N	3.64297278570613	3.77001428422878	3.64297278570613	0	0	0.607104475797553	N	0	0	N	N	ENSG00000126746	ENSG00000113312	+	+	12	5	6668930	159425128	coding	intron	ZNF384	TTC1	6645904	159368758	-	+	0	6647271	159377583	-	+	Y	N	nfuse-0.1.4	4	3	2	6	2	N	-	-	N	-	-	0
37376	N	Y	3.19553177916145	3.23999710710482	3.19553177916145	0	0	0.0231031870456567	N	0	0.84765873015873	N	N	ENSG00000145715	ENSG00000163377	-	-	5	3	86723488	69064401	coding	intron	RASA1	FAM19A4	86599838	68863608	+	-	0	86695055	68969669	-	+	Y	N	nfuse-0.1.4	1	1	1	0	1	N	-	-	N	-	-	0
25140	N	N	3.3984700535705	3.62295434849776	3.3984700535705	0	0	0.195869816522754	N	0	0.00392156862745108	N	N	ENSG00000130940	ENSG00000113732	+	+	1	5	10779294	172394506	intron	intron	CASZ1	ATP6V0E	10619267	172343369	-	+	0.00392156862745108	10721196	172351111	-	+	Y	N	nfuse-0.1.4	1	1	1	0	1	N	-	-	N	-	-	0
57189	N	Y	3.22336950425484	3.3184850412945	3.22336950425484	0	0	0.129533168204986	N	0	0.906879756468797	N	N	ENSG00000091127	ENSG00000174898	+	+	7	19	104949921	5729739	utr3p	intron	PUS7	TMEM146	104884194	5671688	-	+	0.906879756468797	104885169	5690588	-	+	Y	N	nfuse-0.1.4	1	1	1	0	1	N	-	-	N	-	-	0
27834	N	Y	3.59681204058356	3.31947825827104	3.31947825827104	0	0	0.117767173548184	N	0.765462455078495	0.811066977702121	N	N	ENSG00000125246	ENSG00000015133	+	-	13	14	99342825	90953886	intron	intron	CLYBL	CCDC88C	99056924	90807422	+	-	0.732887796061619	99293315	90867746	+	+	Y	N	nfuse-0.1.4	1	1	1	0	2	N	-	-	N	-	-	0
10513	N	Y	3.55401162459584	3.43784458057793	3.43784458057793	66	0	0.148296036250431	Y	0.293951612903226	0.653897849462365	N	N	ENSG00000144290	ENSG00000155052	-	+	2	2	162542069	125389382	intron	intron	SLC4A10	CNTNAP5	162189091	124499334	+	+	0.515456989247312	162265366	124520517	-	+	N	N	nfuse-0.1.4	1	1	1	0	4	N	-	-	N	-	-	0
43643	N	Y	3.51576345331414	2.92763815399964	2.92763815399964	272	0	0.642210535374392	N	0.940070765148165	0.940070765148165	N	N	ENSG00000111684	ENSG00000125844	+	-	12	20	6996103	17610928	intron	intron	LPCAT3	RRBP1	6955608	17542323	-	-	0.902614993365767	6994360	17581685	-	+	Y	N	nfuse-0.1.4	1	1	1	0	2	N	81	13.8046	N	-	-	0
2859	N	N	3.41489476792923	3.41848849077886	3.41489476792923	6	0	0.0520190303562765	N	0	0.0175774961215349	N	N	ENSG00000133812	ENSG00000101596	+	+	11	18	10272296	2792925	intron	intron	SBF2	SMCHD1	9756790	2690857	-	+	0.0175774961215349	10170111	2707879	-	+	Y	N	nfuse-0.1.4	1	1	1	0	1	N	-	-	N	LTR	-	1
56923	N	Y	3.44256465915329	3.37655331069169	3.37655331069169	0	0	0.619327414234268	N	0.809518477043673	0.746024636058231	N	N	ENSG00000138336	ENSG00000152670	-	-	10	5	70124244	55148519	intron	intron	TET1	DDX4	69990123	55069627	+	+	0.746024636058231	70097613	55135460	-	-	Y	N	nfuse-0.1.4	1	1	1	0	3	N	-	-	N	-	-	0
43988	N	Y	3.55334927718654	3.20185398896016	3.20185398896016	309	0	0.690032416164652	N	0.965628836067403	0.965628836067403	N	N	ENSG00000050767	ENSG00000139112	+	+	5	12	177949804	10266989	intron	intron	COL23A1	GABARAPL3	177597225	10256756	-	+	0.965628836067403	177637559	10265007	-	+	Y	N	nfuse-0.1.4	1	1	1	0	5	N	-	-	N	-	-	0
56969	N	Y	3.39653189510671	3.71041843152174	3.39653189510671	22	0	0.451375918312863	N	0.870418456793038	0.808444675259273	N	N	ENSG00000079805	ENSG00000204427	-	-	19	6	10803579	31779172	intron	intron	DNM2	BAT5	10685143	31762711	+	-	0.701399052610044	10709482	31765660	-	+	Y	N	nfuse-0.1.4	1	1	1	0	1	N	-	-	N	-	-	0
55209	N	N	2.70491477232898	3.48081283043499	2.70491477232898	0	0	0.12354868298753	N	0	0	N	N	ENSG00000107581	ENSG00000109738	+	+	10	4	120830324	158312299	intron	intron	EIF3S10	GLRB	120784531	158216788	-	+	0	120797778	158308027	-	+	Y	N	nfuse-0.1.4	1	1	1	0	2	N	-	-	N	Simple_repeat	-	0.682242990654206
48923	N	Y	3.64081336021051	3.17353533069594	3.17353533069594	288	0	0.667715454214081	N	0.753667290886392	0.753667290886392	N	N	ENSG00000125844	ENSG00000221900	+	-	20	7	17610928	53071749	intron	upstream	RRBP1	AC074397.7	17542323	53070859	-	+	0.86563670411985	17602104	53070297	-	-	Y	N	nfuse-0.1.4	1	1	1	0	6	N	-	-	N	-	-	0
24577	N	Y	3.40488554932505	3.28552601004162	3.28552601004162	226	0	0.72699999539153	N	0.694904367684841	0.951827005423922	N	N	ENSG00000021645	ENSG00000162618	-	+	14	1	79400511	79247245	intron	intron	NRXN3	ELTD1	77779190	79128037	+	-	0.357693405652298	78221319	79214896	-	-	Y	N	nfuse-0.1.4	1	1	1	0	3	N	-	-	N	-	-	0
18225	N	Y	3.14996302343129	3.08627893433466	3.08627893433466	61	0	0.459909086209802	N	0.932507410503914	0.915634263129893	N	N	ENSG00000133422	ENSG00000143164	-	+	22	1	29694187	166311703	intron	intron	MORC2	IQWD1	29652600	166172532	-	+	0.00448430493273544	29664292	166246867	+	+	Y	N	nfuse-0.1.4	2	1.14285714285714	1	1	1	N	328	18.9566	N	Low_complexity	-	0.666666666666667
57320	N	N	3.56398099040668	3.25719377140827	3.25719377140827	9	0	0.0819552060270407	N	0	0.035806064759294	N	N	ENSG00000135622	ENSG00000216588	-	-	2	19	74762693	49831921	intron	intron	SEMA4F	AC138472.5	74734901	49808780	+	+	0.035806064759294	74754650	49821898	-	-	Y	N	nfuse-0.1.4	1	1	1	0	1	N	-	-	N	-	SINE	0
30851	N	Y	3.68631175792378	3.7061623612628	3.68631175792378	284	0	0.245136336773822	N	0	0.870024494794856	N	N	ENSG00000124459	ENSG00000167984	+	+	19	16	49131251	3567402	intron	intron	ZNF45	NLRC3	49108623	3529039	-	-	0.870024494794856	49119857	3546620	-	-	Y	N	nfuse-0.1.4	1	1	1	0	1	N	-	-	N	-	-	0
23939	N	Y	3.60103760561896	3.50848272165904	3.50848272165904	231	0	0.672128417183407	N	0.758435418009886	0.768500608926141	N	N	ENSG00000112799	ENSG00000152078	+	+	6	1	6600215	95431462	intron	intron	LY86	TMEM56	6533340	95355572	+	+	0.768500608926141	6535277	95367345	+	+	Y	N	nfuse-0.1.4	1	1	1	0	3	N	-	-	N	-	-	0
57338	N	Y	3.64656650855576	3.64024429875705	3.64024429875705	155	0	0.674799584653721	N	0.406506215286961	0.773075905845015	N	N	ENSG00000068615	ENSG00000221895	+	+	2	19	86418288	57711943	intron	intron	REEP1	ZNF578	86294633	57648641	-	+	0.493784713038879	86343686	57686870	-	+	Y	N	nfuse-0.1.4	1	1	1	0	8	N	-	-	N	-	-	0
7522	N	Y	3.61360747730288	3.13589607366105	3.13589607366105	346	0	0.666652533031758	N	0.835641237375342	0.868512989900273	N	N	ENSG00000114573	ENSG00000204120	-	+	3	2	115013591	233433529	intron	intron	ATP6V1A	GIGYF2	114948598	233270259	+	+	0.868512989900273	114998108	233421241	-	+	Y	N	nfuse-0.1.4	1	1	1	0	3	N	-	-	N	-	-	0
33697	N	Y	3.49111822348625	3.4325554405491	3.4325554405491	186	0	0.607634905939724	Y	0.827440488857812	0.827440488857812	N	N	ENSG00000215107	ENSG00000188937	-	+	X	X	73353624	41219907	intron	intron	AC004386.1-2	NYX	73334464	41191631	+	+	0.827440488857812	73350483	41202601	-	+	N	N	nfuse-0.1.4	1	1	1	0	4	N	-	-	N	-	-	0
12391	N	Y	3.44871903508266	3.22845095762097	3.22845095762097	0	0	0.525928146217157	N	0.896117166212534	0.906505449591281	N	N	ENSG00000082146	ENSG00000182534	+	-	2	17	202053819	72218682	intron	intron	STRADB	MXRA7	202024637	72183404	+	-	0	202027401	72200096	+	+	Y	N	nfuse-0.1.4	2	1.06666666666667	1	1	1	N	-	-	N	-	-	0
44001	N	Y	3.64450036901598	3.20500663143232	3.20500663143232	220	0	0.68142369794592	N	0.634222919937206	0.878074306645735	N	N	ENSG00000050767	ENSG00000139112	+	+	5	12	177949804	10266989	intron	intron	COL23A1	GABARAPL3	177597225	10256756	-	+	0.878074306645735	177632842	10264426	-	+	Y	N	nfuse-0.1.4	1	1	1	0	5	N	-	-	N	-	-	0
37296	N	N	3.63552422018169	3.3755202409218	3.3755202409218	0	0	0.850625786568048	N	0	0	N	N	ENSG00000204752	ENSG00000177311	+	+	8	3	146023229	142651313	intron	intron	AF235103.4-4	ZBTB38	146003056	142525745	-	+	0	146015213	142546047	-	+	Y	N	nfuse-0.1.4	1	1	1	0	3	N	-	-	N	-	-	0
44040	N	Y	3.43784458057793	3.07254801180485	3.07254801180485	284	0	0.222684494323409	N	0.967328561533133	0.967328561533133	N	N	ENSG00000171587	ENSG00000100592	-	+	21	14	41140935	58907876	intron	intron	DSCAM	DAAM1	40304796	58725152	-	+	0.967328561533133	40588689	58875875	+	+	Y	N	nfuse-0.1.4	2	1.1	1	1	1	N	44	19.3424	N	-	-	0
43607	N	Y	3.39909254818645	3.63655728995158	3.39909254818645	88	0	0.280741689293067	N	0.761976650563607	0.805253623188406	N	N	ENSG00000186452	ENSG00000134138	-	-	12	15	49567928	35189740	intron	intron	TMPRSS12	MEIS2	49523015	34970519	+	-	0.805253623188406	49525081	35142593	-	+	Y	N	nfuse-0.1.4	2	1.25	1	1	1	N	-	-	N	-	-	0
24987	N	Y	3.49847350305486	3.66385645881505	3.49847350305486	236	0	0.710743010187235	N	0.724576271186441	0.894067796610169	N	N	ENSG00000088280	ENSG00000078403	+	+	1	10	23683285	22072560	intron	intron	ASAP3	MLLT10	23627643	21863108	-	+	0.894067796610169	23650049	21914698	-	+	Y	N	nfuse-0.1.4	1	1	1	0	5	N	-	-	N	-	-	0
15713	N	Y	3.63296356710195	3.54193626645188	3.54193626645188	210	0	0.325665966415189	N	0.842857142857143	0.979047619047619	N	N	ENSG00000175662	ENSG00000173389	-	-	17	3	17816515	51912426	intron	intron	TOM1L2	IQCF1	17687548	51818837	-	-	0.0257142857142858	17810841	51891593	+	+	Y	N	nfuse-0.1.4	2	1.90909090909091	1	10	2	N	-	-	N	-	-	0
52334	N	N	3.63399663687184	3.21228736308742	3.21228736308742	0	0	0.268300944603219	N	0	0.356764564275397	N	N	ENSG00000164808	ENSG00000169435	-	-	8	4	48811028	74705151	intron	intron	KIAA0146	RASSF6	48336095	74657024	+	-	0	48761725	74687220	-	+	Y	N	nfuse-0.1.4	1	1	1	0	1	N	-	-	N	-	LINE	0
25263	N	Y	3.58064844605001	3.7061623612628	3.58064844605001	375	0	0.427381427309842	N	0.959282742223103	0.945710322964137	N	N	ENSG00000087116	ENSG00000198765	+	+	5	1	178704936	115339511	intron	intron	ADAMTS2	SYCP1	178473457	115198978	-	+	0.945710322964137	178509711	115260826	-	+	Y	N	nfuse-0.1.4	1	1	1	0	1	N	-	-	N	-	Low_complexity	0
1871	Y	N	3.42001607408871	3.19765135186371	3.19765135186371	0	0	0.524209301160184	Y	0	0	N	N	ENSG00000165912	ENSG00000149179	+	+	11	11	47164534	47142503	intron	intron	PACSIN3	C11orf49	47155659	46914827	-	+	0	47159217	46958595	-	+	N	N	nfuse-0.1.4	1	1	1	0	1	N	-	-	N	-	-	0
24991	N	Y	3.48639814491089	3.46717003618782	3.46717003618782	189	0	0.31528641058126	N	0.805187534987871	0.826833364433663	N	N	ENSG00000117305	ENSG00000171862	+	+	1	10	24025264	89718511	intron	intron	HMGCL	PTEN	24000955	89613175	-	+	0.826833364433663	24022832	89705757	-	+	Y	N	nfuse-0.1.4	1	1	1	0	3	N	-	-	N	-	-	0
7682	N	N	3.43209143223268	3.5580693557619	3.43209143223268	0	0	0.0644464887893956	N	0.102118724947509	0.182286695934339	N	N	ENSG00000144152	ENSG00000187391	-	-	2	7	112662262	78920572	intron	intron	FBLN7	MAGI2	112612433	77484310	+	-	0.182286695934339	112630893	78561218	-	+	Y	N	nfuse-0.1.4	2	1.8	1	4	1	N	-	-	N	-	DNA	0
24708	N	Y	3.50272957331379	3.67017866861376	3.50272957331379	233	0	0.850044609421722	N	0.93298118190822	0.923407065037966	N	N	ENSG00000138623	ENSG00000009307	-	-	15	1	72513329	115102147	intron	intron	SEMA7A	CSDE1	72489376	115061061	-	-	0.894684714427204	72502814	115078866	+	+	Y	N	nfuse-0.1.4	1	1	1	0	8	N	-	-	N	-	-	0
59968	N	Y	3.4106386976703	3.15844465872563	3.15844465872563	303	0	0.183341992732486	N	0.957587248086511	0.957587248086511	N	N	ENSG00000154710	ENSG00000081059	-	+	7	5	65913881	133511819	intron	intron	RABGEF1	TCF7	65843078	133478301	+	+	0.957587248086511	65888430	133493461	-	+	Y	N	nfuse-0.1.4	1	1	1	0	1	N	-	-	N	-	-	0
59789	N	N	3.7527243339695	3.57845851533085	3.57845851533085	162	0	0.94108368776597	N	0.759712903729131	0.261975347168045	N	N	ENSG00000152348	ENSG00000104341	+	+	5	8	81586524	98934002	intron	intron	ATG10	LAPTM4B	81303630	98856985	+	+	0.467935715400219	81573656	98877300	+	+	Y	N	nfuse-0.1.4	2	1.01	1	1	2	N	-	-	N	-	-	0
50616	N	N	3.51832410639388	3.57912086274016	3.51832410639388	0	0	0.306425489655635	N	0.73249409913454	0.689936342178671	N	N	ENSG00000100234	ENSG00000088876	-	-	22	20	31589030	2453165	intron	intron	TIMP3	ZNF343	31526802	2410463	+	-	0.73249409913454	31552366	2444544	-	+	Y	N	nfuse-0.1.4	1	1	1	0	2	N	-	-	N	-	-	0
24162	N	Y	3.684245618384	3.45041445226185	3.45041445226185	176	0	0.630957207318728	N	0.611158675799087	0.673373287671233	N	N	ENSG00000116539	ENSG00000151276	-	-	1	3	153798948	65999023	intron	intron	ASH1L	AC121493.1	153571677	65314946	-	-	0.673373287671233	153638182	65673388	+	+	Y	N	nfuse-0.1.4	1	1	1	0	8	N	-	-	N	-	-	0
12181	N	N	3.47911741325579	3.55231620741665	3.47911741325579	0	0	0.102916989909866	N	0	0	N	N	ENSG00000204815	ENSG00000161057	-	+	17	7	37371174	102795891	intron	intron	TTC25	PSMC2	37340424	102775325	+	+	0	37359241	102782287	-	+	Y	N	nfuse-0.1.4	6	2.13333333333333	1	8	4	N	-	-	N	-	-	0
7677	N	Y	3.353603498043	3.62295434849776	3.353603498043	0	0	0.642379033493135	N	0.910030758714969	0.865046138072454	N	N	ENSG00000144407	ENSG00000006704	-	+	2	7	209067469	73654846	intron	intron	PTHR2	GTF2IRD1	208979801	73506056	+	+	0.347723000683527	209000213	73646537	-	+	Y	N	nfuse-0.1.4	1	1	1	0	1	N	-	-	N	-	-	0
25012	N	N	2.27209800982679	2.59545939851269	2.27209800982679	0	0	0.294655940494988	N	0	0	N	N	ENSG00000078403	ENSG00000162444	-	+	10	1	22072560	9998665	intron	intron	MLLT10	RBP7	21863108	9979849	+	+	0.00662251655629142	22040810	9992178	-	+	Y	N	nfuse-0.1.4	1	1	1	0	1	N	-	-	N	Simple_repeat	SINE	0.56
24963	N	N	3.32320511986986	3.67849247003875	3.32320511986986	0	0	0.0252851380859636	N	0	0	N	N	ENSG00000117305	ENSG00000171862	+	-	1	10	24025264	89718511	intron	intron	HMGCL	PTEN	24000955	89613175	-	+	0	24022841	89705671	-	-	Y	N	nfuse-0.1.4	2	1.14285714285714	1	1	1	N	-	-	N	-	-	0
24983	N	Y	3.71976530271662	3.26613006744921	3.26613006744921	0	0	0.310678786587346	N	0.843100793212657	0.843100793212657	N	N	ENSG00000160062	ENSG00000138193	-	+	1	10	32844129	96078139	intron	intron	ZBTB8	PLCE1	32777359	95743736	+	+	0.725426388122149	32792545	95897851	-	+	Y	N	nfuse-0.1.4	1	1	1	0	1	N	-	-	N	-	-	0
35976	N	N	3.69937614314766	2.95910945473602	2.95910945473602	0	0	0.988222336912545	N	0	0	Y	N	ENSG00000144455	ENSG00000093167	+	-	3	3	4483954	37191086	intron	intron	SUMF1	LRRFIP2	3844104	37069503	-	-	0	4452549	37170640	-	+	N	N	nfuse-0.1.4	1	1	1	0	2	N	127	9.84939	N	-	-	0
57295	N	Y	3.28911973289125	3.51104337473878	3.28911973289125	238	0	0.879325398014321	N	0.795087143217984	0.841658247032079	N	N	ENSG00000221895	ENSG00000068615	-	-	19	2	57711943	86418288	intron	intron	ZNF578	REEP1	57648641	86294633	+	-	0.841658247032079	57688286	86359541	-	+	Y	N	nfuse-0.1.4	1	1	1	0	8	N	-	-	N	-	-	0
54647	N	Y	3.64400585547602	3.45293525254824	3.45293525254824	180	0	0.839793427914011	N	0	0.993212362550342	N	N	ENSG00000198369	ENSG00000148655	+	+	2	10	65512815	77987139	intron	intron	SPRED2	C10orf11	65391492	76861217	-	+	0	65432273	76970946	-	+	Y	N	nfuse-0.1.4	1	1	1	0	2	N	-	-	N	-	-	0
11817	N	Y	3.47911741325579	3.59425138750382	3.47911741325579	108	0	0.957592264362709	N	0.751633986928105	0.729055258467023	N	N	ENSG00000208433	ENSG00000120526	+	-	2	8	128824954	110415491	intron	intron	AC013277.9	NUDCD1	128824876	110322325	-	-	0.435531788472965	128824949	110352792	-	+	Y	N	nfuse-0.1.4	1	1	1	0	3	N	-	-	N	-	-	0
7225	N	Y	3.45972147066338	3.53312795148693	3.45972147066338	214	0	0.47997751695958	N	0.95672490857375	0.95672490857375	N	N	ENSG00000148408	ENSG00000173041	+	-	9	7	140138897	63660923	intron	intron	CACNA1B	ZNF680	139892062	63617701	+	-	0.95672490857375	139959244	63643143	+	+	Y	N	nfuse-0.1.4	1	1	1	0	1	N	256	17.01	N	-	-	0
50654	N	Y	3.46551447180198	3.68105312311849	3.46551447180198	0	0	0.759427132493512	N	0.266060308095706	0.944608325139298	N	N	ENSG00000101190	ENSG00000169744	-	-	20	4	60963560	16509425	intron	intron	TCFL5	LDB2	60942913	16112265	-	-	0.944608325139298	60962404	16258168	+	+	Y	N	nfuse-0.1.4	1	1	1	0	4	N	-	-	N	Simple_repeat	-	0.266233766233766
24813	N	N	3.65657572715995	3.07164292311096	3.07164292311096	0	0	0.23648690175214	N	0	0.214105793450882	N	N	ENSG00000143641	ENSG00000214814	-	+	1	8	228484488	125201483	intron	intron	GALNT2	FER1L6	228269579	125037406	+	+	0.214105793450882	228284792	125164140	-	+	Y	N	nfuse-0.1.4	1	1	1	0	1	N	-	-	N	Simple_repeat	-	0.0606060606060606
17900	N	N	0.776482662581515	3.22952388018421	0.776482662581515	0	0	0.275849099581175	N	0	0.00354609929077998	N	N	ENSG00000049323	ENSG00000154358	+	+	2	1	33478080	226633198	intron	intron	LTBP1	OBSCN	33025543	226462484	+	+	0.00354609929077998	33141354	226595704	+	+	Y	N	nfuse-0.1.4	1	1	1	0	1	N	376	18.3423	N	Simple_repeat	Low_complexity	1
37451	N	Y	3.29227237536341	3.52824003904223	3.29227237536341	236	0.866240829749557	0.0985927769035608	N	0.895965089805211	0.895965089805211	N	N	ENSG00000145911	ENSG00000158258	+	+	5	3	177485713	141769320	utr3p	intron	AC136632.3-3	CLSTN2	177473162	141136907	+	+	0.895965089805211	177483090	141762569	+	+	Y	N	nfuse-0.1.4	9	5	2	4	1	N	-	-	N	-	-	0
18194	N	N	3.20703807585194	2.99768430568834	2.99768430568834	0	0	0.110002103914902	N	0	0	N	N	ENSG00000007168	ENSG00000188976	+	-	17	1	2535638	884494	coding	intron	PAFAH1B1	NOC2L	2444011	869459	+	-	0	2517183	878385	+	+	Y	N	nfuse-0.1.4	1	1	1	0	1	N	-	-	N	-	-	0
60196	N	N	3.3682395092667	3.06460493274045	3.06460493274045	0	0	0.718573272396808	Y	0	0	N	N	ENSG00000161021	ENSG00000153015	-	+	5	5	179156118	64350346	utr3p	intron	MAML1	SDCCAG10	179092457	64100511	+	+	0	179153693	64184640	-	+	N	N	nfuse-0.1.4	1	1	1	0	2	N	-	-	N	-	LINE	0
54845	N	Y	3.32849425989869	3.62295434849776	3.32849425989869	65	0	0.368998472790952	N	0.829766052762569	0.89461708028159	N	N	ENSG00000107719	ENSG00000220049	-	-	10	6	71998185	29046216	intron	intron	KIAA1274	KRT18P1	71908570	29044886	+	-	0.586574699566238	71930164	29044957	-	+	Y	N	nfuse-0.1.4	1	1	1	0	1	N	-	-	N	-	-	0
3413	N	Y	3.23271637544972	3.42726630052028	3.23271637544972	42	0	0.557860015437106	N	0.796992481203007	0.796992481203007	N	N	ENSG00000011405	ENSG00000137766	+	-	11	15	17147930	52708098	intron	intron	PIK3C2A	UNC13C	17064705	52314521	-	+	0.796992481203007	17099168	52387513	-	-	Y	N	nfuse-0.1.4	1	1	1	0	2	N	-	-	N	-	-	0
44249	N	Y	3.26720299001245	3.24209375186814	3.24209375186814	252	0	0.130984512610465	N	0.807086197778953	0.807086197778953	N	N	ENSG00000183032	ENSG00000168807	+	+	14	16	36711306	67900456	intron	intron	SLC25A21	SNTB2	36218830	67778533	-	+	0.421258593336859	36288994	67880867	-	+	Y	N	nfuse-0.1.4	3	1.42857142857143	1	2	1	N	-	-	N	-	-	0
24711	N	Y	3.30950889246021	3.62088820895798	3.30950889246021	219	0	0.647183456014254	N	0.705056654828344	0.649754777608659	N	N	ENSG00000137766	ENSG00000116171	+	+	15	1	52708098	53289870	intron	intron	UNC13C	SCP2	52314521	53165530	+	+	0.649754777608659	52387514	53238297	+	+	Y	N	nfuse-0.1.4	1	1	1	0	2	N	-	-	N	-	-	0
11724	N	N	3.00037293984407	2.08705104228766	2.08705104228766	0	0	0.0304031963402797	N	0	0.00529100529100512	N	N	ENSG00000101464	ENSG00000049323	+	+	20	2	32728750	33478080	intron	intron	CDC91L1	LTBP1	32612007	33025543	-	+	0.00529100529100512	32664913	33141310	-	+	Y	N	nfuse-0.1.4	1	1	1	0	1	N	-	-	N	Simple_repeat	Simple_repeat	0.167741935483871
37426	N	Y	3.08723745619104	3.8333716936548	3.08723745619104	0	0	0.14147919735366	N	0.882795223352499	0.882795223352499	N	N	ENSG00000163961	ENSG00000133706	+	-	3	5	197714979	145549064	downstream	intron	RNF168	LARS	197683026	145472783	-	-	0.882795223352499	197682627	145518553	-	+	Y	N	nfuse-0.1.4	3	2.1	1	9	1	N	-	-	N	-	-	0
40361	N	Y	3.58999531724489	3.75169126419961	3.58999531724489	162	0	0.548250539829998	N	0.893518518518518	0.893518518518518	N	N	ENSG00000101938	ENSG00000175899	+	+	X	12	109925695	9160020	intron	downstream	CHRDL1	A2M	109803740	9096693	-	-	0.893518518518518	109880525	9096396	-	-	Y	N	nfuse-0.1.4	1	1	1	0	3	N	-	-	N	-	-	0
18508	N	Y	3.10294638997799	3.65488030998075	3.10294638997799	0	0	0.552602866388983	N	0.945700245700246	0.945700245700246	N	N	ENSG00000158161	ENSG00000186094	+	+	1	1	28287702	50262172	intron	intron	EYA3	AGBL4	28169445	48771114	-	-	0	28176602	48791098	-	-	N	Y	nfuse-0.1.4	1	1	1	0	1	N	-	-	N	-	-	0
12262	N	N	3.10447397328784	0.494089294346095	0.494089294346095	0	0	0.142247326417141	N	0	0	N	N	ENSG00000033627	ENSG00000049323	-	+	17	2	37928122	33478080	intron	intron	ATP6V0A1	LTBP1	37864388	33025543	+	+	0	37883664	33141597	-	+	Y	N	nfuse-0.1.4	2	1.25	1	5	2	N	-	-	N	-	Simple_repeat,Simple_repeat	0
24997	N	Y	3.4503745994685	3.63717978456753	3.4503745994685	144	0	0.548250539829998	N	0.920555555555556	0.920555555555556	N	N	ENSG00000117305	ENSG00000171862	+	+	1	10	24025264	89718511	intron	intron	HMGCL	PTEN	24000955	89613175	-	+	0.920555555555556	24022295	89705657	-	+	Y	N	nfuse-0.1.4	1	1	1	0	3	N	-	-	N	-	-	0
54827	N	Y	3.51207644450867	3.36720643949681	3.36720643949681	270	0	0.72699999539153	N	0.804007285974499	0.869338190649666	N	N	ENSG00000197162	ENSG00000175018	-	-	16	10	30504511	127361665	intron	intron	ZNF688	C10orf122	30008266	127334459	-	-	0.869338190649666	30081351	127355538	+	+	Y	N	nfuse-0.1.4	1	1	1	0	8	N	-	-	N	-	-	0
48913	N	Y	3.15571617177654	3.57063922744582	3.15571617177654	331	0	0.0568251207090563	N	0.910955598455599	0.928764478764479	N	N	ENSG00000042062	ENSG00000169760	+	+	20	3	48741472	175483810	intron	intron	C20orf175	NLGN1	48636052	174805083	-	+	0	48729673	175436463	-	+	Y	N	nfuse-0.1.4	1	1	1	0	1	N	-	-	N	Low_complexity	-	0.0125
25133	N	N	3.69681549006792	3.3755202409218	3.3755202409218	0	0	0.0276971902089545	N	0	0	N	N	ENSG00000131686	ENSG00000214600	-	+	1	5	8957733	140372113	intron	intron	CA6	PCDHA12	8928509	140235115	+	+	0	8930513	140297203	-	+	Y	N	nfuse-0.1.4	1	1	1	0	1	N	-	-	N	-	LINE	0
37292	N	Y	3.55910242553179	3.56591914887046	3.55910242553179	0	0	0.202532891353264	N	0	0.906905322656618	N	N	ENSG00000177311	ENSG00000204752	-	-	3	8	142651313	146023229	intron	intron	ZBTB38	AF235103.4-4	142525745	146003056	+	-	0.906905322656618	142546115	146015347	-	+	Y	N	nfuse-0.1.4	4	1.2	1	5	2	N	143	17.2497	N	-	-	0
18152	N	Y	3.09446475468366	3.61360747730288	3.09446475468366	165	0	0.680582273935825	N	0.790608160123172	0.969207082371055	N	N	ENSG00000186566	ENSG00000198860	+	+	17	1	39936328	182309969	intron	intron	GPATCH8	TSEN15	39828178	182287434	-	+	0.969207082371055	39846160	182305297	-	+	Y	N	nfuse-0.1.4	2	1.11111111111111	1	1	2	N	-	-	N	-	-	0
2937	N	Y	3.53977684095626	3.47804449069255	3.47804449069255	294	0	0.812255860917816	N	0.817290249433107	0.817290249433107	N	N	ENSG00000152402	ENSG00000140660	+	-	11	16	106394381	12054642	intron	intron	GUCY1A2	RUNDC2A	106063120	11978103	-	+	0.850510204081633	106181580	11981431	-	-	Y	N	nfuse-0.1.4	1	1	1	0	2	N	-	-	N	-	-	0
12347	N	Y	3.36295036923788	3.32423818963975	3.32423818963975	282	0.786474164133738	0.337807078776479	N	0.875443262411348	0.875443262411348	N	N	ENSG00000115568	ENSG00000204815	+	+	2	17	219231844	37371174	intron	intron	ZNF142	TTC25	219210883	37340424	-	+	0.875443262411348	219218909	37357574	-	+	Y	N	nfuse-0.1.4	4	1.9	1	12	5	N	52	17.0001	N	-	-	0
57442	N	Y	3.51360402781852	3.31998211938081	3.31998211938081	198	0	0.245602533925094	N	0.887364208118925	0.887364208118925	N	N	ENSG00000105397	ENSG00000100068	+	-	19	22	10350114	24131324	intron	intron	TYK2	LRP5L	10322209	24077424	-	-	0.887364208118925	10327857	24108209	-	+	Y	N	nfuse-0.1.4	1	1	1	0	1	N	-	-	N	-	-	0
46685	N	N	3.77104735399867	3.49744043328497	3.49744043328497	0	0	0.139172366206538	N	0	0	N	N	ENSG00000103647	ENSG00000114770	+	-	15	3	66807199	185218421	intron	intron	CORO2B	ABCC5	66658362	185120420	+	-	0	66795064	185136294	+	+	Y	N	nfuse-0.1.4	3	1.75	1	5	1	N	-	-	N	-	-	0
17591	N	Y	3.66484967579159	3.53615261288309	3.53615261288309	247	0	0.690599416369284	N	0.914142119223789	0.914142119223789	N	N	ENSG00000166478	ENSG00000203705	-	-	11	1	9506647	211056590	intron	intron	ZNF143	TATDN3	9438645	211031808	+	+	0.914142119223789	9459311	211033347	-	-	Y	N	nfuse-0.1.4	1	1	1	0	2	N	-	-	N	-	-	0
2719	N	Y	3.63296356710195	3.58424216889964	3.58424216889964	0	0	0.705877535427894	N	0.813294491525424	0.896274717514124	N	N	ENSG00000165494	ENSG00000115594	-	+	11	2	82574478	102162766	intron	intron	PCF11	IL1R1	82545785	102053268	+	+	0.896274717514124	82561367	102137912	-	+	Y	N	nfuse-0.1.4	1	1	1	0	2	N	-	-	N	-	-	0
17607	N	Y	3.04062205032186	3.50272957331379	3.04062205032186	273	0	0.17110965281904	N	0.932067932067932	0.932067932067932	N	N	ENSG00000074201	ENSG00000198626	+	-	11	1	77026495	236063911	intron	intron	CLNS1A	RYR2	77004847	235272128	-	+	0.343323343323344	77024772	235291909	-	-	Y	N	nfuse-0.1.4	2	1.25	1	1	1	N	-	-	N	-	-	0
24132	N	Y	3.54400240599166	3.17780074852469	3.17780074852469	100	0	0.231609830874164	N	0.412767546042807	0.822050771528123	N	N	ENSG00000175556	ENSG00000077549	-	-	X	1	118040916	19684594	intron	intron	LONRF3	CAPZB	117992609	19537857	+	-	0.822050771528123	118011960	19630835	-	+	Y	N	nfuse-0.1.4	3	1.5	1	1	2	N	-	-	N	-	-	0
40406	N	Y	3.69209541149257	3.43937216388778	3.43937216388778	103	0	0.498744355277531	N	0.578772084658552	0.987610943666428	N	N	ENSG00000177873	ENSG00000153179	-	+	3	12	40504881	63375459	intron	intron	ZNF619	RASSF3	40493641	63290560	+	+	0.56638302832498	40502903	63359309	-	+	Y	N	nfuse-0.1.4	1	1	1	0	1	N	-	-	N	-	-	0
57302	N	N	0.494089294346095	3.33424740824393	0.494089294346095	0	0	0.014650188046973	N	0	0	N	N	ENSG00000049323	ENSG00000066044	+	-	2	19	33478080	8415925	intron	intron	LTBP1	ELAVL1	33025543	7929458	+	-	0	33141599	8370261	+	+	Y	N	nfuse-0.1.4	2	1.15384615384615	1	2	1	N	-	-	N	Simple_repeat,Simple_repeat	-	1
2966	N	Y	3.08767853656852	3.73759380920583	3.08767853656852	197	0	0.371758565277838	N	0.872948328267477	0.883535967578521	N	N	ENSG00000112182	ENSG00000175348	-	-	6	11	91063182	8942565	intron	intron	BACH2	TMEM9B	90692969	8925416	-	-	0.872948328267477	90826642	8936463	+	+	Y	N	nfuse-0.1.4	1	1	1	0	1	N	-	-	N	-	-	0
54795	N	Y	3.60888739872753	3.39374997499514	3.39374997499514	179	0	0.81149671320872	N	0.802647352647353	0.846503496503497	N	N	ENSG00000197162	ENSG00000175018	+	+	16	10	30504511	127361665	intron	intron	ZNF688	C10orf122	30008266	127334459	-	-	0.846503496503497	30080826	127355890	-	-	Y	N	nfuse-0.1.4	1	1	1	0	6	N	-	-	N	-	-	0
23860	N	Y	3.42208221362849	3.50272957331379	3.42208221362849	221	0	0.0995850089203665	N	0.895687514111538	0.86091668548205	N	N	ENSG00000157106	ENSG00000126107	+	-	16	1	18844887	45249614	intron	intron	SMG1	HECTD3	18723677	45240799	-	-	0.86091668548205	18801567	45246393	-	+	Y	N	nfuse-0.1.4	3	1.8	1	3	1	N	-	-	N	-	-	0
18436	N	Y	3.42783536197374	3.43887765034782	3.42783536197374	67	0	0.430119693318249	N	0.73674448353054	0.73674448353054	N	N	ENSG00000132854	ENSG00000177301	+	+	1	1	62557671	110975619	intron	intron	KANK4	KCNA2	62474425	110937728	-	-	0.304253277902143	62504503	110950254	-	-	N	Y	nfuse-0.1.4	1	1	1	0	2	N	-	-	N	-	-	0
27827	N	Y	3.54144175291192	3.53721618787652	3.53721618787652	0	0	0.258647308325912	N	0	0.807485947879407	N	N	ENSG00000125246	ENSG00000015133	-	+	13	14	99342825	90953886	intron	intron	CLYBL	CCDC88C	99056924	90807422	+	-	0.807485947879407	99293197	90870735	-	-	Y	N	nfuse-0.1.4	1	1	1	0	1	N	-	-	N	-	-	0
2808	N	Y	3.31998211938081	3.93849644929864	3.31998211938081	241	0	0.597379205556138	N	0.83402489626556	0.86420218785364	N	N	ENSG00000120063	ENSG00000166323	+	-	17	11	60483216	107843468	intron	intron	GNA13	C11orf65	60437296	107707140	-	-	0.86420218785364	60459173	107779289	-	+	Y	N	nfuse-0.1.4	2	1.125	1	1	1	N	-	-	N	-	-	0
3004	N	Y	3.42936294528359	3.70360170818306	3.42936294528359	198	0.164242424242424	0.29426157042951	N	0.880606060606061	0.94030303030303	N	N	ENSG00000175048	ENSG00000213693	-	-	6	11	158014964	43877688	intron	intron	ZDHHC14	AC087521.10-1	157722545	43875558	+	+	0.741313131313131	157787263	43876272	-	-	Y	N	nfuse-0.1.4	1	1	1	0	1	N	-	-	N	-	-	0
28082	N	Y	3.41269548964026	3.38759559906577	3.38759559906577	197	0	0.689536371880279	N	0.606271444910408	0.884197483797179	N	N	ENSG00000176927	ENSG00000177455	-	+	17	16	25459595	28858162	intron	intron	EFCAB5	CD19	25292812	28850761	+	+	0.884197483797179	25411015	28857420	-	+	Y	N	nfuse-0.1.4	1	1	1	0	8	N	-	-	N	-	-	0
24491	N	Y	3.51849194026323	3.75951055208464	3.51849194026323	0	0	0.248783867359917	N	0.765567765567766	0.843711843711844	N	N	ENSG00000117419	ENSG00000123338	+	+	1	12	44593526	53223165	intron	intron	ERI3	NCKAP1L	44459330	53177762	-	+	0.843711843711844	44570121	53205760	-	+	Y	N	nfuse-0.1.4	4	1.72727272727273	1	5	1	N	-	-	N	-	-	0
11966	N	N	3.36464578641707	3.55553920790569	3.36464578641707	1	0	0.132641892565349	N	0	0	N	N	ENSG00000183292	ENSG00000145911	-	+	2	5	131056411	177485713	intron	utr3p	AC140481.2	AC136632.3-3	131044872	177473162	+	+	0	131051625	177482889	-	+	Y	N	nfuse-0.1.4	6	3.23076923076923	1	12	1	N	-	-	N	-	-	0
54935	N	N	3.7590999769307	3.13317693428178	3.13317693428178	0	0	0.632651000273455	N	0.445096153846154	0.464230769230769	N	N	ENSG00000196440	ENSG00000138336	-	+	X	10	100675102	70124244	intron	intron	ARMCX4	TET1	100627118	69990123	+	+	0.464230769230769	100667510	70097750	-	+	Y	N	nfuse-0.1.4	1	1	1	0	2	N	-	-	N	-	-	0
37312	N	Y	3.39760481766995	3.52936639476796	3.39760481766995	246	0	0.242980560855575	N	0.95631864213379	0.95631864213379	N	N	ENSG00000147507	ENSG00000073803	-	-	8	3	57086493	186683293	intron	intron	LYN	MAP3K13	56954948	186529396	+	+	0.95631864213379	56986941	186617989	-	-	Y	N	nfuse-0.1.4	3	1.71764705882353	1	53	1	N	-	-	N	-	-	0
3072	N	Y	3.5529387020326	3.55397177180249	3.5529387020326	507	0	0.330042730901899	N	0.596036442190288	0.934652953883723	N	N	ENSG00000147246	ENSG00000023171	-	+	X	11	114050880	122998728	intron	intron	HTR2C	GRAMD1B	113724807	122901738	+	+	0.934652953883723	114010102	122929850	-	+	Y	N	nfuse-0.1.4	2	1.16666666666667	1	1	2	N	-	-	N	-	snRNA	0
54614	N	N	3.17936818462789	3.52105259334297	3.17936818462789	0	0	0.203641698029872	N	0.161506626853161	0.161506626853161	N	N	ENSG00000174469	ENSG00000138303	-	-	7	10	147749019	73646052	intron	intron	CNTNAP2	ASCC1	145444902	73526284	+	-	0.161506626853161	145694496	73576516	-	+	Y	N	nfuse-0.1.4	2	2	2	43	1	N	-	-	N	-	-	0
11835	N	Y	3.56761456604966	3.11447437748692	3.11447437748692	10	0	0.535225113075544	N	0.068627450980392	0.796262254901961	N	N	ENSG00000120526	ENSG00000208433	+	-	8	2	110415491	128824954	intron	downstream	NUDCD1	AC013277.9	110322325	128824876	-	-	0	110352734	128824820	-	+	Y	N	nfuse-0.1.4	1	1	1	0	2	N	-	-	N	-	-	0
4345	N	N	3.55869185037785	3.24884011718993	3.24884011718993	4	0	0.135712585310577	N	0.147899159663866	0	N	N	ENSG00000204752	ENSG00000156299	-	-	8	21	146023229	31853161	intron	intron	AF235103.4-4	TIAM1	146003056	31412607	-	-	0	146015854	31635996	+	+	Y	N	nfuse-0.1.4	4	1.75	1	1	1	N	-	-	N	-	-	0
39516	N	Y	3.50165665075055	3.18871505582277	3.18871505582277	203	0.792524005486968	0.605468571781311	N	0.771776406035665	0.875514403292181	N	N	ENSG00000175970	ENSG00000197343	-	-	12	7	119645825	99012008	coding	intron	UNC119B	ZNF655	119632644	98993981	+	+	0.792524005486968	119632709	99002536	-	-	Y	N	nfuse-0.1.4	2	1.14285714285714	1	2	2	N	-	-	N	-	-	0
37176	N	Y	3.4482245215427	3.54872248456702	3.4482245215427	100	0	0.199080811790745	N	0.217875457875458	0.30989010989011	N	N	ENSG00000188001	ENSG00000164776	-	-	3	7	190523964	56128121	intron	intron	TPRG1	PHKG1	190372457	56115471	+	-	0.662612942612943	190433628	56127287	-	+	Y	N	nfuse-0.1.4	1	1	1	0	4	N	-	-	N	-	-	0
57166	N	Y	3.53039946453785	3.22270715684554	3.22270715684554	247	0	0.30893011435995	N	0.894544335198363	0.918880257844895	N	N	ENSG00000174898	ENSG00000091127	-	-	19	7	5729739	104949921	intron	utr3p	TMEM146	PUS7	5671688	104884194	+	-	0.918880257844895	5691341	104885202	-	+	Y	N	nfuse-0.1.4	2	1.04166666666667	1	1	1	N	-	-	N	-	-	0
54859	N	N	3.35832357661836	3.62145727041145	3.35832357661836	1	0	0.10296725501208	N	0	0.144548324429335	N	N	ENSG00000213390	ENSG00000177460	+	-	10	6	99042403	109698910	intron	downstream	ARHGAP19	AL359712.12	98968986	109664510	-	+	0	99037645	109699131	-	-	Y	N	nfuse-0.1.4	1	1	1	0	1	N	-	-	N	-	-	0
16120	N	Y	3.5246463161926	3.31584468262806	3.31584468262806	0	0	0.413702365852121	N	0.834013605442177	0.834013605442177	N	N	ENSG00000169093	ENSG00000186976	+	-	X	22	1531844	42539550	intron	intron	ASMTL	EFCAB6	1482032	42255985	-	-	0.190816326530612	1510795	42397862	-	+	Y	N	nfuse-0.1.4	3	1.28571428571429	1	4	1	N	-	-	N	-	-	0
46700	N	Y	3.62295434849776	3.78829882778696	3.62295434849776	0	0	0.0249192490576425	N	0	0.00253164556962027	N	N	ENSG00000114770	ENSG00000103647	+	+	3	15	185218421	66807199	intron	intron	ABCC5	CORO2B	185120420	66658362	-	+	0.00253164556962027	185136245	66795784	-	+	Y	N	nfuse-0.1.4	2	1.75	1	3	1	N	-	-	N	-	-	0
46594	N	Y	3.84168549507978	3.59169073442408	3.59169073442408	271	0	0.259374911738986	N	0.453557538320751	0.774994280485015	N	N	ENSG00000103888	ENSG00000167984	-	+	15	16	79031172	3567402	intron	intron	KIAA1199	NLRC3	78858767	3529039	+	-	0.774994280485015	78953775	3546379	-	-	Y	N	nfuse-0.1.4	1	1	1	0	1	N	-	-	N	-	-	0
17703	N	Y	3.49015970162987	3.27088999881792	3.27088999881792	248	0	0.216075128610616	N	0.828650711064863	0.828650711064863	N	N	ENSG00000074964	ENSG00000122779	-	-	1	7	17896956	137921233	intron	intron	ARHGEF10L	TRIM24	17738917	137795619	+	+	0.75368539715574	17764728	137807191	-	-	Y	N	nfuse-0.1.4	1	1	1	0	1	N	-	-	N	Low_complexity	-	0.274725274725275
24169	N	Y	3.54400240599166	3.60256518892881	3.54400240599166	179	0	0.70724958616914	N	0.519193061840121	0.70682503770739	N	N	ENSG00000116539	ENSG00000151276	-	-	1	3	153798948	65999023	intron	intron	ASH1L	AC121493.1	153571677	65314946	-	-	0.70682503770739	153636940	65673564	+	+	Y	N	nfuse-0.1.4	1	1	1	0	8	N	-	-	N	-	-	0
43752	N	N	3.56232542602083	3.06207478488425	3.06207478488425	0	0.00362318840579723	0.184963938693471	N	0.00362318840579723	0.00362318840579723	N	N	ENSG00000126746	ENSG00000130227	+	+	12	8	6668930	21920041	coding	intron	ZNF384	XPO7	6645904	21833126	-	+	0.00362318840579723	6647302	21855357	-	+	Y	N	nfuse-0.1.4	2	1.25	1	2	1	N	-	-	N	-	-	0
12303	N	Y	3.77104735399867	3.73080759109069	3.73080759109069	209	0.702727894115454	0.312009138836433	N	0.96122537749332	0.96122537749332	N	N	ENSG00000115568	ENSG00000204815	+	+	2	17	219231844	37371174	coding	intron	ZNF142	TTC25	219210883	37340424	-	+	0.96122537749332	219219138	37359352	-	+	Y	N	nfuse-0.1.4	12	4.26086956521739	1	17	5	N	52	17.0001	N	SINE	-	0.0491803278688525
30718	N	Y	3.56911164413597	3.55390190756408	3.55390190756408	254	0.00393700787401607	0.29426157042951	N	0.310417928528165	0.923379769836463	N	N	ENSG00000088970	ENSG00000157106	-	-	20	16	21175256	18844887	intron	intron	NCRNA00153	SMG1	21054646	18723677	+	-	0.923379769836463	21147063	18799423	-	+	Y	N	nfuse-0.1.4	1	1	1	0	1	N	-	-	N	-	-	0
7929	N	Y	3.63296356710195	3.47655676017605	3.47655676017605	272	0	0.607634905939724	N	0.709405637254902	0.77859477124183	N	N	ENSG00000057935	ENSG00000153237	+	-	2	2	42837591	159021460	utr3p	intron	MTA3	CCDC148	42575213	158736302	+	-	0.77859477124183	42836722	158819088	+	+	N	Y	nfuse-0.1.4	1	1	1	0	3	N	-	-	N	-	-	0
40512	N	N	3.2484388896058	3.57336771439491	3.2484388896058	0	0	0.254920097559127	N	0.332032400589102	0.0193667157584685	N	N	ENSG00000107338	ENSG00000089022	-	+	9	12	38059249	110815610	intron	intron	SHB	MAPKAPK5	37578417	110764662	-	+	0.0193667157584685	38040896	110783177	+	+	Y	N	nfuse-0.1.4	1	1	1	0	2	N	-	-	N	-	-	0
48876	N	Y	3.48656597878024	3.14057629944306	3.14057629944306	282	0	0.311950947961232	N	0.904750730079266	0.897423863162286	N	N	ENSG00000175176	ENSG00000129988	-	+	X	20	46292356	36439067	intron	intron	ZNF674	LBP	46243490	36408299	-	+	0.83880892782645	46278329	36431450	+	+	Y	N	nfuse-0.1.4	1	1	1	0	1	N	-	-	N	-	-	0
17422	N	Y	3.5465630590714	3.71145150129163	3.5465630590714	114	0	0.145511377425964	N	0.829625856115922	0.812588441727514	N	N	ENSG00000100342	ENSG00000100304	-	+	22	22	34993523	41913076	intron	intron	APOL1	TTLL12	34979070	41892572	+	-	0.795551027339107	34987103	41903791	-	-	N	Y	nfuse-0.1.4	2	1.46666666666667	1	7	1	N	-	-	N	-	-	0
7814	N	N	3.8333716936548	3.5465630590714	3.5465630590714	0	0	0.0697064725503143	N	0	0	N	N	ENSG00000168658	ENSG00000107077	-	-	2	9	98295841	7165647	utr3p	intron	VWA3B	JMJD2C	98070027	6747654	+	+	0	98274467	6835324	-	-	Y	N	nfuse-0.1.4	2	1.63636363636364	1	7	2	N	275	16.23	N	-	-	0
29937	N	Y	3.20703807585194	3.34888341946764	3.20703807585194	0	0	0.792402404530863	Y	0	0.990314052600392	N	N	ENSG00000087253	ENSG00000159387	-	+	16	16	54174650	53922168	intron	downstream	AYTL1	IRX6	54100455	53915173	+	+	0	54145449	53922863	-	+	N	N	nfuse-0.1.4	1	1	1	0	1	N	-	-	N	-	-	0
48941	N	Y	3.35719722089263	3.104380687332	3.104380687332	376	0	0.786546152554861	N	0.854932301740812	0.860976789168278	N	N	ENSG00000125844	ENSG00000221900	-	+	20	7	17610928	53071749	intron	coding	RRBP1	AC074397.7	17542323	53070859	-	+	0.885154738878143	17594867	53071082	+	+	Y	N	nfuse-0.1.4	1	1	1	0	5	N	-	-	N	-	-	0
44313	N	Y	3.49744043328497	3.47911741325579	3.47911741325579	242	0	0.867139039786027	N	0.135938259601361	0.780323286339329	N	N	ENSG00000175699	ENSG00000218737	-	-	14	X	93544962	47018733	intron	downstream	C14orf48	RP11-571E6.1	93533395	47017709	+	-	0.0627126883811375	93542940	47017170	-	+	Y	N	nfuse-0.1.4	1	1	1	0	1	N	-	-	N	-	-	0
12155	N	N	3.52105259334297	3.43614916339873	3.43614916339873	8	0	0.362024608780676	N	0	0.0241730279898219	N	N	ENSG00000204815	ENSG00000161057	+	+	17	7	37371174	102795891	intron	intron	TTC25	PSMC2	37340424	102775325	+	+	0.0241730279898219	37359289	102782159	+	+	Y	N	nfuse-0.1.4	4	1.47368421052632	1	7	5	N	-	-	N	-	-	0
13594	N	N	3.57332786160156	3.23168330567983	3.23168330567983	0	0	0.0356679908440048	Y	0	0	N	N	ENSG00000177885	ENSG00000218884	+	-	17	17	70913385	70662207	intron	intron	GRB2	AC022211.5-2	70825752	70643489	-	-	0	70845774	70645370	-	+	N	N	nfuse-0.1.4	1	1	1	0	1	N	-	-	N	-	-	0
4447	N	Y	3.58441000276898	3.5701752191294	3.5701752191294	363	0	0.78063746463954	N	0.962009707464253	0.94301456119638	N	N	ENSG00000205775	ENSG00000091073	+	+	X	7	49120425	75973241	intron	intron	GAGE12I	DTX2	49084570	75928954	+	+	0.94301456119638	49090616	75932394	+	+	Y	N	nfuse-0.1.4	1	1	1	0	2	N	-	-	N	-	-	0
59855	N	Y	3.68208619288838	3.61360747730289	3.61360747730289	279	0	0.536453963373735	N	0.916965352449224	0.916965352449224	N	N	ENSG00000155111	ENSG00000172239	+	+	6	5	111243533	43593244	intron	intron	CDC2L6	PAIP1	111037874	43562129	-	-	0.916965352449224	111213951	43587391	-	-	Y	N	nfuse-0.1.4	2	1.2	1	1	3	N	-	-	N	-	-	0
57565	N	N	3.19396434305824	3.45504124488137	3.19396434305824	0	0	0.278659597709635	N	0	0	N	N	ENSG00000196466	ENSG00000161681	+	+	19	19	12372794	55914519	intron	intron	ZNF799	SHANK1	12361831	55856896	-	-	0	12371087	55899361	-	-	N	Y	nfuse-0.1.4	1	1	1	0	1	N	-	-	N	-	-	0
12110	N	N	3.22639416565101	3.69362299480242	3.22639416565101	0	0	0.00764058834050642	N	0	0	N	N	ENSG00000174469	ENSG00000204277	-	-	7	17	147749019	73786168	intron	intron	CNTNAP2	AC087645.19-2	145444902	73769025	+	-	0	145694211	73775254	-	+	Y	N	nfuse-0.1.4	2	2	2	4	1	N	-	-	N	-	-	0
3527	N	Y	3.67320333000993	3.75016368088976	3.67320333000993	332	0	0.957341765721588	N	0.933088056925689	0.852793725236516	N	N	ENSG00000149262	ENSG00000137601	+	+	11	4	77383365	170770307	intron	intron	INTS4	NEK1	77267416	170557813	-	-	0.859484919543948	77348635	170753929	-	-	Y	N	nfuse-0.1.4	2	1.125	1	1	2	N	-	-	N	-	-	0
23910	N	Y	3.47911741325579	3.43784458057793	3.43784458057793	142	0	0.246279894024576	N	0.887163892445583	0.864596670934699	N	N	ENSG00000055070	ENSG00000070761	+	-	1	16	16597224	56720797	intron	intron	C1orf144	C16orf80	16566307	56705000	+	-	0.864596670934699	16567864	56716482	+	+	Y	N	nfuse-0.1.4	1	1	1	0	1	N	-	-	N	-	-	0
3572	N	Y	3.53296011761759	3.55401162459584	3.53296011761759	220	0.920363636363636	0.630957207318728	N	0.920363636363636	0.920363636363636	N	N	ENSG00000105610	ENSG00000149179	+	-	19	11	12859017	47142503	utr3p	intron	KLF1	C11orf49	12856236	46914827	-	+	0.920363636363636	12856421	47063101	-	-	Y	N	nfuse-0.1.4	1	1	1	0	2	N	-	-	N	-	-	0
32895	N	Y	3.06419435758651	3.63552422018169	3.06419435758651	140	0.240756302521008	0.244669833759869	N	0.980532212885154	0.980532212885154	N	N	ENSG00000124493	ENSG00000153790	+	+	6	7	34231145	25186498	intron	intron	GRM4	C7orf31	34097607	25140841	-	-	0.980532212885154	34187206	25164823	-	-	Y	N	nfuse-0.1.4	1	1	1	0	1	N	-	-	N	-	-	0
54414	N	Y	3.27974235647284	3.48064499656564	3.27974235647284	0	0	0.0184509620803257	N	0	0.904376693249895	N	N	ENSG00000211191	ENSG00000109458	-	-	7	4	65446825	144610728	intron	intron	AC026281.10	GAB1	65446726	144477500	+	+	0.904376693249895	65446762	144481014	-	-	Y	N	nfuse-0.1.4	1	1	1	0	1	N	-	-	N	-	-	0
44224	N	N	3.74760302781002	3.23999710710482	3.23999710710482	0	0	0.24727804154409	N	0	0	N	N	ENSG00000169896	ENSG00000092098	-	+	16	14	31251714	23699710	intron	utr5p	ITGAM	RNF31	31176008	23686499	+	+	0	31202073	23686533	-	+	Y	N	nfuse-0.1.4	1	1	1	0	1	N	-	-	N	-	LINE	0
39687	N	Y	3.53039946453785	3.53871326596283	3.53039946453785	412	0	0.782999661399	N	0.974418466297816	0.974418466297816	N	N	ENSG00000115841	ENSG00000023697	-	+	2	12	38147784	16081581	intron	intron	FAM82A1	DERA	38005934	16000968	+	+	0.801743113808079	38044169	16035752	-	+	Y	N	nfuse-0.1.4	1	1	1	0	2	N	-	-	N	-	-	0
23777	N	Y	3.73336824417043	3.35087501109391	3.35087501109391	264	0	0.532786756150005	N	0.667929292929293	0.644209956709957	N	N	ENSG00000141431	ENSG00000142655	-	+	18	1	29581375	10613400	intron	intron	ASXL3	PEX14	29412539	10457590	+	+	0.905122655122655	29543291	10478930	-	+	Y	N	nfuse-0.1.4	2	1.15384615384615	1	2	8	N	-	-	N	-	-	0
17940	N	Y	3.67952553980864	3.15781281653986	3.15781281653986	0	0	0.600459501551756	N	0.849367132745214	0.849367132745214	N	N	ENSG00000135823	ENSG00000168658	+	+	1	2	179258669	98295841	intron	intron	STX6	VWA3B	179208801	98070027	-	+	0.849367132745214	179224962	98262645	-	+	Y	N	nfuse-0.1.4	1	1	1	0	1	N	-	-	N	-	-	0
7750	N	N	2.64289565895603	3.54040868314203	2.64289565895603	13	0	0.239344845930532	N	0	0.0018587360594795	N	N	ENSG00000144278	ENSG00000086061	-	-	2	9	155018734	33029277	intron	intron	GALNT13	DNAJA1	154436672	33015242	+	+	0.0018587360594795	154618719	33026812	-	-	Y	N	nfuse-0.1.4	1	1	1	0	1	N	-	-	N	-	-	0
28007	N	N	3.52720696927234	3.39235205402541	3.39235205402541	0	0	0.157514399290454	N	0.234056541748849	0	N	N	ENSG00000210858	ENSG00000153208	-	+	16	2	81045521	112503415	downstream	intron	AC009117.8	MERTK	81045426	112372662	+	+	0.0808678500986193	81045534	112500151	-	+	Y	N	nfuse-0.1.4	1	1	1	0	1	N	-	-	N	-	-	0
18187	N	Y	3.57489529770476	3.26204183105962	3.26204183105962	332	0	0.615166021478201	N	0.778447121820616	0.764600066934404	N	N	ENSG00000178691	ENSG00000127603	+	+	17	1	27352162	39725376	intron	intron	SUZ12	MACF1	27288185	39322426	+	+	0.556894243641232	27348660	39492070	+	+	Y	N	nfuse-0.1.4	1	1	1	0	2	N	-	-	N	-	-	0
18127	N	Y	3.09616017186285	3.45872825368684	3.09616017186285	369	0	0.70787860046209	N	0.924861714370568	0.918030961131529	N	N	ENSG00000007168	ENSG00000188976	-	+	17	1	2535638	884494	intron	coding	PAFAH1B1	NOC2L	2444011	869459	+	-	0.918030961131529	2516813	879297	-	-	Y	N	nfuse-0.1.4	1	1	1	0	2	N	-	-	N	-	-	0
59760	N	Y	3.7297745213208	3.6387167154472	3.6387167154472	272	0	0.68928354836886	N	0.702589991220369	0.918212247585601	N	N	ENSG00000104853	ENSG00000169223	-	+	19	5	50188438	176711254	intron	intron	CLPTM1	LMAN2	50150477	176691357	+	-	0.643107989464442	50185165	176693472	-	-	Y	N	nfuse-0.1.4	1	1	1	0	3	N	-	-	N	-	-	0
34152	N	Y	3.54296933622177	3.24631931690354	3.24631931690354	0	0	0.67590503422712	N	0.906822906822907	0.901341901341901	N	N	ENSG00000214216	ENSG00000102043	-	-	3	X	160466186	63532036	intron	intron	IQCJ	MTMR8	160269807	63404687	+	-	0.753354753354753	160283002	63526551	-	+	Y	N	nfuse-0.1.4	2	1.03571428571429	1	1	1	N	-	-	N	Low_complexity	-	0.09375
57000	N	Y	3.4210491438586	3.52567938596249	3.4210491438586	245	0	0.650541697546216	N	0.845702788157517	0.579189422247772	N	N	ENSG00000105419	ENSG00000159200	+	-	19	21	52614597	34909303	intron	intron	MEIS3	DSCR1	52598204	34810652	-	-	0.859729807415924	52613873	34839417	-	+	Y	N	nfuse-0.1.4	1	1	1	0	2	N	-	-	N	-	-	0
48928	N	Y	3.29123930559352	3.12485378528698	3.12485378528698	240	0	0.723962867000847	N	0.724775224775225	0.800699300699301	N	N	ENSG00000125844	ENSG00000221900	+	-	20	7	17610928	53071749	intron	coding	RRBP1	AC074397.7	17542323	53070859	-	+	0.800699300699301	17596080	53070936	-	-	Y	N	nfuse-0.1.4	1	1	1	0	6	N	-	-	N	-	-	0
54871	N	Y	3.27824527838653	3.20438413681636	3.20438413681636	272	0	0.18156988485623	N	0.825206398348813	0.825206398348813	N	N	ENSG00000213390	ENSG00000177460	-	+	10	6	99042403	109698910	intron	intron	ARHGAP19	AL359712.12	98968986	109664510	-	+	0.825206398348813	99037761	109690218	+	+	Y	N	nfuse-0.1.4	1	1	1	0	1	N	-	-	N	-	-	0
2853	N	Y	3.77783357211381	3.21808036422602	3.21808036422602	338	0	0.62777810884112	N	0	0.907251960919224	N	N	ENSG00000074266	ENSG00000185214	+	-	11	22	85667426	19180122	intron	intron	EED	KLHL22	85633463	19125806	+	-	0.907251960919224	85646405	19164205	+	+	Y	N	nfuse-0.1.4	1	1	1	0	6	N	-	-	N	-	-	0
3406	N	N	3.00935843624818	1.50896546801779	1.50896546801779	0	0	0.136289305678933	N	0	0	N	N	ENSG00000168003	ENSG00000140105	+	-	11	14	62412928	99912433	intron	intron	SLC3A2	WARS	62380094	99869878	+	-	0	62407203	99887322	+	+	Y	N	nfuse-0.1.4	2	1.4	1	2	1	N	-	-	N	-	Simple_repeat	0
40323	N	Y	2.95215540275154	3.46551447180198	2.95215540275154	223	0	0.165994305235695	N	0.920990817851805	0.873585308562887	N	N	ENSG00000147133	ENSG00000139173	-	+	X	12	70601025	43069807	intron	intron	TAF1	TMEM117	70502839	42516168	+	+	0.889387144992526	70534842	42706951	-	+	Y	N	nfuse-0.1.4	1	1	1	0	2	N	-	-	N	Low_complexity	-	0.0289855072463768
7335	N	Y	3.59887818012334	3.62192127872787	3.59887818012334	298	0	0.614886460109518	N	0.756375838926175	0.889261744966443	N	N	ENSG00000120256	ENSG00000116127	+	+	6	2	150227173	73690554	intron	intron	LRP11	ALMS1	150181627	73466394	-	+	0.889261744966443	150201369	73467676	-	+	Y	N	nfuse-0.1.4	1	1	1	0	4	N	-	-	N	-	-	0
24998	N	N	3.69784855983781	3.26680176242833	3.26680176242833	0	0	0.894828427309516	N	0.336936936936937	0.336936936936937	N	N	ENSG00000198929	ENSG00000095637	-	-	1	10	160604852	97311161	intron	intron	NOS1AP	SORBS1	160306205	97061518	+	-	0	160312928	97085848	-	+	Y	N	nfuse-0.1.4	1	1	1	0	1	N	-	-	N	-	-	0
57349	N	N	3.30488209984069	3.25356019576528	3.25356019576528	121	0.698812019566736	0.235619635100959	N	0	0.698812019566736	N	N	ENSG00000178604	ENSG00000198369	+	-	19	2	20399602	65512815	utr3p	intron	ZNF826	SPRED2	20367763	65391492	-	-	0.698812019566736	20368980	65455091	-	+	Y	N	nfuse-0.1.4	1	1	1	0	2	N	-	-	N	-	-	0
37303	N	Y	3.70040921291755	3.13846607431061	3.13846607431061	0	0	0.0245792471751227	N	0.595412541254125	0.861848184818482	N	N	ENSG00000186583	ENSG00000196353	-	-	8	3	145174002	133241855	intron	intron	SPATC1	CPNE4	145158595	132736274	+	-	0.861848184818482	145161017	133209883	-	+	Y	N	nfuse-0.1.4	1	1	1	0	1	N	-	-	N	-	-	0
17539	N	N	3.49950657282475	3.77104735399867	3.49950657282475	0	0	0.668952333142738	N	0	0	N	N	ENSG00000175115	ENSG00000085832	+	-	11	1	65768789	51757583	intron	intron	PACS1	EPS15	65594400	51592523	+	-	0	65623437	51623937	+	+	Y	N	nfuse-0.1.4	2	1.25	1	1	2	N	-	-	N	-	-	0
27868	N	N	3.6988816296077	3.40744620240479	3.40744620240479	0	0	0.0129348601684388	N	0	0	N	N	ENSG00000132932	ENSG00000147677	-	+	13	8	25497989	117837243	intron	intron	ATP8A2	EIF3H	24844209	117726237	+	-	0	25472787	117738270	-	-	Y	N	nfuse-0.1.4	2	2	2	5	1	N	252	17.351	N	LINE	-	1
60066	N	N	3.62192127872787	3.60256518892881	3.60256518892881	0	0	0.274100381970007	N	0.316717791411043	0.316717791411043	N	N	ENSG00000132842	ENSG00000187391	+	-	5	7	77626284	78920572	intron	intron	AP3B1	MAGI2	77333909	77484310	-	-	0	77423861	77844938	-	+	Y	N	nfuse-0.1.4	1	1	1	0	1	N	-	-	N	-	DNA	0
21613	N	Y	3.59528445727371	3.51529944499772	3.51529944499772	0	0	0.835119443145042	N	0.876355578727841	0.818169968717414	Y	N	ENSG00000160062	ENSG00000143498	-	-	1	1	32844129	220829878	intron	intron	ZBTB8	TAF1A	32777359	220786452	+	-	0.818169968717414	32797277	220800434	-	+	N	N	nfuse-0.1.4	2	1.04166666666667	1	1	6	N	-	-	N	-	-	0
16037	N	N	3.36079094374226	3.63080414160633	3.36079094374226	2	0	0.135117676801787	N	0	0	N	N	ENSG00000145911	ENSG00000204815	-	-	5	17	177485713	37371174	utr3p	intron	AC136632.3-3	TTC25	177473162	37340424	+	+	0	177482590	37357462	-	-	Y	N	nfuse-0.1.4	2	1.45454545454545	1	5	4	N	-	-	N	-	-	0
12378	N	Y	3.11609890348452	3.6272104187567	3.11609890348452	250	0	0.815929958592325	N	0.93726985368397	0.930996839052368	N	N	ENSG00000198399	ENSG00000170921	-	+	2	17	24437087	58858799	intron	intron	ITSN2	TANC2	24279237	58440630	-	+	0.21587317104963	24290721	58590828	+	+	Y	N	nfuse-0.1.4	1	1	1	0	2	N	66	16.7808	N	-	-	0
7634	N	Y	3.85272778345386	3.77104735399867	3.77104735399867	232	0.805719091673675	0.186220000255804	N	0.902859545836838	0.915002102607233	N	N	ENSG00000161057	ENSG00000115568	-	+	7	2	102795891	219231844	intron	coding	PSMC2	ZNF142	102775325	219210883	+	-	0.915002102607233	102782041	219219138	-	-	Y	N	nfuse-0.1.4	12	4.6875	1	15	2	N	-	-	N	-	SINE	0
4401	N	N	3.47592491799029	3.6272104187567	3.47592491799029	0	0	0.222301162075361	N	0.326686217008798	0.326686217008798	N	N	ENSG00000160844	ENSG00000172164	+	-	7	8	99707766	121893910	intron	intron	STAG3OS	SNTB1	99636219	121619226	-	-	0.326686217008798	99698897	121635142	-	+	Y	N	nfuse-0.1.4	1	1	1	0	1	N	-	-	N	-	LTR	0
59933	N	N	3.6550481438501	3.45447218342791	3.45447218342791	1	0	0.0222845869758369	N	0	0	N	N	ENSG00000160219	ENSG00000184347	+	+	X	5	153632542	168660291	intron	intron	GAB3	SLIT3	153556725	168025857	-	-	0	153628888	168043472	-	-	Y	N	nfuse-0.1.4	4	3	2	4	1	N	-	-	N	-	-	0
24675	N	N	3.56129235625094	3.55041790174621	3.55041790174621	0	0	0.451076173384729	N	0.252595155709343	0.205882352941176	N	N	ENSG00000092439	ENSG00000058668	+	+	15	1	48766287	201984201	intron	intron	TRPM7	ATP2B4	48639785	201862312	-	+	0.205882352941176	48647509	201972578	-	+	Y	N	nfuse-0.1.4	1	1	1	0	1	N	-	-	N	-	-	0
15582	N	N	3.35823029066252	3.38759559906577	3.35823029066252	0	0	0.583631379679062	N	0.06640625	0.2998046875	N	N	ENSG00000154229	ENSG00000186976	-	-	17	22	62237324	42539550	intron	intron	PRKCA	EFCAB6	61729216	42255985	+	-	0	61829308	42366395	-	+	Y	N	nfuse-0.1.4	1	1	1	0	1	N	-	-	N	-	-	0
15750	N	Y	3.41848849077886	3.03172983987359	3.03172983987359	217	0	0.642210535374392	N	0.882895093521279	0.871184602873407	N	N	ENSG00000197415	ENSG00000132388	+	-	3	17	158703830	4216718	intron	intron	VEPH1	UBE2G1	158460228	4119261	-	-	0.859474112225535	158546770	4205994	-	+	Y	N	nfuse-0.1.4	1	1	1	0	2	N	-	-	N	-	-	0
56872	N	Y	3.33528047801382	3.56232542602083	3.33528047801382	248	0	0.318742294353712	N	0.879276637341154	0.849095796676442	N	N	ENSG00000172661	ENSG00000197800	+	-	10	19	45608418	42393293	intron	intron	FAM21C	ZNF585B	45542673	42367509	+	-	0.864186217008798	45568737	42373210	+	+	Y	N	nfuse-0.1.4	3	1.75	1	2	2	N	-	-	N	-	-	0
43925	N	Y	3.46505046348556	3.31588453542141	3.31588453542141	216	0.91021897810219	0.76092134397294	N	0.750608272506083	0.91021897810219	N	N	ENSG00000126746	ENSG00000105372	-	-	12	19	6668930	47067322	utr3p	intron	ZNF384	RPS19P3	6645904	47055828	-	+	0.91021897810219	6646382	47062335	+	-	Y	N	nfuse-0.1.4	28	5.33333333333333	1	17	1	N	-	-	N	-	-	0
28003	N	N	3.67952553980864	2.37919532332086	2.37919532332086	0	0	0.203641698029872	N	0.451129654028205	0.451129654028205	N	N	ENSG00000169896	ENSG00000138075	-	-	16	2	31251714	43919508	intron	intron	ITGAM	ABCG5	31176008	43893115	+	-	0.451129654028205	31196263	43905915	-	+	Y	N	nfuse-0.1.4	2	1.83333333333333	1	5	1	N	-	-	N	Simple_repeat,Simple_repeat	Other	0.303664921465969
11814	N	Y	3.47655676017605	3.30124852419771	3.30124852419771	111	0	0.708899215838603	N	0	0.815219290581863	N	N	ENSG00000208433	ENSG00000120526	+	-	2	8	128824954	110415491	downstream	intron	AC013277.9	NUDCD1	128824876	110322325	-	-	0.548313821422331	128824823	110348433	-	+	Y	N	nfuse-0.1.4	1	1	1	0	3	N	-	-	N	-	-	0
57283	N	N	3.30488209984069	3.25356019576528	3.25356019576528	121	0.698812019566736	0.235619635100959	N	0	0.698812019566736	N	N	ENSG00000178604	ENSG00000198369	+	-	19	2	20399602	65512815	utr3p	intron	ZNF826	SPRED2	20367763	65391492	-	-	0.698812019566736	20368980	65455091	-	+	Y	N	nfuse-0.1.4	1	1	1	0	2	N	-	-	N	-	-	0
40470	N	Y	3.86207465464874	3.43511609362884	3.43511609362884	127	0	0.795268790316875	N	0.884609387182286	0.876367200552449	N	N	ENSG00000099139	ENSG00000123066	-	-	9	12	78163658	115199526	intron	intron	PCSK5	MED13L	77695406	114880766	+	-	0	77761596	115026580	-	+	Y	N	nfuse-0.1.4	1	1	1	0	4	N	-	-	N	-	-	0
30847	N	Y	3.58424216889964	3.54040868314203	3.54040868314203	427	0	0.0235505334571234	N	0	0.953234777517564	N	N	ENSG00000180448	ENSG00000212958	-	+	19	16	1037627	68797292	intron	intron	HMHA1	AC009022.10	1018174	68643203	+	-	0	1036138	68685460	-	-	Y	N	nfuse-0.1.4	5	3.4	1	4	1	N	-	-	N	-	-	0
46294	N	Y	3.51576345331414	3.56232542602083	3.51576345331414	202	0	0.0788675170256603	N	0.843493348756507	0.843493348756507	N	N	ENSG00000139946	ENSG00000173517	-	-	14	15	55837783	75331928	intron	coding	PELI2	AC107883.6	55654846	75187526	+	-	0.857721226142279	55707323	75212775	-	+	Y	N	nfuse-0.1.4	2	1.16666666666667	1	4	1	N	-	-	N	-	-	0
50685	N	N	3.51104337473878	3.11075633029321	3.11075633029321	102	0	0.584480688268654	N	0.54879679144385	0.602941176470588	N	N	ENSG00000101190	ENSG00000169744	+	+	20	4	60963560	16509425	intron	intron	TCFL5	LDB2	60942913	16112265	-	-	0.602941176470588	60962380	16258189	-	-	Y	N	nfuse-0.1.4	1	1	1	0	5	N	-	-	N	-	-	0
37171	N	Y	3.67952553980864	3.71041843152174	3.67952553980864	122	0	0.782999661399	N	0.821431763338994	0.851193136115828	N	N	ENSG00000196455	ENSG00000189056	+	-	3	7	131948386	103417198	intron	intron	PIK3R4	RELN	131880469	102899473	-	-	0.851193136115828	131894941	103004697	-	+	Y	N	nfuse-0.1.4	1	1	1	0	4	N	-	-	N	-	-	0
11922	N	N	3.09831959735847	0.494089294346095	0.494089294346095	0	0	0.102163133212072	N	0	0.0276539426023961	N	N	ENSG00000078177	ENSG00000049323	-	+	4	2	39836267	33478080	intron	intron	N4BP2	LTBP1	39734919	33025543	+	+	0.0276539426023961	39738952	33141623	-	+	Y	N	nfuse-0.1.4	2	1.2	1	1	1	N	-	-	N	-	Simple_repeat	0
52266	N	Y	3.61464054707278	3.56232542602083	3.56232542602083	334	0	0.782999661399	N	0.923307231690465	0.868526682897941	N	N	ENSG00000182489	ENSG00000147679	-	+	X	8	100070554	117867997	intron	intron	XKRX	UTP23	100055090	117847923	-	+	0.868526682897941	100057859	117859930	+	+	Y	N	nfuse-0.1.4	1	1	1	0	5	N	-	-	N	-	-	0
46673	N	Y	3.44871903508266	3.56335849579072	3.44871903508266	281	0	0.419632762623506	N	0.801947276202612	0.795117871933737	N	N	ENSG00000103647	ENSG00000114770	-	-	15	3	66807199	185218421	intron	intron	CORO2B	ABCC5	66658362	185120420	+	-	0.795117871933737	66795697	185136392	-	+	Y	N	nfuse-0.1.4	3	1.77777777777778	1	6	3	N	-	-	N	-	-	0
24907	N	Y	3.27342014667412	3.37808089400154	3.27342014667412	300	0	0.186637013060456	N	0.87952380952381	0.87952380952381	N	N	ENSG00000135778	ENSG00000063978	-	+	1	4	231180842	2487382	intron	intron	C1orf57	RNF4	231152993	2440605	+	+	0.616666666666667	231157200	2470986	-	+	Y	N	nfuse-0.1.4	2	1.2	1	1	1	N	-	-	N	-	-	0
43873	N	N	3.50525037360018	2.86741980667665	2.86741980667665	0	0	0.0300920627712365	N	0	0.0533807829181494	N	N	ENSG00000105372	ENSG00000126746	-	+	19	12	47067322	6668930	intron	utr3p	RPS19P3	ZNF384	47055828	6645904	+	-	0.0533807829181494	47062323	6646169	-	-	Y	N	nfuse-0.1.4	4	2.1	1	5	2	N	-	-	N	-	-	0
7762	N	Y	3.44040523365767	3.43681151080804	3.43681151080804	234	0	0.145516808366957	N	0.67530657748049	0.826830174656262	N	N	ENSG00000115568	ENSG00000107263	+	-	2	9	219231844	133605282	intron	intron	ZNF142	RAPGEF1	219210883	133441978	-	-	0.826830174656262	219219017	133527412	-	+	Y	N	nfuse-0.1.4	6	2.66666666666667	1	8	1	N	-	-	N	-	-	0
7546	N	Y	3.39657174790006	3.57273587220914	3.39657174790006	299	0	0.731062451674252	N	0.871132977000324	0.938957725947522	N	N	ENSG00000162924	ENSG00000158258	-	-	2	3	61003682	141769320	intron	intron	REL	CLSTN2	60962256	141136907	+	+	0.857568027210884	60962510	141632503	-	-	Y	N	nfuse-0.1.4	1	1	1	0	1	N	-	-	N	-	-	0
30753	N	N	3.35872480420248	3.84271856484967	3.35872480420248	170	0	0.746395356291394	N	0.751004016064257	0.475797928556331	N	N	ENSG00000132549	ENSG00000140660	-	+	8	16	100958983	12054642	intron	intron	VPS13B	RUNDC2A	100094670	11978103	+	+	0.475797928556331	100905870	11998028	-	+	Y	N	nfuse-0.1.4	1	1	1	0	4	N	-	-	N	-	-	0
24647	N	Y	3.54872248456702	3.28651922701816	3.28651922701816	0	0	0.136628400466906	N	0	0.925690695458876	N	N	ENSG00000138623	ENSG00000009307	+	+	15	1	72513329	115102147	intron	intron	SEMA7A	CSDE1	72489376	115061061	-	-	0.360939980946332	72499396	115079677	-	-	Y	N	nfuse-0.1.4	1	1	1	0	8	N	-	-	N	-	-	0
16029	N	Y	3.52039024593366	3.61530289448208	3.52039024593366	164	0.874012366884232	0.488485748757277	N	0.916008244589488	0.972002748196496	N	N	ENSG00000145911	ENSG00000204815	-	+	5	17	177485713	37371174	utr3p	intron	AC136632.3-3	TTC25	177473162	37340424	+	+	0.972002748196496	177482696	37357551	-	+	Y	N	nfuse-0.1.4	2	1.22222222222222	1	4	4	N	-	-	N	-	-	0
55107	N	Y	3.68680627146374	3.29912895149544	3.29912895149544	200	0	0.668872030487836	N	0.886784511784512	0.886784511784512	N	N	ENSG00000217832	ENSG00000171723	-	-	10	14	51582053	66718268	downstream	intron	RP11-56A21.3	GPHN	51580369	66043878	+	+	0.886784511784512	51582798	66347532	-	-	Y	N	nfuse-0.1.4	1	1	1	0	2	N	-	-	N	-	-	0
57373	N	Y	3.54144175291192	3.19339528160478	3.19339528160478	104	0	0.0143123073085204	N	0	0.932424947380082	N	N	ENSG00000088833	ENSG00000197937	+	-	20	19	1396417	58354096	intron	intron	NSFL1C	ZNF347	1370807	58334460	-	-	0	1373477	58338060	-	+	Y	N	nfuse-0.1.4	3	2	1	6	1	N	-	-	N	-	-	0
25129	N	Y	3.4780843434859	3.54296933622177	3.4780843434859	244	0	0.953499907723397	N	0.862656957553038	0.916399887206197	N	N	ENSG00000198765	ENSG00000087116	-	-	1	5	115339511	178704936	intron	intron	SYCP1	ADAMTS2	115198978	178473457	+	-	0.916399887206197	115263160	178510018	-	+	Y	N	nfuse-0.1.4	1	1	1	0	2	N	-	-	N	-	-	0
24795	N	Y	3.67952553980864	3.49272035470961	3.49272035470961	291	0	0.274433243728367	N	0.787617599008507	0.959157230578559	N	N	ENSG00000104537	ENSG00000143363	+	+	8	1	124818828	149274813	intron	intron	ANXA13	PRUNE	124762216	149247577	-	+	0.959157230578559	124799513	149262385	-	+	Y	N	nfuse-0.1.4	3	2.25	1	3	2	N	-	-	N	-	-	0
57481	N	Y	3.66336194527509	3.39657174790006	3.39657174790006	0	0	0.573175570969895	N	0.824297230692118	0.99252328641243	N	N	ENSG00000163629	ENSG00000160961	+	+	4	19	87955326	14692772	intron	intron	PTPN13	ZNF333	87734909	14661870	+	+	0.99252328641243	87871257	14675097	+	+	Y	N	nfuse-0.1.4	1	1	1	0	1	N	-	-	N	-	-	0
56913	N	N	3.0612095489837	3.46397754092232	3.0612095489837	0	0	0.608653128145958	N	0	0	N	N	ENSG00000138336	ENSG00000152670	-	-	10	5	70124244	55148519	intron	intron	TET1	DDX4	69990123	55069627	+	+	0	70098946	55135103	-	-	Y	N	nfuse-0.1.4	1	1	1	0	3	N	-	-	N	-	-	0
44018	N	Y	3.68577320169385	3.59425138750382	3.59425138750382	235	0	0.747361124037144	N	0.868917576961271	0.877656405163853	N	N	ENSG00000139112	ENSG00000050767	-	-	12	5	10266989	177949804	intron	intron	GABARAPL3	COL23A1	10256756	177597225	+	-	0.877656405163853	10264886	177634228	-	+	Y	N	nfuse-0.1.4	1	1	1	0	4	N	-	-	N	-	-	0
57332	N	Y	3.36101221077409	3.64549358599252	3.36101221077409	212	0	0.848946561822439	N	0.879217709004943	0.879217709004943	N	N	ENSG00000068615	ENSG00000221895	+	+	2	19	86418288	57711943	intron	intron	REEP1	ZNF578	86294633	57648641	-	+	0.879217709004943	86361970	57688552	-	+	Y	N	nfuse-0.1.4	1	1	1	0	8	N	-	-	N	-	-	0
55158	N	N	1.31925941270197	1.84846841011519	1.31925941270197	0	0	0.014961279977487	N	0.0736728060671724	0	N	N	ENSG00000108061	ENSG00000166949	+	+	10	15	112763412	65274586	intron	intron	SHOC2	SMAD3	112669357	65145249	+	+	0	112700699	65255628	+	+	Y	N	nfuse-0.1.4	1	1	1	0	1	N	-	-	N	SINE	-	0.526315789473684
48704	N	Y	3.49015970162987	2.81403176306146	2.81403176306146	0	0	0.824994314290932	N	0.940979251012146	0.940979251012146	N	N	ENSG00000198838	ENSG00000062598	-	-	15	20	31945591	44468678	intron	intron	RYR3	ELMO2	31390469	44428096	+	-	0.58029689608637	31712433	44441436	-	+	Y	N	nfuse-0.1.4	1	1	1	0	2	N	-	-	N	-	-	0
37106	N	Y	3.12907935032238	3.71720464963688	3.12907935032238	288	0.90230119825708	0.719596698649412	N	0.90230119825708	0.90230119825708	N	N	ENSG00000157087	ENSG00000170266	-	-	3	3	10724716	33113698	utr3p	intron	ATP2B2	GLB1	10340707	33013104	-	-	0	10343049	33076197	+	+	N	Y	nfuse-0.1.4	1	1	1	0	4	N	-	-	N	-	-	0
11828	N	Y	3.66745018166468	3.66592259835483	3.66592259835483	204	0	0.0995850089203665	N	0.907836076817558	0.907836076817558	N	N	ENSG00000178719	ENSG00000183054	-	-	8	2	145139571	110769897	downstream	intron	GRINA	RGPD6	145136214	110705936	+	-	0.907836076817558	145139628	110741907	-	+	Y	N	nfuse-0.1.4	2	2	2	11	1	N	-	-	N	-	-	0
54412	N	Y	3.78937037402784	3.56591914887046	3.56591914887046	233	0	0.434961892711295	N	0.92624384040693	0.92624384040693	N	N	ENSG00000196652	ENSG00000163629	-	-	7	4	98969380	87955326	coding	intron	ZKSCAN5	PTPN13	98940209	87734909	+	+	0.797170561119059	98941913	87835479	-	-	Y	N	nfuse-0.1.4	1	1	1	0	1	N	-	-	N	-	-	0
28096	N	Y	3.5246463161926	3.51675667029068	3.51675667029068	322	0	0.797363164581475	N	0.835224064473076	0.884656845131154	N	N	ENSG00000177455	ENSG00000176927	-	+	16	17	28858162	25459595	intron	coding	CD19	EFCAB5	28850761	25292812	+	+	0.884656845131154	28857237	25410829	-	+	Y	N	nfuse-0.1.4	1	1	1	0	8	N	-	-	N	-	-	0
23810	N	Y	3.33528047801382	3.42953077915294	3.33528047801382	198	0	0.280758383552021	N	0.91538611165143	0.91538611165143	N	N	ENSG00000178585	ENSG00000118922	+	+	1	13	9892908	73606067	intron	intron	CTNNBIP1	KLF12	9830921	73158151	-	-	0.351293522660961	9841132	73301662	-	-	Y	N	nfuse-0.1.4	1	1	1	0	1	N	-	-	N	-	Simple_repeat	0
54738	N	Y	3.62295434849776	3.63978029044062	3.62295434849776	312	0	0.797110054193306	N	0.732817869415807	0.845856463124504	N	N	ENSG00000166135	ENSG00000146872	-	-	10	17	102299745	58044755	intron	intron	HIF1AN	TLK2	102285686	57910136	+	+	0.712265397832408	102286747	57962662	-	-	Y	N	nfuse-0.1.4	2	1.125	1	1	4	N	-	-	N	-	-	0
24752	N	Y	3.71720464963688	3.33151892129485	3.33151892129485	0	0	0.148895453062229	N	0	0.952528379772962	N	N	ENSG00000171316	ENSG00000086015	-	-	8	1	61942017	46274383	intron	coding	CHD7	MAST2	61753893	46041872	+	+	0	61852328	46067817	-	-	Y	N	nfuse-0.1.4	1	1	1	0	2	N	-	-	N	-	-	0
57206	N	Y	3.22270715684554	3.53039946453785	3.22270715684554	247	0	0.313318128717524	N	0	0.829648541474279	N	N	ENSG00000091127	ENSG00000174898	-	-	7	19	104949921	5729739	utr3p	intron	PUS7	TMEM146	104884194	5671688	-	+	0.829648541474279	104885202	5691341	+	-	Y	N	nfuse-0.1.4	2	1.04	1	1	1	N	-	-	N	-	-	0
17612	N	Y	3.54144175291192	3.46551447180198	3.46551447180198	0	0	0.0181238790999614	N	0	0.940438651811366	N	N	ENSG00000074964	ENSG00000149541	-	+	1	11	17896956	62146024	intron	utr3p	ARHGEF10L	B3GAT3	17738917	62139345	+	-	0	17755350	62139577	-	-	Y	N	nfuse-0.1.4	1	1	1	0	1	N	-	-	N	-	-	0
25251	N	N	3.49847350305486	3.41844863798551	3.41844863798551	0	0	0.204820600368698	N	0	0.00332225913621242	N	N	ENSG00000113732	ENSG00000130940	-	-	5	1	172394506	10779294	intron	intron	ATP6V0E	CASZ1	172343369	10619267	+	-	0.00332225913621242	172362189	10721432	-	+	Y	N	nfuse-0.1.4	1	1	1	0	1	N	-	-	N	-	-	0
27820	N	Y	3.70144228268745	3.58271458558979	3.58271458558979	0	0	0.0383293829166001	N	0.639767291531997	0.731919844861021	N	N	ENSG00000100592	ENSG00000136141	-	+	14	13	58907876	46222786	intron	intron	DAAM1	LRCH1	58725152	46025304	+	+	0	58893769	46127401	-	+	Y	N	nfuse-0.1.4	2	1.18181818181818	1	2	1	N	-	-	N	-	-	0
54897	N	Y	3.37188666527882	3.08511788348878	3.08511788348878	502	0	0.120915661691193	N	0.986041846599616	0.986041846599616	N	N	ENSG00000201393	ENSG00000147257	-	-	10	X	79797386	132947332	upstream	intron	SNORA71	GPC3	79797270	132497448	+	-	0.986041846599616	79796955	132805294	-	+	Y	N	nfuse-0.1.4	10	4.38372093023256	1	85	1	N	-	-	N	-	-	0
26289	N	Y	3.52105259334297	3.47080361183081	3.47080361183081	0	0	0.721395650469352	N	0.73228176318064	0.770527225583405	N	N	ENSG00000102547	ENSG00000214719	-	+	13	17	48916263	25985463	intron	intron	CAB39L	LRRC37B2	48780790	25927652	-	+	0	48828064	25940070	+	+	Y	N	nfuse-0.1.4	1	1	1	0	2	N	-	-	N	-	-	0
17531	N	N	3.16994160784631	3.77104735399867	3.16994160784631	4	0	0.264985924616454	N	0	0	N	N	ENSG00000177103	ENSG00000174567	-	-	11	1	117173184	202449843	intron	intron	DSCAML1	GOLT1A	116803699	202433911	-	-	0	116906726	202441279	+	+	Y	N	nfuse-0.1.4	6	5.25	3	4	1	N	-	-	N	-	-	0
39995	N	Y	3.57336771439491	3.67849247003875	3.57336771439491	0	0	0.289811840172568	N	0.667748917748918	0.667748917748918	N	N	ENSG00000184752	ENSG00000169976	+	-	12	6	93921642	144458403	intron	utr3p	NDUFA12	SF3B5	93889240	144457711	-	-	0.756349206349206	93894951	144457866	-	+	Y	N	nfuse-0.1.4	1	1	1	0	1	N	-	-	N	-	-	0
15581	N	Y	3.3984700535705	3.70498000031996	3.3984700535705	230	0	0.195891745090232	N	0.642586399108138	0.923411371237458	N	N	ENSG00000217833	ENSG00000108669	-	-	22	17	39916138	74289974	upstream	intron	RP1-85F18.4	CYTH1	39915677	74181725	-	-	0.923411371237458	39916757	74222978	+	+	Y	N	nfuse-0.1.4	2	1.77777777777778	1	7	1	N	-	-	N	-	-	0
44344	N	Y	3.17208745297279	3.59887818012334	3.17208745297279	50	0	0.151396629441478	N	0.846705266060105	0.98467052660601	N	N	ENSG00000183662	ENSG00000133943	-	+	3	14	68689160	90761456	intron	intron	FAM19A1	C14orf159	68138460	90650110	+	+	0.233526330300524	68684842	90722927	-	+	Y	N	nfuse-0.1.4	4	1.58064516129032	1	15	1	N	353	17.236	N	-	-	0
55048	N	Y	3.54400240599166	3.02754831752817	3.02754831752817	290	0	0.37080092971366	N	0.981197137280416	0.962394274560833	N	N	ENSG00000180263	ENSG00000171311	-	-	12	10	94135371	99195758	intron	coding	FGD6	EXOSC1	93994656	99185656	-	-	0.097462589459987	94035223	99186203	+	+	Y	N	nfuse-0.1.4	3	2.4	2	5	1	N	-	-	N	-	-	0
24618	N	Y	3.26041677189731	3.56960615767593	3.26041677189731	329	0.907063005512338	0.350700094526248	N	0.932409458554428	0.932409458554428	N	N	ENSG00000054654	ENSG00000154358	+	+	14	1	63762918	226633198	coding	intron	SYNE2	OBSCN	63389436	226462484	+	+	0.907063005512338	63589983	226549786	+	+	Y	N	nfuse-0.1.4	2	1.28571428571429	1	2	1	N	-	-	N	-	-	0
59804	N	Y	3.29976079368121	3.37448717115191	3.29976079368121	132	0	0.438094960999887	N	0.636037114636337	0.655193055971266	N	N	ENSG00000189376	ENSG00000202092	+	+	8	5	124322798	118809427	downstream	downstream	C8orf76	5S_rRNA	124301412	118809310	-	+	0.329542053277462	124300744	118809651	-	+	Y	N	nfuse-0.1.4	1	1	1	0	1	N	-	-	N	-	-	0
12254	N	N	2.98723400670668	0.494089294346095	0.494089294346095	0	0	0.094861553409492	N	0	0	N	N	ENSG00000154229	ENSG00000049323	-	+	17	2	62237324	33478080	intron	intron	PRKCA	LTBP1	61729216	33025543	+	+	0	61864339	33141623	-	+	Y	N	nfuse-0.1.4	2	1.4	1	2	3	N	-	-	N	-	Simple_repeat,Simple_repeat	0
37714	N	Y	3.3991324009798	3.26141933644366	3.26141933644366	266	0	0.649763599377178	N	0.577305905773059	0.607498341074983	N	N	ENSG00000156298	ENSG00000086065	+	+	X	9	38433118	33271510	intron	intron	TSPAN7	CHMP5	38305553	33255000	+	+	0.803749170537492	38338940	33256860	+	+	Y	N	nfuse-0.1.4	1	1	1	0	4	N	-	-	N	-	-	0
17756	N	Y	3.3755202409218	3.32679884271949	3.32679884271949	216	0.740338164251208	0.0844514883490747	N	0.826892109500805	0.927871712292002	N	N	ENSG00000161057	ENSG00000185483	-	+	7	1	102795891	64419769	intron	intron	PSMC2	ROR1	102775325	64012281	+	+	0.927871712292002	102782169	64254757	-	+	Y	N	nfuse-0.1.4	6	3.2	1	3	1	N	-	-	N	-	-	0
23873	N	Y	3.54872248456702	3.51576345331414	3.51576345331414	139	0.82385704339754	0.06496851046548	N	0.951961011835693	0.935948015780924	N	N	ENSG00000126107	ENSG00000157106	+	-	1	16	45249614	18844887	intron	intron	HECTD3	SMG1	45240799	18723677	-	-	0.919935019726155	45246175	18796145	-	+	Y	N	nfuse-0.1.4	2	1.75	1	3	1	N	-	-	N	-	-	0
39570	N	Y	3.49744043328497	2.98205926738471	2.98205926738471	236	0	0.0540042479665843	N	0.534240021869874	0.807271733187534	N	N	ENSG00000122965	ENSG00000189056	-	-	12	7	112888499	103417198	intron	intron	RBM19	RELN	112744246	102899473	-	-	0.807271733187534	112760721	102953521	+	+	Y	N	nfuse-0.1.4	1	1	1	0	1	N	-	-	N	-	-	0
34276	N	Y	3.64549358599252	3.37295958784206	3.37295958784206	0	0	0.643939640434147	N	0	0.837184460561084	N	N	ENSG00000153560	ENSG00000184220	-	+	3	3	33456874	101380136	intron	intron	UBP1	C3orf26	33404835	101019514	-	+	0.837184460561084	33451094	101146463	+	+	N	Y	nfuse-0.1.4	1	1	1	0	1	N	-	-	N	-	-	0
16020	N	Y	3.20015857178097	3.30128837699106	3.20015857178097	234	0.133349161126939	0.556310187978639	N	0.668091168091168	0.889363722697056	N	N	ENSG00000145911	ENSG00000204815	-	+	5	17	177485713	37371174	utr3p	intron	AC136632.3-3	TTC25	177473162	37340424	+	+	0.889363722697056	177482585	37356577	-	+	Y	N	nfuse-0.1.4	3	1.24193548387097	1	14	4	N	-	-	N	-	-	0
7354	N	Y	3.81657625693547	3.55128313764676	3.55128313764676	268	0	0.84842615513888	N	0.723258706467662	0.936744847192608	N	N	ENSG00000159216	ENSG00000114948	+	+	21	2	35343511	207191124	intron	intron	RUNX1	ADAM23	35081971	207016613	-	+	0.683724235963042	35279645	207101160	-	+	Y	N	nfuse-0.1.4	1	1	1	0	6	N	-	-	N	-	-	0
57293	N	Y	3.49744043328497	3.58486466351559	3.49744043328497	64	0	0.0723058731947423	N	0.747446402514311	0.764283309013357	N	N	ENSG00000221895	ENSG00000068615	-	-	19	2	57711943	86418288	intron	intron	ZNF578	REEP1	57648641	86294633	+	-	0.848467841508587	57688957	86361469	-	+	Y	N	nfuse-0.1.4	1	1	1	0	8	N	-	-	N	-	-	0
24659	N	N	3.57489529770476	3.56488607910057	3.56488607910057	1	0	0.65717871366541	N	0	0	N	N	ENSG00000138623	ENSG00000009307	+	+	15	1	72513329	115102147	intron	intron	SEMA7A	CSDE1	72489376	115061061	-	-	0	72492815	115079780	-	-	Y	N	nfuse-0.1.4	2	1.25	1	1	8	N	-	-	N	-	-	0
18190	N	N	3.5010341561346	3.6314359837921	3.5010341561346	0	0	0.226913532068502	N	0	0.00231481481481477	N	N	ENSG00000186566	ENSG00000117069	-	+	17	1	39936328	77302307	intron	intron	GPATCH8	ST6GALNAC5	39828178	77105714	-	+	0.00231481481481477	39911667	77243589	+	+	Y	N	nfuse-0.1.4	1	1	1	0	2	N	-	-	N	-	-	0
15673	N	Y	3.25252712599539	2.99871737545823	2.99871737545823	206	0	0.639022303989501	N	0.798734591469401	0.955274353659867	N	N	ENSG00000010017	ENSG00000070366	+	-	6	17	13819932	2153819	intron	intron	RANBP9	SMG6	13729714	1909883	-	-	0.720464710374168	13801522	2031056	-	+	Y	N	nfuse-0.1.4	1	1	1	0	5	N	-	-	N	-	-	0
46517	N	Y	3.56232542602083	3.12122955721381	3.12122955721381	296	0.329196985446986	0.108668530168771	N	0.980834199584199	0.980834199584199	N	N	ENSG00000141720	ENSG00000128849	+	+	17	15	34209684	55630212	intron	intron	PIP5K2B	CGNL1	34175470	55455997	-	+	0.980834199584199	34188155	55474425	-	+	Y	N	nfuse-0.1.4	2	1.8	1	4	1	N	-	-	N	-	-	0
12258	N	Y	3.30591516961058	3.37126417066287	3.30591516961058	329	0	0.34999214013708	N	0.926694081888074	0.926694081888074	N	N	ENSG00000006062	ENSG00000135919	+	-	17	2	40750197	224612249	intron	intron	MAP3K14	SERPINE2	40696271	224548073	-	-	0.926694081888074	40722006	224569807	-	+	Y	N	nfuse-0.1.4	1	1	1	0	1	N	-	-	N	-	-	0
28089	N	Y	3.53933576057879	3.30977001228539	3.30977001228539	173	0	0.605662394730873	N	0.976042899923393	0.976042899923393	N	N	ENSG00000177455	ENSG00000176927	-	+	16	17	28858162	25459595	intron	intron	CD19	EFCAB5	28850761	25292812	+	+	0.976042899923393	28855307	25410045	-	+	Y	N	nfuse-0.1.4	1	1	1	0	8	N	-	-	N	-	-	0
3234	N	Y	3.66848325143457	3.28548615724827	3.28548615724827	209	0.60801998903041	0.351099090068485	N	0.73867999268694	0.73867999268694	N	N	ENSG00000137154	ENSG00000196611	+	+	9	11	19385742	102174104	intron	utr3p	RPS6	MMP1	19366254	102165861	-	-	0.73867999268694	19378713	102166130	-	-	Y	N	nfuse-0.1.4	6	3	2	4	2	N	-	-	N	-	-	0
20213	N	Y	3.42001607408871	3.51576345331414	3.42001607408871	0	0	0.739366872727505	N	0	0.880942338229456	Y	N	ENSG00000162687	ENSG00000058668	+	+	1	1	194844122	201984201	intron	intron	KCNT2	ATP2B4	194461536	201862312	-	+	0	194688057	201926698	-	+	N	N	nfuse-0.1.4	1	1	1	0	2	N	-	-	N	-	-	0
44083	N	Y	3.45976132345673	3.54872248456702	3.45976132345673	301	0	0.761047325451665	N	0.915176362479678	0.915176362479678	N	N	ENSG00000144161	ENSG00000073712	-	-	2	14	112729159	52487460	intron	intron	ZC3H8	PLEKHC1	112689725	52393736	-	-	0.915176362479678	112698430	52458156	+	+	Y	N	nfuse-0.1.4	1	1	1	0	4	N	-	-	N	-	-	0
54381	N	Y	3.59102838701478	3.35872480420248	3.35872480420248	99	0	0.65714163354591	N	0.907997169143666	0.907997169143666	N	N	ENSG00000153132	ENSG00000182095	+	-	4	7	141568232	5431571	intron	intron	CLGN	TNRC18B	141529059	5312952	-	-	0.907997169143666	141565967	5415852	-	+	Y	N	nfuse-0.1.4	1	1	1	0	5	N	-	-	N	-	-	0
43498	N	Y	3.47382827322697	3.43358851031899	3.43358851031899	132	0	0.714952530772989	N	0.921663113006397	0.921663113006397	N	N	ENSG00000060138	ENSG00000100652	+	+	12	14	10767178	69333759	intron	intron	CSDA	SLC10A1	10742956	69312342	-	-	0.82908315565032	10766039	69328572	-	-	Y	N	nfuse-0.1.4	1	1	1	0	1	N	-	-	N	-	-	0
2988	N	Y	3.52936639476796	3.45868840089349	3.45868840089349	236	0	0.744479437895665	N	0.89155059573754	0.89155059573754	N	N	ENSG00000149262	ENSG00000137251	+	+	11	6	77383365	54362870	intron	intron	INTS4	TINAG	77267416	54280723	-	+	0.89155059573754	77336762	54350305	-	+	Y	N	nfuse-0.1.4	1	1	1	0	3	N	-	-	N	-	-	0
28090	N	Y	3.24488501954952	3.63040291402221	3.24488501954952	324	0	0.792378661657189	N	0.854879668698234	0.930594624160025	N	N	ENSG00000177455	ENSG00000176927	-	+	16	17	28858162	25459595	intron	intron	CD19	EFCAB5	28850761	25292812	+	+	0.930594624160025	28856649	25410671	-	+	Y	N	nfuse-0.1.4	1	1	1	0	8	Y	-	-	N	-	-	0
11846	N	N	2.68566045345254	2.12184465245922	2.12184465245922	55	0	0.0937945752014599	N	0	0.495252373813093	N	N	ENSG00000156973	ENSG00000100345	+	-	2	22	232354245	35113958	intron	intron	PDE6D	MYH9	232305388	35007273	-	-	0.495252373813093	232326256	35111856	-	+	Y	N	nfuse-0.1.4	3	2.75	2	4	2	N	-	-	N	Simple_repeat	Simple_repeat	1
4351	N	Y	3.43681151080804	3.58424216889964	3.43681151080804	118	0	0.329373331278289	N	0.847954507812069	0.822613592447413	N	N	ENSG00000156299	ENSG00000204752	+	-	21	8	31853161	146023229	intron	intron	TIAM1	AF235103.4-4	31412607	146003056	-	-	0.822613592447413	31635845	146015334	-	+	Y	N	nfuse-0.1.4	4	2.2	1	4	2	N	-	-	N	-	-	0
60024	N	Y	3.65488030998075	3.30960217841604	3.30960217841604	171	0	0.0264664527257865	N	0.95415286706929	0.965614650301968	N	N	ENSG00000133401	ENSG00000221740	-	-	5	7	32146794	22862830	intron	upstream	PDZD2	SNORD93	31834788	22862757	+	+	0.885382167673225	31923577	22862295	-	-	Y	N	nfuse-0.1.4	2	1.25	1	3	1	N	-	-	N	-	-	0
37242	N	Y	3.31422897103557	3.13524307382156	3.13524307382156	319	0	0.582106185042884	N	0.496632421862876	0.842080759800118	N	N	ENSG00000174891	ENSG00000097007	-	+	3	9	159745268	132752883	intron	intron	RSRC1	ABL1	159310555	132578987	+	+	0.842080759800118	159439826	132593347	-	+	Y	N	nfuse-0.1.4	1	1	1	0	2	N	-	-	N	-	-	0
25071	N	N	3.45656882819122	3.52936639476796	3.45656882819122	0	0	0.281064624201157	N	0	0	N	N	ENSG00000197841	ENSG00000116809	-	-	19	1	39925612	16175191	coding	intron	ZNF181	ZBTB17	39916933	16140953	+	-	0	39924026	16155025	-	+	Y	N	nfuse-0.1.4	2	1.25	1	1	1	N	-	-	N	-	-	0
48901	N	N	3.46335504630636	3.33887420086345	3.33887420086345	0	0	0.499063268925644	N	0.268238434163701	0	N	N	ENSG00000188158	ENSG00000101134	-	+	X	20	17664032	52701097	intron	intron	NHS	DOK5	17303802	52525570	+	+	0	17349848	52570222	-	+	Y	N	nfuse-0.1.4	1	1	1	0	1	N	237	20.234	N	LTR	-	1
50677	N	Y	3.64656650855576	3.43784458057793	3.43784458057793	128	0.109363894811656	0.67159938360432	N	0.934686685619521	0.928749111584933	N	N	ENSG00000101190	ENSG00000169744	+	+	20	4	60963560	16509425	coding	intron	TCFL5	LDB2	60942913	16112265	-	-	0.928749111584933	60963382	16257980	-	-	Y	N	nfuse-0.1.4	2	1.00609756097561	1	1	5	N	-	-	N	-	-	0
37378	N	Y	3.02080195220638	3.77104735399867	3.02080195220638	140	0	0.159372280293416	N	0.93227237847396	0.93227237847396	N	N	ENSG00000213585	ENSG00000185008	+	+	5	3	133368723	77779351	intron	intron	VDAC1	ROBO2	133335505	76069335	-	+	0.380776031761919	133340341	77366767	-	+	Y	N	nfuse-0.1.4	5	3	2	4	1	N	-	-	N	Simple_repeat	-	0.905660377358491
27848	N	Y	3.6035982586987	3.62464976567696	3.6035982586987	311	0	0.418029656553883	N	0.939127660096709	0.939127660096709	N	N	ENSG00000132938	ENSG00000087495	-	-	13	20	28978083	57858898	intron	intron	KIAA0774	PHACTR3	28496748	57585959	+	+	0.566284578189048	28519422	57607282	-	-	Y	N	nfuse-0.1.4	1	1	1	0	1	N	-	-	N	-	-	0
37740	N	Y	3.41000685548453	3.34256120966892	3.34256120966892	278	0	0.369305671563415	N	0.702373166401943	0.534149303933477	N	N	ENSG00000147100	ENSG00000137154	-	-	X	9	73670468	19385742	intron	intron	SLC16A2	RPS6	73557810	19366254	+	-	0.883537325983369	73596570	19378903	-	+	Y	N	nfuse-0.1.4	2	1.28571428571429	1	2	2	N	-	-	N	-	-	0
24720	N	Y	3.58064844605001	3.48809356209009	3.48809356209009	119	0.747593582887701	0.331928920237842	N	0.945912910618793	0.945912910618793	N	N	ENSG00000137766	ENSG00000116171	+	+	15	1	52708098	53289870	intron	intron	UNC13C	SCP2	52314521	53165530	+	+	0.945912910618793	52387917	53237895	+	+	Y	N	nfuse-0.1.4	2	1.5	1	2	2	N	-	-	N	-	-	0
16250	N	N	3.23631009829935	3.74913061111987	3.23631009829935	0	0	0.0281662736912265	Y	0.986903304773562	0	N	N	ENSG00000100106	ENSG00000100060	-	-	22	22	36502509	36212385	intron	intron	TRIOBP	MFNG	36422957	36195054	+	-	0	36424312	36206040	-	+	N	N	nfuse-0.1.4	1	1	1	0	1	N	-	-	N	-	-	0
24043	N	Y	3.67423639977982	3.44036538086432	3.44036538086432	37	0	0.762460037465738	N	0	0.944892281352547	N	N	ENSG00000077549	ENSG00000175556	+	+	1	X	19684594	118040916	intron	intron	CAPZB	LONRF3	19537857	117992609	-	+	0	19612408	118012361	-	+	Y	N	nfuse-0.1.4	3	1.54545454545455	1	5	3	N	-	-	N	-	-	0
23635	N	Y	3.30232144676095	3.38805025981237	3.30232144676095	0	0	0.0270785943814219	N	0.895011680637626	0.387568137052815	N	N	ENSG00000162669	ENSG00000116147	-	-	1	1	91643014	173979529	intron	intron	HFM1	TNR	91498912	173558558	-	-	0.387568137052815	91515231	173833415	+	+	N	Y	nfuse-0.1.4	2	1.6	1	3	1	N	-	-	N	-	SINE	0
50618	N	Y	3.48015048302568	2.95058796664833	2.95058796664833	0	0	0.732858171043337	N	0.880951326453784	0.880951326453784	N	N	ENSG00000100234	ENSG00000088876	-	-	22	20	31589030	2453165	intron	intron	TIMP3	ZNF343	31526802	2410463	+	-	0.880951326453784	31552474	2446462	-	+	Y	N	nfuse-0.1.4	1	1	1	0	2	N	-	-	N	-	SINE,SINE	0
40270	N	Y	3.30128837699106	3.46869761949767	3.30128837699106	0	0	0.757139074735527	N	0.867278287461774	0.867278287461774	N	N	ENSG00000101938	ENSG00000175899	-	-	X	12	109925695	9160020	intron	intron	CHRDL1	A2M	109803740	9096693	-	-	0.867278287461774	109880251	9098173	+	+	Y	N	nfuse-0.1.4	1	1	1	0	3	N	-	-	N	-	-	0
37816	N	Y	3.53974633573272	3.54889031843636	3.53974633573272	166	0	0.0693470753206787	N	0.915148398471937	0.987878342638848	N	N	ENSG00000175787	ENSG00000148110	+	+	9	9	96105106	96263022	intron	intron	ZNF169	HIATL1	96061399	96176654	+	+	0	96097878	96261135	+	+	N	Y	nfuse-0.1.4	2	2	2	33	2	N	-	-	N	-	-	0
7349	N	Y	3.66592259835483	3.41782614336956	3.41782614336956	262	0	0.561927933769307	N	0.886510773987825	0.886510773987825	N	N	ENSG00000183570	ENSG00000068615	-	-	21	2	46186796	86418288	intron	intron	PCBP3	REEP1	45888036	86294633	+	-	0.848681031983767	46097246	86389198	-	+	Y	N	nfuse-0.1.4	1	1	1	0	6	N	-	-	N	-	-	0
57367	N	Y	3.49744043328497	3.32320511986986	3.32320511986986	323	0	0.671032140362636	N	0.965020911411656	0.965020911411656	N	N	ENSG00000158470	ENSG00000186529	+	+	20	19	47763745	15632570	intron	intron	B4GALT5	CYP4F3	47682889	15612707	-	+	0.965020911411656	47734321	15627562	-	+	Y	N	nfuse-0.1.4	1	1	1	0	3	N	-	-	N	-	-	0
16086	N	N	3.51679652308403	1.90537470229545	1.90537470229545	0	0	0.103299282197713	N	0.604910547196647	0.604910547196647	N	N	ENSG00000184381	ENSG00000026297	-	-	22	6	36907782	167290669	intron	intron	PLA2G6	RNASET2	36837449	167263003	-	-	0.604910547196647	36907044	167268939	+	+	Y	N	nfuse-0.1.4	5	4.2	1	4	1	N	-	-	N	-	Simple_repeat	0
15744	N	Y	3.39062026046193	3.4048456965317	3.39062026046193	318	0	0.457511076284966	N	0.821615359152599	0.811122144985104	N	N	ENSG00000154975	ENSG00000187118	+	+	17	3	47592160	28336265	intron	intron	CA10	CMC1	47062674	28258123	-	+	0.00314465408805009	47114497	28283303	-	+	Y	N	nfuse-0.1.4	1	1	1	0	1	N	-	-	N	-	-	0
43600	N	N	3.49272035470961	3.16679831294397	3.16679831294397	0	0	0.0488042080033056	N	0	0	N	N	ENSG00000170653	ENSG00000172379	+	+	12	15	52306405	78677324	intron	intron	ATF7	ARNT2	52196111	78483741	-	+	0	52292661	78585588	-	+	Y	N	nfuse-0.1.4	1	1	1	0	1	N	-	-	N	-	-	0
59994	N	N	3.58064844605001	3.55657227767559	3.55657227767559	0	0	0.15155653538708	N	0	0	N	N	ENSG00000145569	ENSG00000179460	+	-	5	7	14664205	22640794	intron	intron	FAM105A	AC002480.1-1	14634932	22516494	+	-	0	14652635	22550869	+	+	Y	N	nfuse-0.1.4	30	17.5	4	6	1	N	-	-	N	-	-	0
59850	N	Y	3.62568283544685	2.95061847187187	2.95061847187187	47	0	0.0749084364180122	N	0.886994448850119	0.886994448850119	N	N	ENSG00000189007	ENSG00000213585	+	+	6	5	143813517	133368723	intron	intron	ADAT2	VDAC1	143788771	133335505	-	-	0.291146997332564	143811639	133340345	-	-	Y	N	nfuse-0.1.4	5	2.25	2	28	1	N	41	16.7261	N	-	Simple_repeat	0
7380	N	Y	3.56911164413597	3.54722540648071	3.54722540648071	253	0	0.690599416369284	N	0.75098814229249	0.701185770750988	N	N	ENSG00000068615	ENSG00000183570	+	+	2	21	86418288	46186796	intron	intron	REEP1	PCBP3	86294633	45888036	-	+	0.701185770750988	86386705	46097071	-	+	Y	N	nfuse-0.1.4	1	1	1	0	4	N	-	-	N	-	-	0
40547	N	Y	3.56232542602083	2.8867665489059	2.8867665489059	147	0	0.212091325887176	N	0.902627717753768	0.902627717753768	N	N	ENSG00000187569	ENSG00000159921	-	-	12	9	7761417	36248450	intron	downstream	DPPA3	GNE	7755317	36204430	+	-	0.727357609710551	7759762	36204177	-	+	Y	N	nfuse-0.1.4	1	1	1	0	1	N	-	-	N	-	-	0
46428	N	Y	3.59206145678467	3.87208387325292	3.59206145678467	215	0	0.650541697546216	N	0.74146783449109	0.909513742071882	N	N	ENSG00000073712	ENSG00000153347	+	+	14	5	52487460	94811900	intron	intron	PLEKHC1	FAM81B	52393736	94752804	-	+	0.676834793113863	52468522	94776133	-	+	Y	N	nfuse-0.1.4	1	1	1	0	2	N	-	-	N	-	-	0
44242	N	Y	3.4210491438586	3.50127032861671	3.4210491438586	120	0	0.607634905939724	N	0.388111888111888	0.643065268065268	N	N	ENSG00000129562	ENSG00000157106	+	-	14	16	22127970	18844887	intron	intron	DAD1	SMG1	22103647	18723677	-	-	0.643065268065268	22118292	18809273	-	+	Y	N	nfuse-0.1.4	1	1	1	0	2	N	-	-	N	-	-	0
11816	N	N	3.33936871440342	2.80231268271649	2.80231268271649	0	0	0.0539211980275293	N	0	0	N	N	ENSG00000208433	ENSG00000120526	+	-	2	8	128824954	110415491	intron	intron	AC013277.9	NUDCD1	128824876	110322325	-	-	0.506756756756757	128824936	110351535	-	+	Y	N	nfuse-0.1.4	1	1	1	0	3	N	-	-	N	-	-	0
46505	N	Y	3.54193626645188	3.56488607910057	3.54193626645188	234	0	0.652992001385957	N	0.903575171771282	0.97589379294282	N	N	ENSG00000091409	ENSG00000067369	-	-	2	15	173079427	41590028	intron	intron	ITGA6	TP53BP1	173000392	41486699	+	-	0.783044136485385	173030051	41577563	-	+	Y	N	nfuse-0.1.4	1	1	1	0	1	N	-	-	N	LTR	LTR	0.156462585034014
55037	N	N	2.6497123822947	3.18188898491428	2.6497123822947	0	0	0.162820489438744	N	0.300191627358491	0.300191627358491	N	N	ENSG00000181090	ENSG00000215244	-	+	9	10	139850397	6417944	intron	intron	EHMT1	AL137145.13-1	139711440	6359656	+	+	0.300191627358491	139734777	6387074	-	+	Y	N	nfuse-0.1.4	1	1	1	0	1	N	-	-	N	Low_complexity,Low_complexity	-	0.483443708609272
24685	N	Y	3.66745018166468	3.26191384998362	3.26191384998362	244	0	0.535217741267517	N	0.90946348733234	0.849105812220566	N	N	ENSG00000069702	ENSG00000140479	+	-	1	15	92144147	99847396	intron	intron	TGFBR3	PCSK6	91918488	99661657	-	-	0.899403874813711	92109402	99799982	-	+	Y	N	nfuse-0.1.4	2	1.25	1	1	2	N	-	-	N	Low_complexity	-	0.407894736842105
33100	N	Y	3.32889548748281	3.49015970162987	3.32889548748281	0	0	0.367859985740635	Y	0.479939703153989	0.773886827458256	N	N	ENSG00000215107	ENSG00000188937	-	+	X	X	73353624	41219907	intron	intron	AC004386.1-2	NYX	73334464	41191631	+	+	0.773886827458256	73341129	41200871	-	+	N	N	nfuse-0.1.4	1	1	1	0	4	N	-	-	N	-	-	0
17742	N	Y	3.3463227663879	3.50951579142893	3.3463227663879	196	0	0.451375918312863	N	0.965083732057416	0.965083732057416	N	N	ENSG00000132694	ENSG00000169193	+	+	1	7	155281786	23650852	intron	intron	ARHGEF11	CCDC126	155171257	23603523	-	+	0.965083732057416	155239285	23625784	-	+	Y	N	nfuse-0.1.4	1	1	1	0	1	N	-	-	N	-	-	0
59981	N	Y	3.65231965690101	3.46807512488172	3.46807512488172	168	0	0.678191635690416	N	0.928801102434543	0.928801102434543	N	N	ENSG00000145569	ENSG00000164776	+	-	5	7	14664205	56128121	intron	intron	FAM105A	PHKG1	14634932	56115471	+	-	0.519407441433165	14640992	56119676	+	+	Y	N	nfuse-0.1.4	1	1	1	0	7	N	-	-	N	-	-	0
57340	N	Y	3.42360979693834	3.12014305428144	3.12014305428144	242	0	0.30670643947981	N	0.581446879865852	0.855671337884777	N	N	ENSG00000068615	ENSG00000221895	+	+	2	19	86418288	57711943	intron	intron	REEP1	ZNF578	86294633	57648641	-	+	0.581446879865852	86350836	57687263	-	+	Y	N	nfuse-0.1.4	1	1	1	0	8	N	-	-	N	-	-	0
48745	N	Y	3.31233066536513	3.20959872893168	3.20959872893168	215	0	0.0181907696071937	N	0.617173524150268	0.984686940966011	N	N	ENSG00000129003	ENSG00000198589	+	-	15	4	60139939	152156329	intron	intron	VPS13C	LRBA	59931884	151405044	-	-	0.984686940966011	60060614	152020867	-	+	Y	N	nfuse-0.1.4	4	3.75	3	4	1	N	204	7.59084	N	-	-	0
7233	N	Y	3.36873402280666	3.43614916339873	3.36873402280666	110	0.814204545454546	0.203474495824437	N	0.896780303030303	0.896780303030303	N	N	ENSG00000107263	ENSG00000161057	-	+	9	7	133605282	102795891	intron	intron	RAPGEF1	PSMC2	133441978	102775325	-	+	0.917424242424242	133527415	102782161	+	+	Y	N	nfuse-0.1.4	2	1.22222222222222	1	2	1	N	-	-	N	-	-	0
44118	N	Y	3.09181081564808	3.43528392749819	3.09181081564808	274	0	0.158714772254834	N	0.95668041891463	0.95668041891463	N	N	ENSG00000144535	ENSG00000100605	-	-	2	14	232916529	92651980	intron	intron	DIS3L2	ITPK1	232534537	92474581	+	-	0	232576071	92492967	-	+	Y	N	nfuse-0.1.4	3	2.25	1	3	1	N	-	-	N	Simple_repeat,snRNA	-	0.182242990654206
55114	N	N	3.425274708894	3.25675269103079	3.25675269103079	2	0	0.527045817004381	N	0	0	N	N	ENSG00000107438	ENSG00000100505	+	+	10	14	97040771	50632529	intron	intron	PDLIM1	TRIM9	96987324	50511738	-	-	0	97023623	50517458	-	-	Y	N	nfuse-0.1.4	1	1	1	0	2	N	-	-	N	-	-	0
54660	N	Y	2.98354699790121	3.35872480420248	2.98354699790121	0	0	0.277140167552004	N	0.167385057471264	0.98121921182266	N	N	ENSG00000198964	ENSG00000128708	+	+	10	2	52053743	172556845	intron	intron	SGMS1	HAT1	51735352	172487204	-	+	0	52024779	172544338	-	+	Y	N	nfuse-0.1.4	2	1.07692307692308	1	1	2	N	-	-	N	Simple_repeat	-	0.105504587155963
24811	N	N	3.51576345331414	3.61889661733171	3.51576345331414	10	0	0.0226248054056727	N	0	0	N	N	ENSG00000143412	ENSG00000177182	-	+	1	8	149234731	62576756	intron	intron	ANXA9	RLBP1L1	149221178	62363104	+	+	0	149224167	62491530	-	+	Y	N	nfuse-0.1.4	10	4.43478260869565	2	23	1	N	-	-	N	Simple_repeat	-	0.423076923076923
142	N	Y	3.15099609320118	3.19392449026489	3.15099609320118	0	0	0.797227603759386	Y	0.888204753199269	0.924138939670932	N	N	ENSG00000166323	ENSG00000177666	+	+	11	11	107843468	815216	intron	intron	C11orf65	PNPLA2	107707140	808902	-	+	0.077689213893967	107779146	810040	-	+	N	N	nfuse-0.1.4	2	1.12820512820513	1	10	3	N	319	18.0336	N	-	-	0
26184	N	Y	3.47552369040616	3.20128492750669	3.20128492750669	218	0	0.497657166436679	N	0	0.869188063844552	N	N	ENSG00000120705	ENSG00000134762	+	-	5	18	137906802	26876779	intron	intron	ETF1	DSC3	137869687	26824050	-	-	0.869188063844552	137893098	26836985	-	+	Y	N	nfuse-0.1.4	2	1.11111111111111	1	1	3	N	-	-	N	-	-	0
55089	N	N	3.56591914887046	3.15054143245457	3.15054143245457	0	0	0.0277706016328805	N	0	0	N	N	ENSG00000088986	ENSG00000099194	-	+	12	10	119420680	102114577	coding	intron	DYNLL1	SCD	119392043	102096762	+	+	0	119418707	102107176	-	+	Y	N	nfuse-0.1.4	2	1.25	1	1	1	N	-	-	N	-	-	0
54708	N	Y	3.09504739650626	3.13073491470822	3.09504739650626	305	0	0.36802221900801	N	0.960131147540984	0.960131147540984	N	N	ENSG00000138336	ENSG00000179859	+	-	10	17	70124244	7759979	intron	upstream	TET1	AC104581.22-2	69990123	7758929	+	-	0	70039074	7760518	+	+	Y	N	nfuse-0.1.4	1	1	1	0	1	N	-	-	N	-	-	0
57255	N	Y	3.29806537650201	3.62824348852659	3.29806537650201	0	0	0.0260920280943876	N	0	0.855203619909502	N	N	ENSG00000207862	ENSG00000120158	+	+	19	9	58897885	4851061	downstream	upstream	hsa-mir-518b	RCL1	58897803	4782937	+	+	0	58898803	4781976	+	+	Y	N	nfuse-0.1.4	5	2.26086956521739	1	20	1	N	-	-	N	-	-	0
7202	N	Y	3.64503892524591	3.36720643949681	3.36720643949681	1	0	0.0738810898007084	N	0	0.813973634651601	N	N	ENSG00000148200	ENSG00000105778	+	-	9	7	126573410	33045041	intron	intron	NR6A1	AVL9	126319380	32501663	-	+	0	126521754	32528857	-	-	Y	N	nfuse-0.1.4	1	1	1	0	4	N	-	-	N	-	-	0
15893	N	N	3.0799965773293	3.46551447180198	3.0799965773293	0	0.378547817166306	0.0395239384242409	N	0.421406588396216	0.378547817166306	N	N	ENSG00000104375	ENSG00000204815	+	+	8	17	99907074	37371174	intron	intron	STK3	TTC25	99536037	37340424	-	+	0.378547817166306	99794478	37358697	-	+	Y	N	nfuse-0.1.4	10	4.28571428571429	1	5	2	N	-	-	N	-	-	0
37178	N	N	3.29959295981186	3.43408302385895	3.29959295981186	0	0	0.146606154223721	N	0	0	N	N	ENSG00000196455	ENSG00000189056	+	-	3	7	131948386	103417198	intron	intron	PIK3R4	RELN	131880469	102899473	-	-	0	131895005	103008191	-	+	Y	N	nfuse-0.1.4	1	1	1	0	4	N	-	-	N	-	-	0
43664	N	N	3.43209143223268	3.28296535696188	3.28296535696188	0	0	0.250835382791305	N	0	0	N	N	ENSG00000120645	ENSG00000215452	-	+	12	20	157881	44521322	intron	intron	IQSEC3	ZNF663	46310	44476278	+	-	0	78784	44483800	-	-	Y	N	nfuse-0.1.4	6	4.14285714285714	2	7	1	N	-	-	N	-	-	0
24599	N	Y	3.67440423364916	3.54036883034868	3.54036883034868	182	0	0.333305232192679	N	0.918483156188074	0.918483156188074	N	N	ENSG00000151413	ENSG00000159023	-	-	14	1	31400150	29319545	intron	intron	NUBPL	EPB41	31100342	29086215	+	+	0.918483156188074	31290709	29309055	-	-	Y	N	nfuse-0.1.4	1	1	1	0	1	N	-	-	N	-	DNA	0
3170	N	N	3.23999710710482	3.27357863297365	3.23999710710482	171	0	0.7772766397343	N	0.588158750813273	0.622478854912167	N	N	ENSG00000121440	ENSG00000168065	-	+	3	11	73756764	64095575	intron	intron	PDZRN3	SLC22A11	73514342	64079666	-	+	0.622478854912167	73697605	64088266	+	+	Y	N	nfuse-0.1.4	1	1	1	0	3	N	-	-	N	-	-	0
3416	N	N	3.82232940528072	3.75847748231474	3.75847748231474	0	0	0.554353353940669	N	0	0	N	N	ENSG00000137766	ENSG00000011405	-	-	15	11	52708098	17147930	intron	intron	UNC13C	PIK3C2A	52314521	17064705	+	-	0	52387859	17096732	-	+	Y	N	nfuse-0.1.4	1	1	1	0	1	N	-	-	N	-	-	0
37387	N	Y	3.56505391296992	3.42889893696717	3.42889893696717	245	0.510654029710291	0.145516808366957	N	0.650467164078779	0.632990522282718	N	N	ENSG00000145911	ENSG00000158258	-	-	5	3	177485713	141769320	utr3p	intron	AC136632.3-3	CLSTN2	177473162	141136907	+	+	0.632990522282718	177482622	141763024	-	-	Y	N	nfuse-0.1.4	4	2.03448275862069	1	22	1	N	-	-	N	-	-	0
3160	N	Y	3.46704205511183	3.29872772391132	3.29872772391132	139	0	0.960359159881689	N	0.576666666666667	0.738529411764706	N	N	ENSG00000165923	ENSG00000073711	+	+	11	3	47692878	137349423	intron	intron	AGBL2	PPP2R3A	47637721	137167257	-	+	0.60156862745098	47652107	137254774	-	+	Y	N	nfuse-0.1.4	1	1	1	0	2	N	-	-	N	-	-	0
10922	N	Y	3.6763025393196	3.35975787397237	3.35975787397237	150	0	0.746395356291394	N	0.899665551839465	0.899665551839465	Y	N	ENSG00000155052	ENSG00000144290	-	+	2	2	125389382	162542069	intron	intron	CNTNAP5	SLC4A10	124499334	162189091	+	+	0.826086956521739	124520188	162227830	-	+	N	N	nfuse-0.1.4	1	1	1	0	2	N	-	-	N	-	-	0
3923	N	N	3.1165493314318	3.66592259835483	3.1165493314318	0	0	0.0597459718263694	Y	0.98448905109489	0	N	N	ENSG00000159082	ENSG00000166979	+	+	21	21	33022183	32809578	intron	intron	SYNJ1	C21orf63	32922944	32706623	-	+	0	32931295	32711675	-	+	N	N	nfuse-0.1.4	1	1	1	0	1	N	-	-	N	-	-	0
52400	N	Y	3.29599923696223	3.58064844605001	3.29599923696223	0	0	0.725569342448896	N	0	0.852214072262972	N	N	ENSG00000112339	ENSG00000130997	+	-	6	4	135417715	2200756	intron	intron	HBS1L	POLN	135323218	2043443	-	-	0	135375593	2092240	-	+	Y	N	nfuse-0.1.4	1	1	1	0	2	N	-	-	N	-	-	0
44373	N	Y	3.56505391296992	3.84168549507978	3.56505391296992	253	0	0.0941852280344544	N	0.904633756622656	0.904633756622656	N	N	ENSG00000151322	ENSG00000136878	-	-	14	9	33343133	131683928	intron	intron	NPAS3	USP20	32478200	131637546	+	+	0	32597706	131669435	-	-	Y	N	nfuse-0.1.4	1	1	1	0	1	N	-	-	N	-	-	0
43660	N	Y	3.66761801553402	3.46448140203209	3.46448140203209	47	0	0.13148228994352	N	0.884450994841562	0.884450994841562	N	N	ENSG00000198270	ENSG00000158470	+	+	12	20	110935326	47763745	intron	intron	TMEM116	B4GALT5	110853486	47682889	-	-	0	110888095	47750988	-	-	Y	N	nfuse-0.1.4	3	1.98387096774194	1	58	1	N	-	-	N	-	-	0
4295	N	Y	3.38552945952599	3.48743121468078	3.38552945952599	219	0	0.671032140362636	N	0.941445071179156	0.941445071179156	N	N	ENSG00000183036	ENSG00000213444	-	-	21	X	40223190	134719185	intron	intron	PCP4	CT45A3	40161217	134711154	+	+	0.941445071179156	40191430	134718200	-	-	Y	N	nfuse-0.1.4	1	1	1	0	2	N	-	-	N	-	-	0
37206	N	N	3.68697410533309	3.66273010308932	3.66273010308932	0	0	0.120069131052976	N	0	0	N	N	ENSG00000107263	ENSG00000158258	+	+	9	3	133605282	141769320	intron	intron	RAPGEF1	CLSTN2	133441978	141136907	-	+	0	133527206	141763047	-	+	Y	N	nfuse-0.1.4	2	1.71428571428571	1	5	1	N	-	-	N	-	-	0
7517	N	N	3.39743698380061	3.66951632120446	3.39743698380061	7	0	0.102971712530122	N	0	0	N	N	ENSG00000115568	ENSG00000158258	+	+	2	3	219231844	141769320	coding	intron	ZNF142	CLSTN2	219210883	141136907	-	+	0	219219165	141762794	-	+	Y	N	nfuse-0.1.4	12	6.8	2	5	1	N	-	-	N	SINE	-	0.166666666666667
59731	N	Y	3.37655331069169	3.66592259835483	3.37655331069169	225	0	0.23861679326841	N	0.756428571428571	0.756428571428571	N	N	ENSG00000145730	ENSG00000222442	-	-	5	19	102394708	39110370	intron	downstream	PAM	SRP_euk_arch	102229422	39110122	+	-	0.645714285714286	102368089	39109917	-	+	Y	N	nfuse-0.1.4	1	1	1	0	1	N	-	-	N	-	-	0
11981	N	Y	3.59528445727371	2.73185682006631	2.73185682006631	147	0	0.30893011435995	N	0.934604419101924	0.934604419101924	N	N	ENSG00000135903	ENSG00000197830	+	+	2	5	222871944	137910566	intron	upstream	PAX3	AC011385.6-1	222772851	137910194	-	-	0.689370990734141	222826535	137910930	-	-	Y	N	nfuse-0.1.4	1	1	1	0	1	N	-	-	N	-	-	0
58758	N	N	3.4325554405491	3.353603498043	3.353603498043	0	0	0.961769582907313	Y	0.864637021055575	0.54468816173239	N	N	ENSG00000028277	ENSG00000142303	+	-	19	19	47328470	8581588	intron	utr3p	POU2F2	ADAMTS10	47284515	8551126	-	-	0.54468816173239	47313226	8551289	-	+	N	N	nfuse-0.1.4	1	1	1	0	1	N	-	-	N	-	-	0
44139	N	N	3.4722913423473	3.43677165801469	3.43677165801469	5	0	0.020977273917148	N	0	0	N	N	ENSG00000004939	ENSG00000100603	+	-	17	14	39700993	77297249	coding	intron	SLC4A1	SNW1	39682566	77253699	-	-	0	39684080	77278064	-	+	Y	N	nfuse-0.1.4	1	1	1	0	1	N	-	-	N	-	-	0
18117	N	Y	3.1474422231449	3.54872248456702	3.1474422231449	255	0	0.627881109002517	N	0.862011026516146	0.862011026516146	N	N	ENSG00000178921	ENSG00000117305	-	+	17	1	8114528	24025264	intron	intron	PFAS	HMGCL	8093362	24000955	+	-	0.862011026516146	8102529	24021152	-	-	Y	N	nfuse-0.1.4	1	1	1	0	2	N	-	-	N	-	-	0
7524	N	N	3.15208259613356	3.46973068926756	3.15208259613356	0	0	0.15358928794832	N	0.351694282728766	0.200925511270339	N	N	ENSG00000151789	ENSG00000152284	+	+	3	2	21767820	85391012	intron	intron	ZNF385D	TCF7L1	21437673	85214245	-	+	0.200925511270339	21669362	85255165	-	+	Y	N	nfuse-0.1.4	1	1	1	0	1	N	-	-	N	-	-	0
26241	N	Y	3.77001428422878	3.55553920790569	3.55553920790569	276	0	0.630957207318728	N	0.869704570791527	0.823717948717949	N	N	ENSG00000168658	ENSG00000102466	-	+	2	13	98295841	101852029	intron	intron	VWA3B	FGF14	98070027	101173036	+	-	0.823717948717949	98264463	101276117	-	-	Y	N	nfuse-0.1.4	1	1	1	0	2	N	-	-	N	-	-	0
56955	N	Y	3.68783934123363	3.69784855983781	3.68783934123363	0	0	0.222301162075361	N	0.571609900571187	0.828643960228475	N	N	ENSG00000075702	ENSG00000111962	+	+	19	6	41287852	149439818	intron	intron	WDR62	UST	41237623	149110165	+	+	0.828643960228475	41269575	149433309	+	+	Y	N	nfuse-0.1.4	1	1	1	0	1	N	-	-	N	-	-	0
24721	N	N	3.63825270713077	3.41216628098015	3.41216628098015	61	0	0.0228782207638126	N	0	0.258935083880379	N	N	ENSG00000101190	ENSG00000198626	+	+	20	1	60963560	236063911	coding	intron	TCFL5	RYR2	60942913	235272128	-	+	0	60963368	235596729	-	+	Y	N	nfuse-0.1.4	1	1	1	0	1	N	-	-	N	-	-	0
57029	N	Y	3.60781447616428	3.31844518850115	3.31844518850115	215	0	0.671032140362636	N	0.638054968287526	0.891416490486258	N	N	ENSG00000219305	ENSG00000079805	-	+	X	19	64689026	10803579	upstream	intron	RP3-475B7.3	DNM2	64687503	10685143	-	+	0.891416490486258	64689086	10692305	+	+	Y	N	nfuse-0.1.4	1	1	1	0	2	N	-	-	N	-	-	0
24824	N	N	3.03189609905411	3.54400240599166	3.03189609905411	6	0	0.239819763351281	N	0	0	N	N	ENSG00000126067	ENSG00000155096	+	-	1	8	35879730	103945573	intron	intron	PSMB2	AZIN1	35815525	103907712	-	-	0	35817067	103935821	-	+	Y	N	nfuse-0.1.4	5	3	2	4	1	N	-	-	N	-	-	0
2774	N	N	1.05692817407712	3.52680574168821	1.05692817407712	0	0	0.203257141883772	N	0	0	N	N	ENSG00000049323	ENSG00000168003	+	+	2	11	33478080	62412928	intron	intron	LTBP1	SLC3A2	33025543	62380094	+	+	0	33141692	62407172	+	+	Y	N	nfuse-0.1.4	3	1.3	1	2	3	N	-	-	N	Simple_repeat,Simple_repeat	-	1
56882	N	N	3.52936639476796	3.51104337473878	3.51104337473878	0	0	0.791765759065664	N	0.459212225570383	0.329423159707275	N	N	ENSG00000107890	ENSG00000142546	+	+	10	19	27429433	54775625	intron	utr5p	ANKRD26	NOSIP	27324005	54750782	-	-	0.329423159707275	27408223	54771926	-	-	Y	N	nfuse-0.1.4	1	1	1	0	3	N	-	-	N	-	-	0
46297	N	Y	3.56591914887046	3.51935717616377	3.51935717616377	0	0	0.18909901958638	N	0	0.518396304240224	N	N	ENSG00000173517	ENSG00000100523	-	-	15	14	75331928	52689750	coding	intron	AC107883.6	DDHD1	75187526	52580436	-	-	0	75212762	52584702	+	+	Y	N	nfuse-0.1.4	2	1.23529411764706	1	4	2	N	-	-	N	-	-	0
15607	N	Y	3.26464233693271	3.30694823938047	3.26464233693271	209	0	0.400604844531885	N	0.201716738197425	0.921907072214966	N	N	ENSG00000221200	ENSG00000101746	+	-	17	18	2598226	30057513	downstream	intron	hsa-mir-1253	NOL4	2598122	29685062	-	-	0.921907072214966	2597203	29776815	-	+	Y	N	nfuse-0.1.4	1	1	1	0	1	N	-	-	N	-	-	0
30575	N	Y	3.66016945000958	3.20807114562183	3.20807114562183	89	0	0.627106820829341	N	0.742446393762183	0.889619883040936	N	N	ENSG00000166851	ENSG00000112305	-	-	16	6	23609189	71628435	upstream	intron	PLK1	SMAP1	23597702	71434200	+	+	0.576876218323587	23596660	71444572	-	-	Y	N	nfuse-0.1.4	1	1	1	0	3	N	-	-	N	-	-	0
56978	N	N	3.01653653437763	3.12907935032238	3.01653653437763	2	0	0.235437359844731	N	0	0.00740740740740731	N	N	ENSG00000105613	ENSG00000118495	-	+	19	6	12846765	144371234	intron	intron	MAST1	PLAGL1	12810348	144303130	+	-	0.00740740740740731	12811910	144329358	-	-	Y	N	nfuse-0.1.4	1	1	1	0	1	N	-	-	N	Simple_repeat	-	0.511111111111111
25270	N	Y	3.42100929106525	3.43784458057793	3.42100929106525	0	0	0.430894142097863	N	0.800687285223368	0.800687285223368	N	N	ENSG00000113575	ENSG00000010803	+	-	5	1	133589849	41480375	intron	intron	PPP2CA	SCMH1	133560047	41265461	-	-	0	133561450	41405332	-	+	Y	N	nfuse-0.1.4	1	1	1	0	1	N	-	-	N	-	-	0
43549	N	Y	3.07523664596059	3.25480095219787	3.07523664596059	335	0	0.239194219030502	N	0.929289721604742	0.780798136974701	N	N	ENSG00000137821	ENSG00000050405	-	+	15	12	69129488	48963557	intron	intron	LRRC49	LIMA1	68972041	48855840	+	-	0.879792526728062	69076741	48866969	-	-	Y	N	nfuse-0.1.4	2	1.42857142857143	1	3	1	N	-	-	N	-	Low_complexity,Low_complexity	0
27990	N	N	3.25993583872649	0.776482662581515	0.776482662581515	0	0	0.0975522091447402	N	0	0	N	N	ENSG00000169896	ENSG00000049323	-	+	16	2	31251714	33478080	intron	intron	ITGAM	LTBP1	31176008	33025543	+	+	0	31202324	33141626	-	+	Y	N	nfuse-0.1.4	2	1.3	1	3	4	N	-	-	N	-	Simple_repeat,Simple_repeat	0
23676	N	Y	3.49272035470961	3.53768019619294	3.49272035470961	93	0	0.29426157042951	N	0.793756118786033	0.747924145182929	N	N	ENSG00000130768	ENSG00000186094	+	-	1	1	28158249	50262172	intron	intron	SMPDL3B	AGBL4	28134091	48771114	+	-	0.747924145182929	28157392	48791749	+	+	N	Y	nfuse-0.1.4	1	1	1	0	1	N	-	-	N	-	-	0
39662	N	Y	3.63296356710195	3.67593181695901	3.63296356710195	354	0	0.765718165890811	N	0.744770648372343	0.899095372612322	N	N	ENSG00000166532	ENSG00000138018	+	+	12	2	8821533	26472263	intron	intron	RIMKLB	AC010896.3	8741900	26422458	+	+	0.744770648372343	8787277	26457223	+	+	Y	N	nfuse-0.1.4	1	1	1	0	2	N	-	-	N	-	-	0
24153	N	Y	3.53768019619294	3.54296933622177	3.53768019619294	284	0	0.882105885410566	N	0.75078125	0.761616847826087	N	N	ENSG00000116539	ENSG00000151276	-	-	1	3	153798948	65999023	intron	intron	ASH1L	AC121493.1	153571677	65314946	-	-	0.761616847826087	153640121	65673275	+	+	Y	N	nfuse-0.1.4	1	1	1	0	8	N	151	16.8578	N	-	-	0
3372	N	N	3.28768543553724	3.51889316784735	3.28768543553724	5	0	0.041034151037124	N	0	0	N	N	ENSG00000126746	ENSG00000168959	+	-	12	11	6668930	88438761	utr3p	intron	ZNF384	GRM5	6645904	87881006	-	-	0	6646262	88141941	-	+	Y	N	nfuse-0.1.4	4	1.875	1	8	2	N	-	-	N	-	-	0
24185	N	N	3.46704205511183	3.20703807585194	3.20703807585194	150	0	0.787577058191561	N	0.61844653231012	0.672954170551531	N	N	ENSG00000116539	ENSG00000151276	-	-	1	3	153798948	65999023	intron	intron	ASH1L	AC121493.1	153571677	65314946	-	-	0.672954170551531	153641024	65673093	+	+	Y	N	nfuse-0.1.4	1	1	1	0	8	N	151	16.8578	N	-	-	0
7230	N	Y	3.57336771439491	3.28296535696188	3.28296535696188	290	0.235404280618312	0.226830240594145	N	0.896908442330559	0.896908442330559	N	N	ENSG00000198785	ENSG00000169549	-	+	9	7	103540683	5567212	intron	downstream	GRIN3A	AC006483.5	103371456	5566900	-	+	0.896908442330559	103493965	5568261	+	+	Y	N	nfuse-0.1.4	12	7.75	1	3	1	N	-	-	N	-	-	0
12068	N	Y	3.33676820853032	3.22696322710447	3.22696322710447	0	0	0.150046321313884	N	0.980718985613889	0.985539239210417	N	N	ENSG00000143869	ENSG00000049167	+	-	2	5	20734731	60276648	upstream	intron	GDF7	ERCC8	20729905	60205415	+	-	0.754167066577087	20729612	60241252	+	+	Y	N	nfuse-0.1.4	2	1.8	1	4	1	N	165	17.5672	N	-	-	0
23698	N	Y	3.58271458558979	3.59321831773393	3.58271458558979	0	0	0.0469310281296204	N	0.878766140602583	0.878766140602583	N	N	ENSG00000196644	ENSG00000136631	+	+	1	1	144635406	148384129	intron	intron	GPR89C	VPS45	144595233	148305966	+	+	0.127116212338594	144598764	148357478	+	+	N	Y	nfuse-0.1.4	14	6.75	2	4	1	N	-	-	N	-	SINE	0
48722	N	Y	3.22804973003685	2.91085206485013	2.91085206485013	0	0	0.114595513205277	N	0	0.965241310327582	N	N	ENSG00000167004	ENSG00000104343	-	+	15	8	41852093	74923937	intron	intron	PDIA3	UBE2W	41825882	74867748	+	-	0	41849195	74884114	-	-	Y	N	nfuse-0.1.4	1	1	1	0	3	N	-	-	N	-	-	0
12166	N	N	3.57696143724454	3.41848849077886	3.41848849077886	1	0	0.517186473192027	N	0	0	N	N	ENSG00000204815	ENSG00000161057	-	+	17	7	37371174	102795891	intron	intron	TTC25	PSMC2	37340424	102775325	+	+	0	37357490	102782331	-	+	Y	N	nfuse-0.1.4	4	2.38461538461538	1	12	4	N	-	-	N	-	-	0
48959	N	N	3.53717633508317	3.48337348351473	3.48337348351473	0	0	0.208926583047263	N	0.21494623655914	0.327096774193548	N	N	ENSG00000125844	ENSG00000127081	-	-	20	9	17610928	94680111	intron	intron	RRBP1	ZNF484	17542323	94648173	-	-	0.327096774193548	17599318	94668465	+	+	Y	N	nfuse-0.1.4	1	1	1	0	1	N	-	-	N	-	-	0
40539	N	Y	3.56488607910057	3.53465553479678	3.53465553479678	171	0	0.636357001628159	N	0.465064060229824	0.836547351736891	N	N	ENSG00000123066	ENSG00000099139	+	+	12	9	115199526	78163658	intron	intron	MED13L	PCSK5	114880766	77695406	-	+	0.509642055210672	115026120	77742524	-	+	Y	N	nfuse-0.1.4	1	1	1	0	3	N	-	-	N	-	-	0
24706	N	N	3.41423242051993	3.69209541149257	3.41423242051993	11	0	0.14125699574285	N	0.345788043478261	0.0134899068322983	N	N	ENSG00000138623	ENSG00000009307	-	-	15	1	72513329	115102147	intron	intron	SEMA7A	CSDE1	72489376	115061061	-	-	0.0134899068322983	72499211	115079646	+	+	Y	N	nfuse-0.1.4	2	1.02040816326531	1	1	8	N	-	-	N	-	-	0
24256	N	Y	3.51576345331414	3.67952553980864	3.51576345331414	358	0	0.811316029997132	N	0.256179378531073	0.64499470338983	N	N	ENSG00000116539	ENSG00000151276	+	+	1	3	153798948	65999023	intron	intron	ASH1L	AC121493.1	153571677	65314946	-	-	0.64499470338983	153640993	65673126	-	-	Y	N	nfuse-0.1.4	1	1	1	0	9	N	-	-	N	-	-	0
11709	N	N	0.954364071513022	3.16572539038072	0.954364071513022	0	0	0.01271895239471	N	0	0	N	N	ENSG00000217182	ENSG00000088876	-	-	2	20	33141684	2453165	intron	intron	AL133244.1	ZNF343	33134904	2410463	-	-	0	33141664	2448470	+	+	Y	N	nfuse-0.1.4	2	1.14285714285714	1	1	1	N	-	-	N	LINE,Simple_repeat	-	0.895522388059702
34145	N	N	3.17304597482917	3.24631931690354	3.17304597482917	0	0	0.0671036225511251	N	0	0	N	N	ENSG00000188158	ENSG00000058063	-	+	X	3	17664032	184122113	intron	intron	NHS	ATP11B	17303802	183993985	+	+	0.0150166852057841	17540554	184032460	-	+	Y	N	nfuse-0.1.4	2	1.09090909090909	1	1	1	N	-	-	N	Low_complexity	-	0.354166666666667
23595	N	Y	3.47592491799029	3.52720696927234	3.47592491799029	0	0	0.845312964248338	N	0.894428152492669	0.894428152492669	N	N	ENSG00000132854	ENSG00000177301	-	-	1	1	62557671	110975619	intron	intron	KANK4	KCNA2	62474425	110937728	-	-	0	62504656	110946606	+	+	N	Y	nfuse-0.1.4	1	1	1	0	3	N	-	-	N	-	-	0
17915	N	Y	3.56488607910057	3.42680229220385	3.42680229220385	168	0	0.312075491251012	N	0.929996646545942	0.915995975855131	N	N	ENSG00000078018	ENSG00000183317	+	-	2	1	210307087	38003411	intron	intron	MAP2	EPHA10	209997016	37952148	+	-	0	210043675	37967597	+	+	Y	N	nfuse-0.1.4	1	1	1	0	1	N	-	-	N	-	-	0
7741	N	N	1.05692817407712	3.29231222815676	1.05692817407712	0	0	0.0241571981374378	N	0	0	N	N	ENSG00000049323	ENSG00000135052	-	+	2	9	33478080	87904903	intron	utr5p	LTBP1	GOLM1	33025543	87830876	+	-	0	33141297	87904807	-	-	Y	N	nfuse-0.1.4	3	2	1	5	1	N	-	-	N	Simple_repeat,Simple_repeat	LTR	1
2944	N	Y	3.16675846015061	3.45293525254824	3.16675846015061	161	0	0.703192248961215	N	0.945793337097685	0.945793337097685	N	N	ENSG00000152402	ENSG00000140660	+	-	11	16	106394381	12054642	intron	intron	GUCY1A2	RUNDC2A	106063120	11978103	-	+	0.945793337097685	106181732	11980639	-	-	Y	N	nfuse-0.1.4	1	1	1	0	2	N	-	-	N	-	-	0
17487	N	N	3.31951811106439	3.38552945952599	3.31951811106439	0	0	0.0816850069552379	N	0.34178544636159	0.34178544636159	N	N	ENSG00000100012	ENSG00000040341	+	+	22	8	29198034	74821629	intron	intron	SEC14L3	STAU2	29173946	74495160	-	-	0.34178544636159	29196289	74545486	-	-	Y	N	nfuse-0.1.4	3	2.84615384615385	1	12	1	N	-	-	N	-	SINE	0
25091	N	Y	3.45297510534159	3.23527702852946	3.23527702852946	330	0	0.584480688268654	N	0.766942148760331	0.805785123966942	N	N	ENSG00000066557	ENSG00000080573	+	-	1	19	70443863	9982147	intron	coding	LRRC40	COL5A3	70383085	9931237	-	-	0.805785123966942	70385099	9946079	-	+	Y	N	nfuse-0.1.4	1	1	1	0	3	N	-	-	N	-	-	0
17709	N	N	3.57167229721571	3.47336426491055	3.47336426491055	0	0	0.451076173384729	N	0.410200850070839	0.410200850070839	N	N	ENSG00000116151	ENSG00000128536	+	-	1	7	2346079	105461133	intron	intron	MORN1	AC004836.2	2242556	105390921	-	+	0.410200850070839	2334483	105444303	-	-	Y	N	nfuse-0.1.4	1	1	1	0	1	N	46	14.6928	N	-	-	0
57372	N	Y	3.22336950425484	3.33105491297843	3.22336950425484	167	0	0.754355864217411	N	0.52826550289252	0.983152339389018	N	N	ENSG00000158470	ENSG00000186529	+	+	20	19	47763745	15632570	intron	intron	B4GALT5	CYP4F3	47682889	15612707	-	+	0.983152339389018	47732326	15626173	-	+	Y	N	nfuse-0.1.4	1	1	1	0	3	N	-	-	N	-	-	0
25097	N	Y	3.74760302781002	3.59268395140062	3.59268395140062	494	0	0.130285527414535	N	0	0.794310350156071	N	N	ENSG00000183386	ENSG00000186008	+	-	1	19	38243821	39276055	upstream	intron	FHL3	AC016587.9	38235031	39205403	-	-	0.794310350156071	38243977	39214638	-	+	Y	N	nfuse-0.1.4	1	1	1	0	1	N	-	-	N	-	-	0
48766	N	Y	3.47233119514066	3.66745018166468	3.47233119514066	313	0	0.315369313506456	N	0.854399253329504	0.843199195893312	N	N	ENSG00000105373	ENSG00000170236	-	-	19	15	52957851	48626194	intron	upstream	GLTSCR2	USP50	52940620	48580052	+	-	0.876799368201888	52954946	48626704	-	+	Y	N	nfuse-0.1.4	2	1.05555555555556	1	1	1	N	-	-	N	-	-	0
28091	N	Y	3.60935140704395	3.71449876245136	3.60935140704395	162	0	0.521962989127133	N	0.94903450459006	0.94903450459006	N	N	ENSG00000177455	ENSG00000176927	-	+	16	17	28858162	25459595	intron	intron	CD19	EFCAB5	28850761	25292812	+	+	0.94903450459006	28855056	25409888	-	+	Y	N	nfuse-0.1.4	1	1	1	0	8	N	-	-	N	-	-	0
17961	N	Y	3.45140766923839	3.43511609362884	3.43511609362884	225	0	0.634866605245583	N	0.696698042731212	0.685865829971612	N	N	ENSG00000176946	ENSG00000092607	+	+	2	1	242225537	119333702	intron	intron	THAP4	TBX15	242172493	119227189	-	-	0.263409532347229	242174538	119255650	-	-	Y	N	nfuse-0.1.4	1	1	1	0	2	N	-	-	N	-	-	0
46421	N	Y	3.20591172012622	3.46128890676658	3.20591172012622	0	0	0.532040833579553	N	0	0.889181286549707	N	N	ENSG00000174898	ENSG00000140043	+	+	19	14	5729739	73421915	intron	intron	TMEM146	PTGR2	5671688	73388381	+	+	0.889181286549707	5690602	73396554	+	+	Y	N	nfuse-0.1.4	1	1	1	0	2	N	419	18.6922	N	-	-	0
11837	N	Y	2.5	3.54144175291192	2.5	0	0	0.0145845879356683	N	0	0	N	N	ENSG00000217182	ENSG00000177182	-	+	2	8	33141684	62576756	intron	intron	AL133244.1	RLBP1L1	33134904	62363104	-	+	0	33139979	62491431	+	+	Y	N	nfuse-0.1.4	5	4	2	4	1	N	-	-	N	LINE,Simple_repeat	-	0.909090909090909
2990	N	Y	3.39337925263455	3.63296356710195	3.39337925263455	267	0	0.206212075963632	N	0.867166042446941	0.867166042446941	N	N	ENSG00000137675	ENSG00000164506	+	+	11	6	102081678	147748584	intron	intron	MMP27	STXBP5	102067625	147566568	-	+	0.905118601747815	102076623	147728818	-	+	Y	N	nfuse-0.1.4	1	1	1	0	1	N	-	-	N	-	-	0
59779	N	N	3.39168383545536	3.79465951405667	3.39168383545536	0	0	0.0592801272718464	N	0	0.0345567389472069	N	N	ENSG00000118160	ENSG00000132356	+	-	19	5	52666934	40834054	intron	upstream	SLC8A2	PRKAA1	52623735	40795238	-	-	0.0345567389472069	52646423	40834644	-	+	Y	N	nfuse-0.1.4	3	2.14285714285714	1	12	1	N	-	-	N	-	-	0
7488	N	Y	3.61360747730288	3.4780843434859	3.4780843434859	236	0	0.869990625058692	N	0.9640085766796	0.9520114355728	N	N	ENSG00000101868	ENSG00000114948	+	+	X	2	24925024	207191124	intron	intron	POLA1	ADAM23	24621957	207016613	+	+	0.9520114355728	24807207	207024408	+	+	Y	N	nfuse-0.1.4	2	1.4	1	6	2	N	-	-	N	-	-	0
54367	N	Y	3.42001607408871	3.12122955721381	3.12122955721381	320	0	0.0756834288610625	N	0	0	N	N	ENSG00000153132	ENSG00000182095	+	-	4	7	141568232	5431571	intron	intron	CLGN	TNRC18B	141529059	5312952	-	-	0	141565938	5414267	-	+	Y	N	nfuse-0.1.4	1	1	1	0	5	N	-	-	N	-	-	0
40032	N	Y	3.00567142744271	3.49424793801946	3.00567142744271	140	0	0.123911168611436	N	0.578035714285714	0.975178571428572	N	N	ENSG00000198270	ENSG00000124493	+	+	12	6	110935326	34231145	intron	intron	TMEM116	GRM4	110853486	34097607	-	-	0.975178571428572	110867985	34210490	-	-	Y	N	nfuse-0.1.4	2	1.6	1	3	1	N	-	-	N	-	-	0
7361	N	Y	3.4780843434859	3.39694247026065	3.39694247026065	358	0	0.809369201938792	N	0.948715083798883	0.914525139664804	N	N	ENSG00000183570	ENSG00000068615	-	-	21	2	46186796	86418288	intron	intron	PCBP3	REEP1	45888036	86294633	+	-	0.914525139664804	46096885	86378647	-	+	Y	N	nfuse-0.1.4	1	1	1	0	6	N	-	-	N	-	-	0
60031	N	Y	3.39743698380061	3.32423818963975	3.32423818963975	168	0	0.0094923362986357	N	0	0.932486431681279	N	N	ENSG00000120705	ENSG00000106617	+	+	5	7	137906802	151205249	intron	intron	ETF1	PRKAG2	137869687	150884136	-	-	0	137878252	151199366	-	-	Y	N	nfuse-0.1.4	2	1.44444444444444	1	4	1	N	-	-	N	-	-	0
48975	N	Y	3.71720464963688	3.55703628599201	3.55703628599201	235	0	0.533688891300681	N	0.667804323094426	0.916951080773607	N	N	ENSG00000135048	ENSG00000101000	+	+	9	20	73573228	33228826	intron	intron	TMEM2	PROCR	73371332	33222388	-	+	0.653962836556693	73532049	33225731	-	+	Y	N	nfuse-0.1.4	2	1.16666666666667	1	1	2	N	-	-	N	-	-	0
3341	N	N	3.4561676006071	3.30488209984069	3.30488209984069	4	0	0.419453403901868	N	0	0.00568994109910226	N	N	ENSG00000126746	ENSG00000168959	+	-	12	11	6668930	88438761	utr3p	intron	ZNF384	GRM5	6645904	87881006	-	-	0.00568994109910226	6645912	88142154	-	+	Y	N	nfuse-0.1.4	32	10.5	1	3	2	N	-	-	N	-	-	0
11867	N	N	3.05848106203461	3.26464233693271	3.05848106203461	0	0	0.143883077743906	N	0.0163121622291637	0	N	N	ENSG00000138944	ENSG00000115170	+	-	22	2	43040064	158440598	intron	intron	KIAA1644	ACVR1	42970880	158301207	-	-	0	42992192	158344652	-	+	Y	N	nfuse-0.1.4	1	1	1	0	1	N	-	-	N	-	-	0
7352	N	Y	3.58593758607883	3.67952553980864	3.58593758607883	184	0	0.262795603710139	N	0.88337704793401	0.497624206484966	N	N	ENSG00000160218	ENSG00000169618	-	+	21	2	44350852	68736498	intron	intron	TRAPPC10	PROKR1	44256634	68614255	+	+	0.793667084806325	44299525	68676196	-	+	Y	N	nfuse-0.1.4	1	1	1	0	1	N	-	-	N	-	-	0
57239	N	N	3.48064499656564	3.06845042784545	3.06845042784545	6	0	0.0109703645717497	N	0.0157315833256307	0.388852943895	N	N	ENSG00000107036	ENSG00000177599	-	+	9	19	5766555	11780306	intron	intron	KIAA1432	ZNF491	5619120	11770391	+	+	0.00929845641926241	5684190	11776884	-	+	Y	N	nfuse-0.1.4	38	23.4285714285714	11	7	1	N	-	-	N	LINE,Simple_repeat,LINE	-	0.574468085106383
24713	N	Y	3.35823029066252	3.5319270478477	3.35823029066252	278	0	0.671032140362636	N	0.85920394119487	0.85920394119487	N	N	ENSG00000138623	ENSG00000009307	-	-	15	1	72513329	115102147	intron	intron	SEMA7A	CSDE1	72489376	115061061	-	-	0.880864873318736	72502197	115078996	+	+	Y	N	nfuse-0.1.4	1	1	1	0	8	N	-	-	N	-	-	0
15923	N	N	3.20976656280103	3.80041266240192	3.20976656280103	0	0	0.280065158419509	N	0	0	N	N	ENSG00000071205	ENSG00000196712	-	+	4	17	149213376	26728817	intron	intron	ARHGAP10	NF1	148872903	26446121	+	+	0	149114525	26680322	-	+	Y	N	nfuse-0.1.4	1	1	1	0	2	N	-	-	N	LINE	-	1
40458	N	Y	2.94586788807298	3.22738738262754	2.94586788807298	161	0	0.253273459740842	N	0.858030168589175	0.858030168589175	N	N	ENSG00000031081	ENSG00000057294	+	-	3	12	120619254	32941047	intron	intron	AC092981.3-1	PKP2	120495910	32834947	+	-	0.858030168589175	120524836	32880074	+	+	Y	N	nfuse-0.1.4	1	1	1	0	1	N	-	-	N	Low_complexity	-	0.148148148148148
59838	N	N	2.22755779533349	3.15728360787974	2.22755779533349	0	0	0.38471649557257	N	0.00584795321637421	0.400352733686067	N	N	ENSG00000184347	ENSG00000137364	+	-	5	6	168660291	18263353	intron	intron	SLIT3	TPMT	168025857	18236526	-	-	0	168045956	18258293	-	+	Y	N	nfuse-0.1.4	3	2	1	5	2	N	-	-	N	Simple_repeat	-	0.883720930232558
24856	N	N	3.16671860735726	3.51104337473878	3.16671860735726	0	0	0.301189854722664	N	0	0	N	N	ENSG00000171316	ENSG00000086015	+	+	8	1	61942017	46274383	intron	intron	CHD7	MAST2	61753893	46041872	+	+	0	61850731	46081128	+	+	Y	N	nfuse-0.1.4	1	1	1	0	5	N	-	-	N	-	-	0
54828	N	Y	3.33830513940999	3.45868840089349	3.33830513940999	136	0	0.615166021478201	N	0.446408371040724	0.923642533936652	N	N	ENSG00000197162	ENSG00000175018	-	-	16	10	30504511	127361665	intron	intron	ZNF688	C10orf122	30008266	127334459	-	-	0.923642533936652	30080022	127356139	+	+	Y	N	nfuse-0.1.4	1	1	1	0	8	N	-	-	N	-	-	0
57371	N	Y	3.55760534744548	3.16104516459872	3.16104516459872	57	0	0.0960565187690099	N	0.308188391635724	0.953879226109048	N	N	ENSG00000101310	ENSG00000197800	-	-	20	19	18490059	42393293	intron	intron	SEC23B	ZNF585B	18436188	42367509	+	-	0.953879226109048	18485678	42373814	-	+	Y	N	nfuse-0.1.4	3	1.5	1	2	1	N	-	-	N	-	-	0
17572	N	Y	3.48801385650339	3.41216628098015	3.41216628098015	390	0	0.667662706114446	N	0.934053824962916	0.934053824962916	N	N	ENSG00000175115	ENSG00000085832	-	-	11	1	65768789	51757583	intron	intron	PACS1	EPS15	65594400	51592523	+	-	0.934053824962916	65623413	51623839	-	+	Y	N	nfuse-0.1.4	2	1.22340425531915	1	21	2	N	-	-	N	-	-	0
3428	N	Y	3.45191153034816	3.5580693557619	3.45191153034816	245	0	0.0475017530799708	N	0.641469387755102	0.820734693877551	N	N	ENSG00000186268	ENSG00000088812	+	+	11	20	123470449	3579760	downstream	intron	OR10D4P	ATRN	123469553	3399676	-	+	0.820734693877551	123469003	3470524	-	+	Y	N	nfuse-0.1.4	2	1.25	1	1	1	N	-	-	N	-	-	0
3481	N	Y	3.66016945000958	3.49065421516983	3.49065421516983	170	0	0.0580851620016446	N	0.789975144987572	0.803976801988401	N	N	ENSG00000147507	ENSG00000134574	-	+	8	11	57086493	47217339	intron	coding	LYN	DDB2	56954948	47193089	+	+	0.81797845898923	56986957	47213014	-	+	Y	N	nfuse-0.1.4	2	1.54651162790698	1	47	3	N	-	-	N	-	-	0
23928	N	Y	3.51001030496889	3.80297331548166	3.51001030496889	0	0	0.56826897628816	N	0	0.941337630942788	N	N	ENSG00000135525	ENSG00000065978	-	+	6	1	136913485	42940600	intron	intron	MAP7	YBX1	136705566	42920653	-	+	0	136741338	42922898	+	+	Y	N	nfuse-0.1.4	1	1	1	0	2	N	-	-	N	-	-	0
23284	N	N	3.04959819915616	3.26824964015148	3.04959819915616	0	0	0.215606594749069	Y	0.287294647588765	0.152821939586645	N	N	ENSG00000198765	ENSG00000070785	-	-	1	1	115339511	45224869	intron	intron	SYCP1	EIF2B3	115198978	45089037	+	-	0.152821939586645	115272891	45091876	-	+	N	N	nfuse-0.1.4	1	1	1	0	1	N	-	-	N	-	-	0
25350	N	N	3.11175470494294	3.56232542602083	3.11175470494294	0	0	0.342659237702358	N	0	0.468148148148148	N	N	ENSG00000148408	ENSG00000176014	-	+	9	18	140138897	12316567	utr3p	intron	CACNA1B	TUBB6	139892062	12298257	+	+	0.468148148148148	140136730	12308720	-	+	Y	N	nfuse-0.1.4	1	1	1	0	2	N	-	-	N	-	-	0
15904	N	N	3.39590940049075	3.6035982586987	3.39590940049075	0	0	0.989621523232251	N	0	0	N	N	ENSG00000141577	ENSG00000147677	+	-	17	8	76811346	117837243	intron	intron	AZI1	EIF3H	76777988	117726237	-	-	0	76778284	117768258	-	+	Y	N	nfuse-0.1.4	1	1	1	0	4	N	176	10.1753	N	-	-	0
23390	N	N	3.3012485241977	3.5774559507845	3.3012485241977	0	0	0.583054776238689	Y	0.382647385984427	0.382647385984427	N	N	ENSG00000186226	ENSG00000163877	-	-	1	1	151027523	37792490	intron	intron	LCE1E	SNIP1	151025314	37774732	+	-	0.382647385984427	151027495	37777949	-	+	N	N	nfuse-0.1.4	1	1	1	0	2	N	-	-	N	-	-	0
7295	N	Y	3.76017289949394	3.50000108636471	3.50000108636471	260	0	0.116540899114097	N	0.839699381078691	0.839699381078691	N	N	ENSG00000116127	ENSG00000120256	-	-	2	6	73690554	150227173	intron	intron	ALMS1	LRP11	73466394	150181627	+	-	0.839699381078691	73477457	150202173	-	+	Y	N	nfuse-0.1.4	1	1	1	0	6	N	-	-	N	-	-	0
7798	N	N	3.61513506061274	3.50744965188915	3.50744965188915	0	0	0.0169490111294769	N	0	0	N	N	ENSG00000107263	ENSG00000115568	+	-	9	2	133605282	219231844	intron	coding	RAPGEF1	ZNF142	133441978	219210883	-	-	0	133527346	219219192	-	+	Y	N	nfuse-0.1.4	3	2.4	1	4	1	N	-	-	N	-	-	0
57355	N	N	3.41848849077886	3.53871326596283	3.41848849077886	0	0	0.0904223101816542	N	0	0	N	N	ENSG00000197800	ENSG00000101310	+	-	19	20	42393293	18490059	intron	intron	ZNF585B	SEC23B	42367509	18436188	-	+	0	42373102	18485354	-	-	Y	N	nfuse-0.1.4	2	1.25	1	1	1	N	-	-	N	-	-	0
44308	N	Y	3.52105259334297	3.44036538086432	3.44036538086432	232	0	0.782999661399	N	0.838793103448276	0.838793103448276	N	N	ENSG00000021645	ENSG00000176988	-	+	14	X	79400511	146915874	intron	intron	NRXN3	FMR1NB	77779190	146870541	+	+	0.829310344827586	78183836	146882758	-	+	Y	N	nfuse-0.1.4	1	1	1	0	2	N	-	-	N	-	-	0
59985	N	Y	3.42576922243396	3.74015446228557	3.42576922243396	239	0	0.690830187481069	N	0.82928870292887	0.900418410041841	N	N	ENSG00000145569	ENSG00000164776	+	-	5	7	14664205	56128121	intron	intron	FAM105A	PHKG1	14634932	56115471	+	-	0.900418410041841	14640405	56125791	+	+	Y	N	nfuse-0.1.4	1	1	1	0	7	N	-	-	N	-	-	0
39650	N	N	3.47552369040616	1.05692817407712	1.05692817407712	0	0	0.0788837955547004	N	0	0	N	N	ENSG00000126746	ENSG00000049323	+	+	12	2	6668930	33478080	coding	intron	ZNF384	LTBP1	6645904	33025543	-	+	0	6647162	33141652	-	+	Y	N	nfuse-0.1.4	5	2	1	4	1	N	-	-	N	-	Simple_repeat,Simple_repeat	0
12289	N	N	3.55553920790569	3.50744965188915	3.50744965188915	0	0	0.0341030493046496	N	0	0	N	N	ENSG00000204815	ENSG00000115568	-	+	17	2	37371174	219231844	intron	coding	TTC25	ZNF142	37340424	219210883	+	-	0	37359252	219219154	-	-	Y	N	nfuse-0.1.4	16	6.90322580645161	1	30	3	N	-	-	N	-	SINE	0
12501	N	Y	3.39487633072086	3.45190218277835	3.39487633072086	0	0	0.429675694164895	N	0.901978518937252	0.885641605426795	N	N	ENSG00000133027	ENSG00000141564	-	+	17	17	17435719	76554768	intron	intron	PEMT	AC127496.5-2	17349602	76133220	-	+	0	17380569	76207986	+	+	N	Y	nfuse-0.1.4	1	1	1	0	1	N	-	-	N	Simple_repeat	-	0.405063291139241
7329	N	Y	3.59528445727371	3.58424216889964	3.58424216889964	183	0	0.812255860917816	N	0.73287890084141	0.89072318670785	N	N	ENSG00000120256	ENSG00000116127	+	+	6	2	150227173	73690554	intron	intron	LRP11	ALMS1	150181627	73466394	-	+	0.89072318670785	150201494	73470260	-	+	Y	N	nfuse-0.1.4	1	1	1	0	4	N	-	-	N	-	-	0
23888	N	Y	3.3007938634511	2.71626228698623	2.71626228698623	219	0	0.359390995242163	N	0.925795986117399	0.925795986117399	N	N	ENSG00000055070	ENSG00000070761	-	+	1	16	16597224	56720797	intron	intron	C1orf144	C16orf80	16566307	56705000	+	-	0.925795986117399	16567800	56717870	-	-	Y	N	nfuse-0.1.4	3	1.22222222222222	1	5	1	N	-	-	N	-	Simple_repeat	0
3483	N	Y	3.63193049733206	3.26993147696154	3.26993147696154	216	0	0.359475806838594	N	0.780465173821601	0.780465173821601	N	N	ENSG00000147507	ENSG00000134574	-	+	8	11	57086493	47217339	intron	intron	LYN	DDB2	56954948	47193089	+	+	0.780465173821601	56987016	47213163	-	+	Y	N	nfuse-0.1.4	3	1.55660377358491	1	54	3	N	-	-	N	-	-	0
15891	N	N	3.03020225656374	3.02758817032152	3.02758817032152	9	0	0.0065890821088375	N	0	0	N	N	ENSG00000160949	ENSG00000004939	+	-	8	17	145640635	39700993	utr3p	coding	NFKBIL2	SLC4A1	145624999	39682566	-	-	0	145625272	39684390	-	+	Y	N	nfuse-0.1.4	10	2.5	1	1	1	N	-	-	N	Low_complexity	-	0.51063829787234
11866	N	Y	3.7297745213208	3.18399497724741	3.18399497724741	233	0	0.199887594265209	N	0.902061492999367	0.902061492999367	N	N	ENSG00000100095	ENSG00000198369	-	-	22	2	25108010	65512815	intron	intron	SEZ6L	SPRED2	24895440	65391492	+	-	0.118553436994301	25082939	65455093	-	+	Y	N	nfuse-0.1.4	2	1.14285714285714	1	1	1	N	-	-	N	-	-	0
57168	N	Y	3.71976530271662	3.63825270713077	3.63825270713077	314	0	0.694367177058379	N	0.944178343949045	0.944178343949045	N	N	ENSG00000105479	ENSG00000196652	+	+	19	7	53516997	98969380	intron	intron	CCDC114	ZKSCAN5	53491526	98940209	-	+	0.888356687898089	53508270	98957356	-	+	Y	N	nfuse-0.1.4	1	1	1	0	1	N	-	-	N	-	-	0
7227	N	Y	3.3184850412945	3.38076952815728	3.3184850412945	0	0	0.741154371441362	N	0.796841813648537	0.796841813648537	N	N	ENSG00000148200	ENSG00000105778	-	+	9	7	126573410	33045041	intron	intron	NR6A1	AVL9	126319380	32501663	-	+	0.796841813648537	126522045	32526906	+	+	Y	N	nfuse-0.1.4	1	1	1	0	2	N	-	-	N	-	-	0
57289	N	Y	3.306379177927	3.83593234673454	3.306379177927	373	0	0.779803350618178	N	0	0.913276605664996	N	N	ENSG00000221895	ENSG00000068615	-	-	19	2	57711943	86418288	intron	intron	ZNF578	REEP1	57648641	86294633	+	-	0.913276605664996	57688447	86360547	-	+	Y	N	nfuse-0.1.4	1	1	1	0	8	N	-	-	N	-	-	0
16105	N	Y	3.37502572738184	3.51576345331414	3.37502572738184	198	0	0.89326750413183	N	0.962454736039642	0.943682104059463	N	N	ENSG00000100365	ENSG00000165240	+	+	22	X	35604005	77192208	intron	coding	NCF4	ATP7A	35586976	77052850	+	+	0.455593672574804	35590894	77155090	+	+	Y	N	nfuse-0.1.4	2	1.07692307692308	1	1	1	N	-	-	N	-	-	0
4409	N	Y	3.36720643949681	3.69784855983781	3.36720643949681	0	0	0.776462159745554	N	0	0.97626582278481	N	N	ENSG00000128607	ENSG00000076641	-	+	7	8	129560829	82186858	intron	intron	KLHDC10	PAG1	129497585	82042605	+	-	0	129520601	82167159	-	-	Y	N	nfuse-0.1.4	1	1	1	0	2	N	-	-	N	-	-	0
33852	N	Y	3.49272035470961	3.58320909912975	3.49272035470961	291	0	0.797110054193306	N	0.813918495297806	0.880376175548589	Y	N	ENSG00000188937	ENSG00000215107	-	+	X	X	41219907	73353624	intron	intron	NYX	AC004386.1-2	41191631	73334464	+	+	0.880376175548589	41204654	73350971	-	+	N	N	nfuse-0.1.4	1	1	1	0	2	N	-	-	N	-	-	0
24628	N	Y	3.43101850966944	3.61464054707278	3.43101850966944	202	0	0.665957799490441	N	0.966269508306763	0.966269508306763	N	N	ENSG00000198752	ENSG00000132716	-	-	14	1	102593552	158498915	intron	intron	CDC42BPB	WDR42A	102468470	158452129	-	-	0.966269508306763	102548159	158495529	+	+	Y	N	nfuse-0.1.4	2	1.14285714285714	1	1	2	N	-	-	N	-	-	0
25038	N	Y	3.33528047801382	3.58320909912975	3.33528047801382	271	0	0.50005463967416	N	0.18362432269717	0.904252235378063	N	N	ENSG00000196189	ENSG00000124302	+	+	1	19	154414167	38956253	intron	upstream	SEMA4A	CHST8	154386434	38867274	+	+	0.198742390795371	154387351	38867099	+	+	Y	N	nfuse-0.1.4	1	1	1	0	2	N	-	-	N	-	-	0
37096	N	N	2.98354699790121	2.93699260247911	2.93699260247911	12	0.19250622997508	0.220936143416355	N	0.511747953008188	0	Y	N	ENSG00000177873	ENSG00000163947	-	-	3	3	40504881	57044217	coding	intron	ZNF619	ARHGEF3	40493641	56736489	+	-	0.117390530437878	40503532	56823076	-	+	N	N	nfuse-0.1.4	1	1	1	0	1	N	-	-	N	-	Simple_repeat,Simple_repeat	0
34117	N	Y	3.53461568200343	3.58320909912975	3.53461568200343	146	0	0.710743010187235	N	0.689626828867335	0.935338922680695	N	N	ENSG00000204248	ENSG00000184220	-	+	6	3	33268254	101380136	intron	intron	COL11A2	C3orf26	33238436	101019514	-	+	0.560304674228725	33239899	101295788	+	+	Y	N	nfuse-0.1.4	1	1	1	0	2	N	-	-	N	-	-	0
40267	N	Y	3.55128313764676	3.45823374014688	3.45823374014688	135	0	0.710743010187235	N	0.464691468032969	0.464691468032969	N	N	ENSG00000101938	ENSG00000175899	-	-	X	12	109925695	9160020	intron	downstream	CHRDL1	A2M	109803740	9096693	-	-	0.732345734016485	109880594	9096060	+	+	Y	N	nfuse-0.1.4	1	1	1	0	3	N	-	-	N	-	-	0
17532	N	Y	3.69784855983781	3.27192306858781	3.27192306858781	142	0	0.202911882010468	N	0.967385102189024	0.980431061313414	N	N	ENSG00000137486	ENSG00000126698	-	-	11	1	74740521	28432129	intron	intron	ARRB1	DNAJC8	74654130	28399376	-	-	0.869540408756095	74660441	28422786	+	+	Y	N	nfuse-0.1.4	2	1.04761904761905	1	1	1	N	-	-	N	-	-	0
43656	N	Y	3.41319935075004	3.63193049733206	3.41319935075004	236	0	0.827374162461805	N	0.834039548022599	0.900423728813559	N	N	ENSG00000047617	ENSG00000100991	+	-	12	20	5925659	33144279	intron	intron	ANO2	TRPC4AP	5542081	33053876	-	-	0.618290960451978	5693210	33122599	-	+	Y	N	nfuse-0.1.4	2	1.2	1	1	4	N	-	-	N	-	-	0
3435	N	Y	3.51257095804863	3.7297745213208	3.51257095804863	170	0	0.762382942642867	N	0.932219251336898	0.909625668449198	N	N	ENSG00000101443	ENSG00000151116	+	-	20	11	43543585	18566857	intron	intron	WFDC2	UEVLD	43531808	18509821	+	-	0.909625668449198	43532757	18512098	+	+	Y	N	nfuse-0.1.4	1	1	1	0	3	N	-	-	N	-	-	0
44028	N	N	3.7061623612628	3.48167806633553	3.48167806633553	11	0	0.189243041588277	N	0	0.514488115993203	N	N	ENSG00000126746	ENSG00000113312	+	-	12	5	6668930	159425128	downstream	intron	ZNF384	TTC1	6645904	159368758	-	+	0.514488115993203	6645882	159378295	-	-	Y	N	nfuse-0.1.4	6	2.7	1	7	1	N	-	-	N	-	-	0
26292	N	N	3.17936818462789	3.71873223294673	3.17936818462789	0	0	0.0208094812181729	N	0	0.0245849404662082	N	N	ENSG00000134899	ENSG00000185666	-	-	13	22	102326346	31784358	intron	intron	ERCC5	SYN3	102296175	31238539	+	-	0.0245849404662082	102307208	31662084	-	+	Y	N	nfuse-0.1.4	1	1	1	0	1	N	-	-	N	-	-	0
25417	N	Y	3.58064844605001	3.63399663687184	3.58064844605001	216	0.459304983996342	0.0288475131543504	N	0.815672153635117	0.926268861454047	N	N	ENSG00000132561	ENSG00000171791	-	-	8	18	99117116	59138341	intron	intron	MATN2	BCL2	98950487	58941559	+	-	0.77880658436214	99057147	59072237	-	+	Y	N	nfuse-0.1.4	2	1.5	1	3	1	N	-	-	N	-	-	0
2986	N	Y	3.63193049733206	3.60153211915892	3.60153211915892	325	0	0.145919939749267	N	0.85627732996154	0.847294663084137	N	N	ENSG00000179057	ENSG00000112078	+	+	11	6	18704353	36566898	intron	intron	IGSF22	KCTD20	18682428	36518522	-	+	0.883225330593752	18686595	36562258	-	+	Y	N	nfuse-0.1.4	1	1	1	0	1	N	-	-	N	-	-	0
12029	N	Y	3.56911164413597	3.74593811585436	3.56911164413597	345	0.880095395340305	0.198601773847973	N	0.899027701339204	0.892716932672904	N	N	ENSG00000145911	ENSG00000115568	-	-	5	2	177485713	219231844	utr3p	coding	AC136632.3-3	ZNF142	177473162	219210883	+	-	0.892716932672904	177482968	219219154	-	+	Y	N	nfuse-0.1.4	8	4.15384615384615	2	13	1	N	-	-	N	-	-	0
37184	N	Y	3.43105836246279	3.52105259334297	3.43105836246279	83	0	0.135261669511441	N	0.664459303073164	0.782885431400283	N	N	ENSG00000206483	ENSG00000158467	+	-	3	7	127810088	128857287	intron	intron	AC024558.21-1	AHCYL2	127773315	128652100	-	+	0.595377394882346	127778967	128706137	-	-	Y	N	nfuse-0.1.4	1	1	1	0	2	N	-	-	N	-	-	0
37127	N	Y	3.52514082973256	3.4210491438586	3.4210491438586	151	0	0.100189489014617	N	0.824354040681693	0.836063771302914	N	N	ENSG00000164776	ENSG00000188001	+	+	7	3	56128121	190523964	intron	intron	PHKG1	TPRG1	56115471	190372457	-	+	0.836063771302914	56127979	190433613	-	+	Y	N	nfuse-0.1.4	1	1	1	0	2	N	-	-	N	-	-	0
23762	N	Y	3.50529022639353	3.61360747730288	3.50529022639353	344	0	0.537356891803988	N	0.973889458627949	0.973889458627949	N	N	ENSG00000176225	ENSG00000116473	+	-	18	1	66023942	112057624	intron	intron	RTTN	RAP1A	65822025	111886363	-	+	0.785893560749177	65945057	112003537	-	-	Y	N	nfuse-0.1.4	3	1.13793103448276	1	2	1	N	-	-	N	-	-	0
15948	N	Y	3.41679307359967	3.35000977519337	3.35000977519337	321	0	0.602435600719493	N	0.981011719329476	0.971517578994215	N	N	ENSG00000108684	ENSG00000168818	+	+	17	4	29507664	4594676	intron	intron	ACCN1	STX18	28364221	4471599	-	-	0.772140631953716	28395815	4543524	-	-	Y	N	nfuse-0.1.4	1	1	1	0	1	N	-	-	N	-	-	0
30767	N	Y	3.21232721588077	3.75169126419961	3.21232721588077	251	0	0.452981842768029	N	0.771996351941631	0.903998463975424	N	N	ENSG00000179889	ENSG00000123124	-	+	16	8	15140696	87549292	downstream	intron	PDXDC1	WWP1	14976487	87455369	+	+	0.903998463975424	15141314	87494887	-	+	Y	N	nfuse-0.1.4	1	1	1	0	1	N	-	-	N	-	-	0
28094	N	Y	3.47233119514066	3.41489476792923	3.41489476792923	201	0	0.672128417183407	N	0.965688797392349	0.965688797392349	N	N	ENSG00000177455	ENSG00000176927	-	+	16	17	28858162	25459595	intron	intron	CD19	EFCAB5	28850761	25292812	+	+	0.965688797392349	28856023	25410393	-	+	Y	N	nfuse-0.1.4	1	1	1	0	8	N	-	-	N	-	-	0
54888	N	Y	3.04380519801756	3.56914214935951	3.04380519801756	295	0.291299435028249	0.154333301451893	N	0.911412429378531	0.84497175141243	N	N	ENSG00000126752	ENSG00000065154	+	-	X	10	48185976	126097450	intron	intron	SSX1	OAT	47957054	126075862	+	-	0.402033898305085	48058847	126086673	+	+	Y	N	nfuse-0.1.4	3	1.6	1	2	1	N	-	-	N	-	-	0
27802	N	N	3.52039024593366	3.4676111165653	3.4676111165653	5	0	0.248037239240247	N	0.28040404040404	0.28040404040404	N	N	ENSG00000134882	ENSG00000083067	-	-	13	9	98836682	73251640	intron	intron	PHGDHL1	TRPM3	98651029	72339769	+	-	0	98658392	72856596	-	+	Y	N	nfuse-0.1.4	1	1	1	0	1	N	61	15.9062	N	-	LINE	0
46717	N	N	3.65913638023969	3.58593758607883	3.58593758607883	0	0	0.222301162075361	N	0.306754927034753	0.119001053106665	N	N	ENSG00000165280	ENSG00000187720	+	+	9	15	35062598	69862776	intron	intron	VCP	THSD4	35046904	69176345	-	+	0.119001053106665	35059498	69326934	-	+	Y	N	nfuse-0.1.4	1	1	1	0	1	N	-	-	N	-	DNA	0
25107	N	Y	3.3697272397832	3.52361324642271	3.3697272397832	268	0	0.943456015624188	N	0.733570727962813	0.901040556100473	N	N	ENSG00000116809	ENSG00000197841	+	-	1	19	16175191	39925612	intron	downstream	ZBTB17	ZNF181	16140953	39916933	-	+	0.482365985756322	16154775	39926488	-	-	Y	N	nfuse-0.1.4	1	1	1	0	3	N	-	-	N	-	-	0
3021	N	Y	3.45823374014688	3.52680574168822	3.45823374014688	208	0	0.782999661399	N	0.829622132253711	0.880735492577598	N	N	ENSG00000118689	ENSG00000167257	-	+	6	11	109112664	116661602	intron	intron	FOXO3	RNF214	108987719	116608614	+	+	0.880735492577598	109107286	116653741	-	+	Y	N	nfuse-0.1.4	1	1	1	0	3	N	235	17.9577	N	-	-	0
2758	N	Y	3.65488030998075	3.401662548836	3.401662548836	160	0	0.689536371880279	N	0.721308411214953	0.880560747663551	N	N	ENSG00000115594	ENSG00000165494	-	+	2	11	102162766	82574478	intron	intron	IL1R1	PCF11	102053268	82545785	+	+	0.880560747663551	102137908	82561109	-	+	Y	N	nfuse-0.1.4	1	1	1	0	2	N	-	-	N	-	-	0
15719	N	Y	3.63759035972147	3.52361324642271	3.52361324642271	258	0.922631143222699	0.315366701721626	N	0.970986678708512	0.961315571611349	N	N	ENSG00000204815	ENSG00000158258	+	+	17	3	37371174	141769320	intron	intron	TTC25	CLSTN2	37340424	141136907	+	+	0.961315571611349	37359360	141762701	+	+	Y	N	nfuse-0.1.4	5	2	1	8	2	N	-	-	N	-	-	0
12229	N	Y	3.77001428422878	3.57912086274016	3.57912086274016	131	0	0.366937780209758	N	0.844614339109752	0.872035338090384	N	N	ENSG00000129214	ENSG00000099715	-	-	17	Y	7477420	5670256	downstream	intron	SHBG	PCDH11Y	7472099	4928267	+	+	0.872035338090384	7477928	5206870	-	-	Y	N	nfuse-0.1.4	1	1	1	0	1	N	-	-	N	-	-	0
24936	N	Y	2.80575781442983	3.28080593146627	2.80575781442983	213	0	0.148435640701206	N	0.483300844704354	0.944639376218323	N	N	ENSG00000163116	ENSG00000163386	-	+	4	1	99283414	144081660	intron	intron	C4orf37	NBPF8	98699050	144001129	-	+	0	99182627	144044171	+	+	Y	N	nfuse-0.1.4	3	3	3	5	1	N	-	-	N	Low_complexity	-	0.2875
39489	N	Y	3.65657572715995	3.58424216889964	3.58424216889964	0	0	0.0608298147045804	N	0	0.900239808153477	N	N	ENSG00000184574	ENSG00000160224	+	+	12	21	6615548	44542530	intron	intron	LPAR5	AIRE	6598262	44530191	-	+	0.900239808153477	6602640	44535672	-	+	Y	N	nfuse-0.1.4	1	1	1	0	2	N	-	-	N	SINE	-	0.429378531073446
7288	N	Y	3.36191729946799	3.60781447616428	3.36191729946799	312	0	0.81149671320872	N	0.838357588357588	0.901218526218526	N	N	ENSG00000116127	ENSG00000120256	-	-	2	6	73690554	150227173	intron	intron	ALMS1	LRP11	73466394	150181627	+	-	0.901218526218526	73467566	150201258	-	+	Y	N	nfuse-0.1.4	1	1	1	0	6	N	-	-	N	-	LINE	0
60009	N	Y	3.37977631118074	3.43465208531242	3.37977631118074	256	0	0.329462346145637	N	0.854736328125	0.9066162109375	N	N	ENSG00000145569	ENSG00000164776	+	-	5	7	14664205	56128121	intron	intron	FAM105A	PHKG1	14634932	56115471	+	-	0.9066162109375	14640062	56127334	+	+	Y	N	nfuse-0.1.4	3	2.5	1	3	7	N	-	-	N	-	-	0
3007	N	Y	3.58849823915857	3.44615838200292	3.44615838200292	85	0	0.29426157042951	N	0.765495459928938	0.835846821950257	N	N	ENSG00000175048	ENSG00000166199	-	-	6	11	158014964	43898389	intron	intron	ZDHHC14	ALKBH3	157722545	43858971	+	+	0.753770232925385	157787415	43859870	-	-	Y	N	nfuse-0.1.4	2	1.12	1	3	1	N	-	-	N	-	-	0
46409	N	Y	3.35356364524965	3.53871326596283	3.35356364524965	239	0	0.64921487168474	N	0.971234874675886	0.971234874675886	N	N	ENSG00000092295	ENSG00000105486	+	-	14	19	23802256	53365395	intron	intron	TGM1	LIG1	23788160	53310519	-	-	0.971234874675886	23793345	53313768	-	+	Y	N	nfuse-0.1.4	2	1.4	1	2	2	N	-	-	N	-	-	0
52270	N	N	3.69681549006792	3.25777641323087	3.25777641323087	2	0	0.0065890821088375	N	0	0	N	N	ENSG00000205663	ENSG00000177182	-	+	X	8	3810322	62576756	intron	intron	BX890604.9-1	RLBP1L1	3792439	62363104	-	+	0	3793390	62491348	+	+	Y	N	nfuse-0.1.4	6	3.66666666666667	1	5	1	N	-	-	N	Low_complexity	-	0.724137931034483
25015	N	Y	3.33317448568069	3.50272957331379	3.33317448568069	164	0	0.709788886490056	N	0.918865107018417	0.918865107018417	N	N	ENSG00000171862	ENSG00000117305	-	-	10	1	89718511	24025264	intron	intron	PTEN	HMGCL	89613175	24000955	+	-	0.918865107018417	89705759	24022397	-	+	Y	N	nfuse-0.1.4	1	1	1	0	2	N	-	-	N	-	-	0
46320	N	Y	3.65913638023969	3.05848106203461	3.05848106203461	211	0	0.680565169282426	N	0.302991452991453	0.527029914529914	N	N	ENSG00000078747	ENSG00000139946	-	+	20	14	32562858	55837783	intron	intron	ITCH	PELI2	32414745	55654846	+	+	0.527029914529914	32436269	55765512	-	+	Y	N	nfuse-0.1.4	1	1	1	0	2	N	-	-	N	-	-	0
17713	N	Y	3.43511609362884	3.51257095804863	3.43511609362884	0	0	0.0640606160892612	N	0	0.818616789908656	N	N	ENSG00000204084	ENSG00000154997	+	+	1	7	38185316	55897976	intron	intron	INPP5B	SEPT14	38098956	55828731	-	-	0	38172378	55878522	-	-	Y	N	nfuse-0.1.4	1	1	1	0	1	N	-	-	N	-	-	0
59815	N	N	3.49528100778935	3.06952335040869	3.06952335040869	2	0	0.146743418083847	N	0	0	N	N	ENSG00000177182	ENSG00000168944	-	-	8	5	62576756	122787151	intron	intron	RLBP1L1	CEP120	62363104	122708478	+	-	0	62491764	122736858	-	+	Y	N	nfuse-0.1.4	28	7.22222222222222	2	9	1	N	-	-	N	-	-	0
2851	N	N	3.65488030998075	3.63193049733206	3.63193049733206	1	0	0.21288566108332	N	0	0	N	N	ENSG00000074266	ENSG00000185214	+	-	11	22	85667426	19180122	intron	intron	EED	KLHL22	85633463	19125806	+	-	0	85646537	19164190	+	+	Y	N	nfuse-0.1.4	1	1	1	0	6	N	-	-	N	-	-	0
15902	N	N	3.38656252929588	3.30591516961058	3.30591516961058	0	0	0.776410803516283	N	0	0	N	N	ENSG00000141577	ENSG00000147677	+	-	17	8	76811346	117837243	intron	intron	AZI1	EIF3H	76777988	117726237	-	-	0	76778285	117738412	-	+	Y	N	nfuse-0.1.4	1	1	1	0	4	N	176	10.1753	N	-	-	0
9884	N	Y	3.35400472562712	3.20959872893168	3.20959872893168	0	0	0.780574434848352	Y	0.927887158389656	0.885821334116956	N	N	ENSG00000128641	ENSG00000138071	-	+	2	2	191998360	65351889	intron	intron	MYO1B	ACTR2	191818375	65308406	+	+	0.885821334116956	191857875	65315825	-	+	N	N	nfuse-0.1.4	1	1	1	0	3	N	-	-	N	-	-	0
18239	N	Y	3.62824348852659	3.25785611881757	3.25785611881757	178	0	0.957389959144648	N	0.930218805440568	0.895328208160852	N	N	ENSG00000184381	ENSG00000203943	+	-	22	1	36907782	84589067	intron	intron	PLA2G6	SAMD13	36837449	84536633	-	+	0.860437610881135	36872780	84551803	-	-	Y	N	nfuse-0.1.4	1	1	1	0	2	N	-	-	N	-	-	0
24527	N	Y	3.49487978020523	3.38828707123627	3.38828707123627	0	0	0.293332019018963	N	0.569666754132774	0.569666754132774	N	N	ENSG00000117305	ENSG00000175727	+	-	1	12	24025264	121194916	intron	intron	HMGCL	MLXIP	24000955	121001035	-	+	0.569666754132774	24019098	121032347	-	-	Y	N	nfuse-0.1.4	1	1	1	0	2	N	-	-	N	-	-	0
3178	N	Y	3.48593413659447	3.52511032450902	3.48593413659447	260	0	0.728701217365699	N	0.907334525939177	0.930500894454383	N	N	ENSG00000118007	ENSG00000023171	-	+	3	11	137953935	122998728	intron	intron	STAG1	GRAMD1B	137538689	122901738	-	+	0.930500894454383	137599704	122930738	+	+	Y	N	nfuse-0.1.4	2	1.08333333333333	1	1	2	N	-	-	N	-	-	0
57343	N	Y	3.67849247003875	3.25679254382414	3.25679254382414	214	0	0.671032140362636	N	0.822749967993855	0.822749967993855	N	N	ENSG00000068615	ENSG00000221895	+	+	2	19	86418288	57711943	intron	intron	REEP1	ZNF578	86294633	57648641	-	+	0.850019203687108	86361428	57688471	-	+	Y	N	nfuse-0.1.4	1	1	1	0	8	N	-	-	N	-	-	0
50740	N	N	3.69209541149257	3.49744043328497	3.49744043328497	8	0	0.0522744391971743	N	0.039864864864865	0.039864864864865	N	N	ENSG00000088367	ENSG00000132356	+	-	20	5	34284135	40834054	intron	upstream	EPB41L1	PRKAA1	34142840	40795238	+	-	0.039864864864865	34176487	40834306	+	+	Y	N	nfuse-0.1.4	3	2.14285714285714	1	4	1	N	-	-	N	-	-	0
7657	N	N	0.776482662581515	3.17932833183454	0.776482662581515	0	0	0.021931342279869	N	0	0	N	N	ENSG00000049323	ENSG00000222011	-	+	2	7	33478080	102236523	intron	intron	LTBP1	FAM185A	33025543	102176711	+	+	0	33141315	102213462	-	+	Y	N	nfuse-0.1.4	6	2.42857142857143	1	4	1	N	-	-	N	Simple_repeat,Simple_repeat	Simple_repeat	1
37174	N	Y	3.32423818963975	3.02957976194779	3.02957976194779	243	0	0.699546294966154	N	0.763259597335198	0.792852147668298	N	N	ENSG00000188001	ENSG00000164776	-	-	3	7	190523964	56128121	intron	intron	TPRG1	PHKG1	190372457	56115471	+	-	0.792852147668298	190433433	56126152	-	+	Y	N	nfuse-0.1.4	1	1	1	0	4	N	-	-	N	-	-	0
12017	N	Y	3.0799965773293	1.97721700146248	1.97721700146248	0	0	0.0442477892457146	N	0.356276531231049	0.356276531231049	N	N	ENSG00000131508	ENSG00000049323	-	+	5	2	138988200	33478080	intron	intron	UBE2D2	LTBP1	138920935	33025543	+	+	0.356276531231049	138941196	33141283	-	+	Y	N	nfuse-0.1.4	1	1	1	0	1	N	-	-	N	Low_complexity	Simple_repeat	0.360655737704918
54513	N	Y	3.3478104969044	3.38337003403037	3.3478104969044	230	0	0.408820171255401	N	0.597909698996655	0.846822742474916	N	N	ENSG00000152208	ENSG00000151422	-	-	4	5	94914730	108551272	intron	intron	GRID2	FER	93444831	108111422	+	+	0.846822742474916	93743458	108120929	-	-	Y	N	nfuse-0.1.4	2	1.125	1	1	1	N	-	-	N	Simple_repeat	-	0.189655172413793
48898	N	Y	3.6533527266709	3.80041266240192	3.6533527266709	267	0	0.62867956559664	N	0.782867569384423	0.782867569384423	N	N	ENSG00000175176	ENSG00000101425	+	-	X	20	46292356	36399319	intron	intron	ZNF674	BPI	46243490	36365966	-	+	0.872275040814367	46279063	36385962	-	-	Y	N	nfuse-0.1.4	1	1	1	0	3	N	-	-	N	-	-	0
56982	N	Y	3.76951977068882	3.38080938095063	3.38080938095063	219	0	0.415424139217664	N	0.935733933483371	0.943767191797949	N	N	ENSG00000207977	ENSG00000178425	-	-	19	6	58906154	116673545	upstream	intron	hsa-mir-524	NT5DC1	58906068	116528692	+	+	0.943767191797949	58906052	116579730	-	-	Y	N	nfuse-0.1.4	2	1.18918918918919	1	7	1	N	-	-	N	-	-	0
54825	N	Y	3.0978157362487	3.50529022639353	3.0978157362487	218	0	0.703192248961215	N	0.711915815536985	0.889198390591148	N	N	ENSG00000197162	ENSG00000175018	-	-	16	10	30504511	127361665	intron	intron	ZNF688	C10orf122	30008266	127334459	-	-	0.889198390591148	30080991	127355722	+	+	Y	N	nfuse-0.1.4	1	1	1	0	8	N	-	-	N	-	-	0
57141	N	Y	3.17403919180571	3.45041445226185	3.17403919180571	190	0	0.0251401779613555	N	0.610755148741419	0.740503432494279	N	N	ENSG00000131355	ENSG00000153283	-	-	19	3	14646730	112853896	coding	intron	EMR3	CD96	14591052	112743616	-	+	0.740503432494279	14626885	112760371	+	-	Y	N	nfuse-0.1.4	1	1	1	0	1	N	-	-	N	-	-	0
37213	N	N	3.61823426992241	3.38024031949716	3.38024031949716	0	0	0.564091059471706	N	0.134958297382802	0.347138337647397	N	N	ENSG00000137076	ENSG00000163702	+	+	9	3	35722369	9950313	intron	intron	TLN1	IL17RC	35687336	9933782	-	+	0.347138337647397	35716395	9935473	-	+	Y	N	nfuse-0.1.4	1	1	1	0	1	N	109	17.9278	N	-	-	0
40004	N	N	3.54872248456702	3.64400585547602	3.54872248456702	0	0	0.096327688292045	N	0.179904492739499	0.388948445570607	N	N	ENSG00000111700	ENSG00000181524	-	-	12	6	20960925	43032473	intron	intron	SLCO1B3	AL353716.18	20854905	42836192	+	-	0	20939662	42903404	-	+	Y	N	nfuse-0.1.4	9	3.75	2	4	1	N	-	-	N	LTR	-	1
24651	N	Y	3.30910766487609	3.353603498043	3.30910766487609	254	0	0.689536371880279	N	0.941408059286707	0.91211208893006	N	N	ENSG00000138623	ENSG00000009307	+	+	15	1	72513329	115102147	intron	intron	SEMA7A	CSDE1	72489376	115061061	-	-	0.91211208893006	72500965	115079446	-	-	Y	N	nfuse-0.1.4	1	1	1	0	8	N	-	-	N	-	-	0
39564	N	Y	3.66336194527509	3.4561676006071	3.4561676006071	513	0	0.569278044175204	N	0	0.921335906816851	N	N	ENSG00000111653	ENSG00000187258	-	+	12	7	6642567	34884469	intron	intron	ING4	NPSR1	6629710	34664422	-	+	0.921335906816851	6639021	34790333	+	+	Y	N	nfuse-0.1.4	1	1	1	0	3	N	-	-	N	-	-	0
17847	N	Y	3.36720643949681	3.12441270490951	3.12441270490951	203	0	0.815713076881513	N	0	0.861953121983241	N	N	ENSG00000146463	ENSG00000165246	-	-	1	Y	35660131	15466924	intron	intron	ZMYM4	NLGN4Y	35507155	15144026	+	+	0.861953121983241	35654622	15207321	-	-	Y	N	nfuse-0.1.4	1	1	1	0	2	N	-	-	N	-	-	0
2665	N	Y	3.67320333000993	3.20340450020896	3.20340450020896	135	0	0.581149685314906	N	0.8776345042241	0.969408626056025	N	N	ENSG00000162236	ENSG00000131558	+	+	11	7	62356136	133401051	intron	intron	STX5	EXOC4	62330945	132588363	-	+	0.969408626056025	62334904	132720061	-	+	Y	N	nfuse-0.1.4	3	1.6	1	2	2	N	-	-	N	-	-	0
57193	N	Y	3.65231965690101	3.71873223294673	3.65231965690101	153	0	0.375626443104777	N	0.945811051693405	0.927748068924539	N	N	ENSG00000160908	ENSG00000105479	+	-	7	19	98935840	53516997	utr5p	intron	ZNF394	CCDC114	98928806	53491526	-	-	0.837433155080214	98935804	53507356	-	+	Y	N	nfuse-0.1.4	1	1	1	0	1	N	-	-	N	-	-	0
24580	N	Y	3.51104337473878	3.38656252929588	3.38656252929588	186	0	0.811947405221991	N	0.665205144557823	0.95328443877551	N	N	ENSG00000182185	ENSG00000143376	-	-	14	1	68187315	149938183	intron	intron	RAD51L1	SNX27	67356262	149851182	+	+	0.95328443877551	67665809	149899622	-	-	Y	N	nfuse-0.1.4	1	1	1	0	1	N	-	-	N	-	-	0
54872	N	N	2.6863982751464	3.34888341946764	2.6863982751464	10	0	0.0617440070464118	N	0.0214821667180594	0.0214821667180594	N	N	ENSG00000107954	ENSG00000118495	+	-	10	6	105342292	144371234	intron	intron	NEURL	PLAGL1	105244038	144303130	+	-	0.0214821667180594	105315062	144329377	+	+	Y	N	nfuse-0.1.4	2	2	2	7	1	N	-	-	N	-	-	0
4436	N	N	2.87742902528083	3.00926515029234	2.87742902528083	0	0	0.0201757386252442	N	0	0	N	N	ENSG00000091073	ENSG00000205775	-	+	7	X	75973241	49120425	intron	intron	DTX2	GAGE12I	75928954	49084570	+	+	0.00913998785710779	75932197	49090775	-	+	Y	N	nfuse-0.1.4	1	1	1	0	1	N	-	-	N	-	-	0
57046	N	Y	3.50421730383029	3.16935896602371	3.16935896602371	222	0.893684947083005	0.755632139490734	N	0.951674975946821	0.951674975946821	N	N	ENSG00000185985	ENSG00000141837	-	+	X	19	144720263	13478038	coding	intron	SLITRK2	CACNA1A	144707381	13178256	+	-	0.893684947083005	144713161	13218564	-	-	Y	N	nfuse-0.1.4	1	1	1	0	2	N	-	-	N	-	-	0
30567	N	Y	3.69937614314766	3.53039946453785	3.53039946453785	118	0	0.50158971974042	N	0.738648425521878	0.812153555843849	N	N	ENSG00000166851	ENSG00000112305	-	-	16	6	23609189	71628435	intron	intron	PLK1	SMAP1	23597702	71434200	+	+	0.673310531902347	23598534	71444470	-	-	Y	N	nfuse-0.1.4	1	1	1	0	3	N	-	-	N	-	-	0
4415	N	N	3.37291973504871	3.56016600052522	3.37291973504871	0	0	0.0472559599974431	N	0	0	N	N	ENSG00000165171	ENSG00000078674	+	-	7	8	72894801	17935562	intron	intron	WBSCR27	PCM1	72886862	17824646	-	+	0	72891282	17845327	-	-	Y	N	nfuse-0.1.4	1	1	1	0	1	N	-	-	N	Low_complexity	-	0.288770053475936
55178	N	Y	3.29127915838687	3.39124275507788	3.29127915838687	184	0	0.607381883901942	N	0.685981735159817	0.685981735159817	N	N	ENSG00000164764	ENSG00000122378	-	+	8	10	74198514	82182733	intron	intron	C8orf84	C10orf57	74141809	82157565	-	+	0.00333333333333341	74190285	82168397	+	+	Y	N	nfuse-0.1.4	2	1.16666666666667	1	1	2	N	346	14.0651	N	-	-	0
26266	N	Y	1.45754247590989	3.41679307359967	1.45754247590989	0	0	0.0137877935737608	N	0.834745762711865	0	N	N	ENSG00000049323	ENSG00000118922	+	-	2	13	33478080	73606067	intron	intron	LTBP1	KLF12	33025543	73158151	+	-	0	33141279	73293199	+	+	Y	N	nfuse-0.1.4	1	1	1	0	1	N	-	-	N	Simple_repeat	-	1
30748	N	Y	3.44247137319745	3.23999710710482	3.23999710710482	215	0	0.482752970230235	N	0.934731223789554	0.934731223789554	N	N	ENSG00000104687	ENSG00000185947	+	-	8	16	30704894	31836123	intron	intron	GSR	ZNF267	30655126	31792627	-	+	0	30669835	31817205	-	-	Y	N	nfuse-0.1.4	1	1	1	0	1	N	-	-	N	Low_complexity	-	0.194444444444444
27982	N	N	3.37824872787089	3.30488209984069	3.30488209984069	0	0	0.0206828191044471	N	0.149928605425988	0.0233222275107093	N	N	ENSG00000205535	ENSG00000172468	+	+	16	Y	29467584	19210237	intron	intron	AC009086.6-3	HSFY1	29463841	19167945	-	+	0.0233222275107093	29465510	19185209	-	+	Y	N	nfuse-0.1.4	2	2	2	5	1	N	-	-	N	-	-	0
24807	N	Y	3.75847748231474	3.61464054707278	3.61464054707278	110	0	0.291698455542617	N	0.799082313681869	0.919632925472748	N	N	ENSG00000104537	ENSG00000143363	+	+	8	1	124818828	149274813	intron	intron	ANXA13	PRUNE	124762216	149247577	-	+	0.815155728587319	124796708	149261994	-	+	Y	N	nfuse-0.1.4	2	2	2	4	2	N	-	-	N	-	-	0
34136	N	N	3.40062947906611	3.43358851031899	3.40062947906611	0	0	0.25820847414234	N	0	0.314399171270718	N	N	ENSG00000160219	ENSG00000114904	+	+	X	3	153632542	52779991	intron	intron	GAB3	NEK4	153556725	52719840	-	-	0.314399171270718	153590795	52748484	-	-	Y	N	nfuse-0.1.4	1	1	1	0	1	N	-	-	N	-	LTR	0
28001	N	N	2.96315783833226	0.954364071513022	0.954364071513022	0	0	0.400617180581184	N	0	0	N	N	ENSG00000197162	ENSG00000049323	+	+	16	2	30504511	33478080	intron	intron	ZNF688	LTBP1	30008266	33025543	-	+	0	30087649	33141574	-	+	Y	N	nfuse-0.1.4	3	1.75	1	2	2	N	-	-	N	-	Simple_repeat,Simple_repeat	0
25006	N	Y	3.3990526953931	3.66592259835483	3.3990526953931	189	0	0.860553780576021	N	0.95377079855442	0.947166626919337	N	N	ENSG00000078403	ENSG00000088280	-	-	10	1	22072560	23683285	intron	intron	MLLT10	ASAP3	21863108	23627643	+	-	0.339582836491717	21914107	23637559	-	+	Y	N	nfuse-0.1.4	1	1	1	0	5	N	-	-	N	-	Low_complexity	0
12333	N	Y	3.38383404234679	3.81298253408584	3.38383404234679	150	0	0.296729779096916	N	0.864545454545454	0.887121212121212	N	N	ENSG00000151693	ENSG00000186566	-	+	2	17	9463257	39936328	intron	intron	ASAP2	GPATCH8	9264345	39828178	+	-	0.887121212121212	9411564	39846338	-	-	Y	N	nfuse-0.1.4	1	1	1	0	1	N	-	-	N	-	-	0
44171	N	Y	3.17614518413885	3.19236221183489	3.17614518413885	220	0	0.27999366685647	N	0.932347749338041	0.932347749338041	N	N	ENSG00000128268	ENSG00000126804	-	-	22	14	38218143	64070161	intron	intron	MGAT3	ZBTB1	38183271	64040456	+	+	0.932347749338041	38211678	64061178	-	-	Y	N	nfuse-0.1.4	1	1	1	0	1	N	-	-	N	-	-	0
27908	N	Y	3.58271458558979	3.54400240599166	3.54400240599166	0	0	0.420017106706015	N	0	0.780210490722347	N	N	ENSG00000099797	ENSG00000027001	+	-	19	13	14537791	23361559	intron	intron	GPSN2	MIPEP	14501382	23202329	+	-	0.780210490722347	14520674	23282155	+	+	Y	N	nfuse-0.1.4	1	1	1	0	1	N	-	-	N	-	-	0
16066	N	N	3.8552884365336	3.72079837248651	3.72079837248651	0	0.00233644859813098	0.206640266650464	N	0.00233644859813098	0.00233644859813098	N	N	ENSG00000145911	ENSG00000204815	+	+	5	17	177485713	37371174	utr3p	intron	AC136632.3-3	TTC25	177473162	37340424	+	+	0.00233644859813098	177482989	37359372	+	+	Y	N	nfuse-0.1.4	3	1.75	1	2	1	N	-	-	N	-	-	0
7213	N	Y	3.30488209984069	3.62464976567696	3.30488209984069	362	0	0.561878965952573	N	0.954671019588147	0.980573294109206	N	N	ENSG00000196739	ENSG00000106459	-	+	9	7	116114612	129184156	intron	intron	COL27A1	NRF1	115957661	129038791	+	+	0	116037663	129050363	-	+	Y	N	nfuse-0.1.4	1	1	1	0	1	N	-	-	N	-	-	0
3151	N	Y	3.22949337496068	3.24359082995445	3.22949337496068	0	0	0.637250196807329	N	0.701485148514852	0.850742574257426	N	N	ENSG00000121440	ENSG00000168065	+	-	3	11	73756764	64095575	intron	intron	PDZRN3	SLC22A11	73514342	64079666	-	+	0.850742574257426	73697857	64087211	-	-	Y	N	nfuse-0.1.4	1	1	1	0	4	N	-	-	N	-	-	0
44271	N	N	3.64553343878587	3.58953130892846	3.58953130892846	122	0	0.231752484774601	N	0.57783241914129	0	N	N	ENSG00000176988	ENSG00000021645	-	+	X	14	146915874	79400511	intron	intron	FMR1NB	NRXN3	146870541	77779190	+	+	0.554378664649139	146882555	78174507	-	+	Y	N	nfuse-0.1.4	1	1	1	0	2	N	-	-	N	-	-	0
24137	N	N	3.7297745213208	3.28399842673177	3.28399842673177	0	0.353744888800239	0.23625199641061	N	0.165253814700309	0.0979355739503341	N	N	ENSG00000182489	ENSG00000185630	+	+	X	1	100070554	163082933	coding	intron	XKRX	PBX1	100055090	162795684	-	+	0.353744888800239	100056150	162938045	-	+	Y	N	nfuse-0.1.4	1	1	1	0	1	N	-	-	N	-	LINE	0
24645	N	Y	3.59528445727371	3.49744043328497	3.49744043328497	241	0	0.850044609421722	N	0.820420379566016	0.951023739881641	N	N	ENSG00000138623	ENSG00000009307	+	+	15	1	72513329	115102147	intron	intron	SEMA7A	CSDE1	72489376	115061061	-	-	0.951023739881641	72494793	115079863	-	-	Y	N	nfuse-0.1.4	1	1	1	0	8	N	-	-	N	-	-	0
2801	N	Y	3.38400187621614	3.59528445727371	3.38400187621614	139	0	0.514803417759126	N	0.934495329232171	0.934495329232171	N	N	ENSG00000120063	ENSG00000177666	+	+	17	11	60483216	815216	intron	intron	GNA13	PNPLA2	60437296	808902	-	+	0.515265436318068	60459155	810359	-	+	Y	N	nfuse-0.1.4	1	1	1	0	2	N	-	-	N	-	-	0
15676	N	Y	3.87208387325292	3.43105836246279	3.43105836246279	357	0	0.811316029997132	N	0.826879083283527	0.826879083283527	N	N	ENSG00000010017	ENSG00000070366	+	-	6	17	13819932	2153819	intron	intron	RANBP9	SMG6	13729714	1909883	-	-	0.793903670575627	13807156	2031259	-	+	Y	N	nfuse-0.1.4	1	1	1	0	5	N	-	-	N	-	-	0
18131	N	Y	3.45872825368684	3.73808832274579	3.45872825368684	162	0	0.62867956559664	N	0.923529411764706	0.923529411764706	N	N	ENSG00000178921	ENSG00000117305	-	+	17	1	8114528	24025264	intron	intron	PFAS	HMGCL	8093362	24000955	+	-	0.923529411764706	8102639	24020296	-	-	Y	N	nfuse-0.1.4	1	1	1	0	2	N	-	-	N	-	-	0
7420	N	Y	3.29231222815676	3.0725081590115	3.0725081590115	261	0.430760810071155	0.104618017230598	N	0.901477832512315	0.901477832512315	N	N	ENSG00000173163	ENSG00000147257	-	-	2	X	62216698	132947332	intron	intron	COMMD1	GPC3	61986292	132497448	+	-	0.846743295019157	62030537	132805340	-	+	Y	N	nfuse-0.1.4	5	2.75	2	4	1	N	-	-	N	-	-	0
37129	N	Y	3.58999531724489	3.33424740824393	3.33424740824393	330	0	0.695882985273089	N	0	0.89163372859025	N	N	ENSG00000189056	ENSG00000196455	+	-	7	3	103417198	131948386	intron	intron	RELN	PIK3R4	102899473	131880469	-	-	0.89163372859025	103008158	131895285	-	+	Y	N	nfuse-0.1.4	1	1	1	0	2	N	-	-	N	-	-	0
24387	N	N	3.51463709758841	3.57167229721571	3.51463709758841	0	0	0.0738810898007084	N	0.374828929360985	0	N	N	ENSG00000143641	ENSG00000139719	+	-	1	12	228484488	121317021	intron	intron	GALNT2	VPS33A	228269579	121282049	+	-	0	228270468	121283526	+	+	Y	N	nfuse-0.1.4	1	1	1	0	3	N	-	-	N	-	-	0
43677	N	N	3.11547640886856	3.56488607910057	3.11547640886856	74	0	0.183341992732486	N	0.465630032206119	0.480072463768116	N	N	ENSG00000214814	ENSG00000139719	+	-	8	12	125201483	121317021	intron	intron	FER1L6	VPS33A	125037406	121282049	+	-	0.480072463768116	125164144	121283481	+	+	Y	N	nfuse-0.1.4	1	1	1	0	1	N	-	-	N	-	-	0
48877	N	Y	3.57912086274016	3.29549537585246	3.29549537585246	122	0	0.135261669511441	N	0.577251387110542	0.92450917626974	N	N	ENSG00000175176	ENSG00000101425	-	+	X	20	46292356	36399319	intron	intron	ZNF674	BPI	46243490	36365966	-	+	0.554604139991464	46278759	36396507	+	+	Y	N	nfuse-0.1.4	1	1	1	0	2	N	-	-	N	-	-	0
4349	N	Y	3.69888162960771	3.53296011761759	3.53296011761759	164	0	0.373326626822202	N	0.85801393728223	0.95267131242741	N	N	ENSG00000156299	ENSG00000204752	+	-	21	8	31853161	146023229	intron	intron	TIAM1	AF235103.4-4	31412607	146003056	-	-	0.95267131242741	31635980	146015856	-	+	Y	N	nfuse-0.1.4	2	1.6	1	3	2	N	-	-	N	-	-	0
57313	N	N	0.776482662581515	3.64127736852694	0.776482662581515	0	0	0.133425508524716	N	0	0	N	N	ENSG00000049323	ENSG00000161298	+	+	2	19	33478080	41811584	intron	intron	LTBP1	ZNF382	33025543	41788061	+	+	0	33141638	41808786	+	+	Y	N	nfuse-0.1.4	3	1.5	1	2	3	N	-	-	N	Simple_repeat,Simple_repeat	-	1
46710	N	N	3.57696143724454	3.42320856935422	3.42320856935422	0	0	0.540204778193296	N	0.3889653815893	0.3889653815893	N	N	ENSG00000201969	ENSG00000176034	-	-	15	X	23002583	36073108	downstream	intron	SNORD115	CXorf59	23002502	35967054	+	+	0	23002884	35986415	-	-	Y	N	nfuse-0.1.4	1	1	1	0	1	N	-	-	N	-	-	0
43540	N	Y	3.07001786394865	3.61207989399303	3.07001786394865	241	0	0.386606632797704	N	0.534198902422701	0.791192611430866	N	N	ENSG00000176463	ENSG00000119242	-	+	15	12	90507783	123023317	intron	intron	SLCO3A1	CCDC92	90197950	122986936	+	-	0.791192611430866	90420216	122992824	-	-	Y	N	nfuse-0.1.4	1	1	1	0	1	N	-	-	N	-	-	0
3292	N	Y	3.73080759109069	3.40488554932505	3.40488554932505	263	0.901860379443728	0.36988473819659	N	0.901860379443728	0.901860379443728	N	N	ENSG00000126746	ENSG00000168959	-	-	12	11	6668930	88438761	utr3p	intron	ZNF384	GRM5	6645904	87881006	-	-	0.901860379443728	6646167	88142056	+	+	Y	N	nfuse-0.1.4	4	1.57894736842105	1	5	2	N	-	-	N	-	-	0
39664	N	Y	3.65657572715995	3.63296356710195	3.63296356710195	222	0	0.766450597607212	N	0.815648982315649	0.815648982315649	N	N	ENSG00000166532	ENSG00000138018	+	+	12	2	8821533	26472263	intron	intron	RIMKLB	AC010896.3	8741900	26422458	+	+	0.870954287620954	8787196	26459802	+	+	Y	N	nfuse-0.1.4	1	1	1	0	2	N	-	-	N	-	-	0
54706	N	Y	3.65488030998075	3.46232197653647	3.46232197653647	0	0	0.644260526407902	N	0.887522824102252	0.887522824102252	N	N	ENSG00000166135	ENSG00000146872	+	+	10	17	102299745	58044755	intron	intron	HIF1AN	TLK2	102285686	57910136	+	+	0.681314668289714	102286832	57962586	+	+	Y	N	nfuse-0.1.4	1	1	1	0	2	N	-	-	N	-	-	0
17944	N	Y	3.58337693299909	3.08251737761569	3.08251737761569	207	0	0.14905811024137	N	0.940289855072464	0.95024154589372	N	N	ENSG00000188976	ENSG00000197927	+	+	1	2	884494	132241449	intron	intron	NOC2L	C2orf27	869459	132196418	-	+	0.95024154589372	880424	132200322	-	+	Y	N	nfuse-0.1.4	2	1.85714285714286	1	12	1	N	-	-	N	Low_complexity	Low_complexity	0.407407407407407
2714	N	N	3.50848272165904	3.41319935075004	3.41319935075004	92	0	0.79552554780451	N	0.654846598488217	0.547465540240107	N	N	ENSG00000168065	ENSG00000157833	-	+	11	2	64095575	26266017	intron	intron	SLC22A11	FAM59B	64079666	26249464	+	+	0.547465540240107	64084987	26251469	-	+	Y	N	nfuse-0.1.4	1	1	1	0	2	N	-	-	N	-	-	0
7235	N	Y	3.3184850412945	3.69937614314766	3.3184850412945	0	0	0.741154371441362	N	0.89625	0.89625	N	N	ENSG00000165091	ENSG00000091073	+	+	9	7	74645515	75973241	intron	intron	TMC1	DTX2	74211091	75928954	+	+	0.89625	74622991	75933178	+	+	Y	N	nfuse-0.1.4	1	1	1	0	2	N	-	-	N	-	-	0
25100	N	Y	3.36551102231762	3.67423639977982	3.36551102231762	180	0	0.957389959144648	N	0.793367134901505	0.934253179286842	N	N	ENSG00000196189	ENSG00000124302	-	-	1	19	154414167	38956253	intron	upstream	SEMA4A	CHST8	154386434	38867274	+	+	0.934253179286842	154387458	38866992	-	-	Y	N	nfuse-0.1.4	1	1	1	0	4	N	-	-	N	-	-	0
54868	N	Y	3.83014869316575	3.37808089400154	3.37808089400154	267	0	0.522497885263136	N	0.917955496805464	0.917955496805464	N	N	ENSG00000216983	ENSG00000120254	-	+	10	6	124921381	151464714	upstream	intron	RP11-162A23.5	MTHFD1L	124921041	151228384	-	+	0.765587133729897	124922331	151290932	+	+	Y	N	nfuse-0.1.4	2	1.2	1	1	1	N	-	-	N	-	-	0
40229	N	N	3.46657804679541	3.44615838200292	3.44615838200292	3	0	0.101724046083836	N	0	0	N	N	ENSG00000166211	ENSG00000147099	-	-	12	X	100404900	71709623	intron	intron	SPIC	HDAC8	100394788	71466091	+	-	0.0156304373042572	100403117	71493860	-	+	Y	N	nfuse-0.1.4	2	1.5	1	3	1	N	-	-	N	-	-	0
60049	N	Y	3.7061623612628	3.39760481766995	3.39760481766995	255	0	0.422923098846722	N	0.980469050365244	0.980469050365244	N	N	ENSG00000171530	ENSG00000169549	+	-	5	7	77107941	5567212	intron	downstream	TBCA	AC006483.5	77022751	5566900	-	+	0.980469050365244	77081504	5567916	-	-	Y	N	nfuse-0.1.4	2	1.08333333333333	1	1	1	N	-	-	N	-	-	0
11552	N	Y	3.58424216889964	3.72146071989581	3.58424216889964	0	0	0.625931728025354	N	0.351740696278511	0.777160864345738	N	N	ENSG00000057935	ENSG00000153237	-	+	2	2	42837591	159021460	intron	intron	MTA3	CCDC148	42575213	158736302	+	-	0.777160864345738	42797580	158819370	-	-	N	Y	nfuse-0.1.4	1	1	1	0	3	N	-	-	N	-	-	0
60081	N	Y	3.50848272165904	3.42936294528359	3.42936294528359	209	0.884612717564663	0.0598305541123812	N	0.89903612786908	0.89903612786908	N	N	ENSG00000145911	ENSG00000107263	-	-	5	9	177485713	133605282	utr3p	intron	AC136632.3-3	RAPGEF1	177473162	133441978	+	-	0.89903612786908	177482847	133527432	-	+	Y	N	nfuse-0.1.4	4	2.75	1	3	1	N	-	-	N	-	-	0
11999	N	Y	3.53312795148693	3.27448372166755	3.27448372166755	338	0	0.709196989163609	N	0.838713887922032	0.809389140271493	N	N	ENSG00000135903	ENSG00000120705	+	+	2	5	222871944	137906802	intron	intron	PAX3	ETF1	222772851	137869687	-	-	0.912025757048382	222828174	137893095	-	-	Y	N	nfuse-0.1.4	2	1.11111111111111	1	1	4	N	-	-	N	-	-	0
17480	N	Y	3.41489476792923	3.48805370929674	3.41489476792923	441	0	0.0537538204535688	N	0.90883663109914	0.888578104676727	N	N	ENSG00000169154	ENSG00000100077	+	+	8	22	37916804	24455238	upstream	intron	GOT1L1	ADRBK2	37910962	24290861	-	+	0.888578104676727	37917421	24348768	-	+	Y	N	nfuse-0.1.4	1	1	1	0	1	N	-	-	N	-	-	0
59986	N	Y	3.41741556821562	3.45297510534159	3.41741556821562	184	0	0.738745131088641	N	0	0.818618881118881	N	N	ENSG00000145569	ENSG00000164776	+	-	5	7	14664205	56128121	intron	intron	FAM105A	PHKG1	14634932	56115471	+	-	0.818618881118881	14640161	56126394	+	+	Y	N	nfuse-0.1.4	1	1	1	0	7	N	-	-	N	-	-	0
46305	N	Y	2.93552779990156	3.59169073442408	2.93552779990156	0	0	0.815054228891873	N	0.926241134751773	0.907801418439716	N	N	ENSG00000173517	ENSG00000100523	+	+	15	14	75331928	52689750	intron	intron	AC107883.6	DDHD1	75187526	52580436	-	-	0.502127659574468	75230256	52584365	-	-	Y	N	nfuse-0.1.4	1	1	1	0	3	N	-	-	N	-	-	0
46299	N	Y	2.93552779990156	3.62361669590707	2.93552779990156	395	0	0.793176393329424	N	0.862418158009603	0.853819292885203	N	N	ENSG00000173517	ENSG00000139946	+	+	15	14	75331928	55837783	intron	intron	AC107883.6	PELI2	75187526	55654846	-	+	0.879615888258403	75230256	55707690	-	+	Y	N	nfuse-0.1.4	1	1	1	0	2	N	30	17.4233	N	-	-	0
26230	N	N	0.494089294346095	3.45297510534159	0.494089294346095	0	0	0.00910234483735114	N	0	0	N	N	ENSG00000049323	ENSG00000102763	-	-	2	13	33478080	41433221	intron	intron	LTBP1	KIAA0564	33025543	41038961	+	-	0	33141355	41387441	-	+	Y	N	nfuse-0.1.4	2	1.75	1	3	1	N	-	-	N	Simple_repeat,Simple_repeat	LINE	1
59944	N	Y	3.7061623612628	3.29868787111796	3.29868787111796	49	0	0.497394239750436	N	0.469322117763484	0.984079663532904	N	N	ENSG00000184347	ENSG00000160219	+	-	5	X	168660291	153632542	intron	intron	SLIT3	GAB3	168025857	153556725	-	-	0.984079663532904	168043380	153626883	-	+	Y	N	nfuse-0.1.4	3	2.03333333333333	1	29	2	N	-	-	N	-	-	0
54685	N	N	0.494089294346095	3.48912663185998	0.494089294346095	0	0	0.0473573029879912	N	0	0	N	N	ENSG00000049323	ENSG00000151150	+	-	2	10	33478080	61819494	intron	intron	LTBP1	ANK3	33025543	61458165	+	-	0	33141594	61666045	+	+	Y	N	nfuse-0.1.4	3	2.25	1	3	1	N	-	-	N	Simple_repeat,Simple_repeat	-	1
34274	N	Y	3.12543219431026	3.65760879692984	3.12543219431026	0	0	0.105115779180297	N	0.815728245695672	0.773848301535598	N	N	ENSG00000157087	ENSG00000170266	-	-	3	3	10724716	33113698	intron	intron	ATP2B2	GLB1	10340707	33013104	-	-	0.715216379711494	10346836	33075948	+	+	N	Y	nfuse-0.1.4	1	1	1	0	4	N	-	-	N	-	-	0
15988	N	Y	3.75169126419961	3.55334927718654	3.55334927718654	67	0	0.0717401799750821	N	0.881334070388797	0.881334070388797	N	N	ENSG00000011143	ENSG00000205243	+	-	17	19	53651665	33907087	utr3p	intron	MKS1	AC005524.1	53637798	33886996	-	-	0	53638329	33902647	-	+	Y	N	nfuse-0.1.4	2	1.5	1	2	2	N	-	-	N	-	-	0
6801	N	Y	3.59528445727371	3.62634518285615	3.59528445727371	1	0	0.402338820999116	N	0.753927500127104	0.977629772738828	Y	N	ENSG00000178809	ENSG00000085514	-	+	7	7	74872824	99835650	intron	intron	TRIM73	PILRA	74862839	99809004	+	+	0	74867227	99831295	-	+	N	N	nfuse-0.1.4	12	6.28571428571429	3	7	1	N	-	-	N	Low_complexity	-	0.10077519379845
37090	N	N	3.65657572715995	2.95166088921158	2.95166088921158	0	0	0.807693779354354	N	0	0	Y	N	ENSG00000144455	ENSG00000093167	+	-	3	3	4483954	37191086	intron	intron	SUMF1	LRRFIP2	3844104	37069503	-	-	0	4418015	37170641	-	+	N	N	nfuse-0.1.4	1	1	1	0	2	N	127	9.84939	N	-	-	0
54846	N	Y	3.4780843434859	3.3974369838006	3.3974369838006	33	0	0.668872030487836	N	0.825641025641025	0.825641025641025	N	N	ENSG00000107951	ENSG00000164663	+	-	10	6	30694268	41971077	intron	intron	MTPAP	USP49	30641765	41870085	-	-	0.29010989010989	30692149	41904429	-	+	Y	N	nfuse-0.1.4	1	1	1	0	2	N	-	-	N	-	-	0
37396	N	Y	3.59528445727371	3.49272035470961	3.49272035470961	359	0	0.782999661399	N	0.912194951034495	0.912194951034495	N	N	ENSG00000164463	ENSG00000168038	-	+	5	3	172496567	41978664	intron	intron	C5orf41	ULK4	172415976	41263097	+	-	0.818118112857168	172461404	41900804	-	-	Y	N	nfuse-0.1.4	1	1	1	0	2	N	-	-	N	-	-	0
230	N	Y	3.38396202342278	3.62464976567696	3.38396202342278	101	0	0.771356755797489	N	0.833870967741935	0.889247311827957	Y	N	ENSG00000177666	ENSG00000166323	-	-	11	11	815216	107843468	coding	intron	PNPLA2	C11orf65	808902	107707140	+	-	0.852329749103943	812534	107779316	-	+	N	N	nfuse-0.1.4	1	1	1	0	3	N	-	-	N	-	-	0
12352	N	Y	1.58496250072116	3.46025583699669	1.58496250072116	0	0	0.130740521168799	N	0	0	N	N	ENSG00000135919	ENSG00000006062	+	-	2	17	224612249	40750197	intron	intron	SERPINE2	MAP3K14	224548073	40696271	-	-	0	224569535	40719273	-	+	Y	N	nfuse-0.1.4	1	1	1	0	2	N	-	-	N	-	-	0
56915	N	Y	3.33676820853032	3.21808036422602	3.21808036422602	0	0	0.765479082104327	N	0.793260411712752	0.860146749099803	N	N	ENSG00000138336	ENSG00000152670	-	-	10	5	70124244	55148519	intron	intron	TET1	DDX4	69990123	55069627	+	+	0.860146749099803	70098264	55135317	-	-	Y	N	nfuse-0.1.4	2	1.25	1	5	3	N	-	-	N	-	-	0
30573	N	Y	3.60273302279816	3.45041445226185	3.45041445226185	226	0.556162512803004	0.342086294743643	N	0.822465005121202	0.950684723644778	N	N	ENSG00000157106	ENSG00000218225	+	-	16	6	18844887	35525621	intron	intron	SMG1	MKRNP2	18723677	35518799	-	+	0.753423618223891	18800301	35523785	-	-	Y	N	nfuse-0.1.4	3	2.6	1	4	2	N	-	-	N	-	-	0
25219	N	Y	3.53039946453785	3.6581033104698	3.53039946453785	283	0	0.259698842920715	N	0	0.935013058841604	N	N	ENSG00000145725	ENSG00000057468	-	-	5	1	102566806	76151511	intron	intron	HISPPD1	MSH4	102483867	76035155	+	+	0	102484721	76107138	-	-	Y	N	nfuse-0.1.4	1	1	1	0	1	N	-	-	N	-	-	0
30561	N	Y	3.47125827257741	3.40951234194457	3.40951234194457	232	0	0.689536371880279	N	0.943640208197788	0.943640208197788	N	N	ENSG00000140992	ENSG00000024048	-	+	16	6	2593190	42769220	intron	intron	PDPK1	UBR2	2527971	42639778	+	+	0.718201040988939	2569218	42695049	-	+	Y	N	nfuse-0.1.4	1	1	1	0	2	N	-	-	N	-	-	0
7267	N	Y	3.0897446761083	3.5010341561346	3.0897446761083	7	0	0.0262792124795125	N	0	0.951780332626409	N	N	ENSG00000124493	ENSG00000159374	-	-	6	2	34231145	74728672	intron	intron	GRM4	C2orf65	34097607	74638527	-	-	0	34205192	74645472	+	+	Y	N	nfuse-0.1.4	1	1	1	0	1	N	-	-	N	-	-	0
17865	N	Y	3.6272104187567	3.23640338425519	3.23640338425519	97	0	0.680345150362861	N	0.807050833915909	0.94372315989214	N	N	ENSG00000189292	ENSG00000143669	-	-	2	1	278296	234096843	intron	intron	FAM150B	LYST	269565	233890964	-	-	0.662338959352841	272143	233972075	+	+	Y	N	nfuse-0.1.4	1	1	1	0	2	N	-	-	N	-	-	0
12178	N	N	3.53615261288309	3.55910242553179	3.53615261288309	3	0	0.0693470753206787	N	0	0	N	N	ENSG00000204815	ENSG00000161057	-	+	17	7	37371174	102795891	intron	intron	TTC25	PSMC2	37340424	102775325	+	+	0	37358456	102782322	-	+	Y	N	nfuse-0.1.4	4	2.11111111111111	1	7	4	N	-	-	N	-	-	0
7321	N	Y	3.29293472277272	3.47910806568598	3.29293472277272	192	0.929944248826291	0.245602533925094	N	0.929944248826291	0.929944248826291	N	N	ENSG00000112078	ENSG00000144057	-	+	6	2	36566898	106869996	utr3p	utr5p	KCTD20	ST6GAL2	36518522	106784492	+	-	0.929944248826291	36566639	106869954	-	-	Y	N	nfuse-0.1.4	1	1	1	0	1	N	-	-	N	-	-	0
24403	N	Y	3.73808832274579	3.83489927696465	3.73808832274579	291	0	0.765718165890811	N	0.75072463768116	0.897357203751066	N	N	ENSG00000143641	ENSG00000139719	+	-	1	12	228484488	121317021	intron	coding	GALNT2	VPS33A	228269579	121282049	+	-	0.897357203751066	228284964	121283307	+	+	Y	N	nfuse-0.1.4	1	1	1	0	3	N	-	-	N	-	-	0
57329	N	N	2.48453711319721	3.08102029952937	2.48453711319721	29	0.197241762310255	0.122661362842278	N	0.0747871158830063	0.224453905960755	N	N	ENSG00000065911	ENSG00000105613	-	-	2	19	74295933	12846765	intron	intron	MTHFD2	MAST1	74279198	12810348	+	+	0.224453905960755	74292731	12811916	-	-	Y	N	nfuse-0.1.4	3	1.4	1	1	1	N	-	-	N	Simple_repeat,Low_complexity	Simple_repeat	0.622950819672131
46481	N	Y	3.27654986120733	3.21911343399591	3.21911343399591	70	0	0.720640599139756	N	0.646734492943879	0.945651460452905	N	N	ENSG00000185518	ENSG00000004866	+	+	15	7	89645543	116657393	intron	intron	SV2B	ST7	89444519	116380528	+	+	0.574269773547752	89533109	116546391	+	+	Y	N	nfuse-0.1.4	1	1	1	0	5	N	-	-	N	-	-	0
30737	N	Y	3.49272035470961	3.60888739872753	3.49272035470961	217	0	0.412526613507914	N	0.921583798694745	0.910381484222566	N	N	ENSG00000157106	ENSG00000088970	+	+	16	20	18844887	21175256	intron	intron	SMG1	NCRNA00153	18723677	21054646	-	+	0	18801566	21147241	-	+	Y	N	nfuse-0.1.4	3	1.77777777777778	1	7	2	N	-	-	N	-	-	0
24820	N	Y	3.50000108636471	3.43681151080804	3.43681151080804	0	0	0.065213903074858	N	0	0.962483545414656	N	N	ENSG00000143363	ENSG00000104537	-	-	1	8	149274813	124818828	intron	intron	PRUNE	ANXA13	149247577	124762216	+	-	0	149262588	124800005	-	+	Y	N	nfuse-0.1.4	4	3.57142857142857	1	6	2	N	-	-	N	-	-	0
56936	N	Y	3.40744620240479	3.49015970162987	3.40744620240479	63	0	0.00810320492820518	N	0	0.920882936507937	N	N	ENSG00000077147	ENSG00000156427	+	+	10	5	98336799	170816767	intron	intron	TM9SF3	FGF18	98270424	170779272	-	+	0	98320081	170815126	-	+	Y	N	nfuse-0.1.4	6	4	1	4	1	N	-	-	N	-	-	0
52228	N	Y	3.44975210485255	3.53098210636045	3.44975210485255	267	0	0.605303366368638	N	0.798056483449742	0.798056483449742	N	N	ENSG00000182489	ENSG00000147679	+	-	X	8	100070554	117867997	intron	intron	XKRX	UTP23	100055090	117847923	-	+	0.811519384553092	100057476	117864789	-	-	Y	N	nfuse-0.1.4	1	1	1	0	3	N	-	-	N	-	-	0
44108	N	N	0.494089294346095	3.32320511986986	0.494089294346095	0	0	0.0573469891399412	N	0	0	N	N	ENSG00000049323	ENSG00000140105	-	+	2	14	33478080	99912433	intron	intron	LTBP1	WARS	33025543	99869878	+	-	0	33141347	99887154	-	-	Y	N	nfuse-0.1.4	2	1.625	1	5	2	N	-	-	N	Simple_repeat,Simple_repeat	Simple_repeat	1
54400	N	Y	3.50888394924316	3.69937614314766	3.50888394924316	157	0	0.274139729669322	N	0.462967032967033	0.92043956043956	N	N	ENSG00000160908	ENSG00000163629	-	+	7	4	98935840	87955326	upstream	intron	ZNF394	PTPN13	98928806	87734909	-	+	0.423186813186813	98935911	87835472	+	+	Y	N	nfuse-0.1.4	1	1	1	0	1	N	-	-	N	-	-	0
54760	N	Y	3.61360747730288	3.47233119514066	3.47233119514066	359	0	0.382167679783614	N	0.956203605514316	0.956203605514316	N	N	ENSG00000100359	ENSG00000165672	-	-	22	10	39136239	120928335	intron	intron	SGSM3	PRDX3	39096541	120917205	+	-	0.849145752327088	39118801	120928046	-	+	Y	N	nfuse-0.1.4	1	1	1	0	1	N	-	-	N	-	-	0
24669	N	Y	3.30807459510619	3.56914214935951	3.30807459510619	0	0	0.15366098513574	N	0.00270270270270268	0.950952591936199	N	N	ENSG00000140598	ENSG00000132694	+	-	15	1	80342159	155281786	intron	intron	EFTUD1	ARHGEF11	80209616	155171257	-	-	0	80236861	155278865	-	+	Y	N	nfuse-0.1.4	3	2.42857142857143	1	5	1	N	-	-	N	-	-	0
12273	N	Y	3.55760534744548	3.39545897254347	3.39545897254347	104	0.343462044756472	0.668872030487836	N	0.512286090390522	0.681110136024572	N	N	ENSG00000204815	ENSG00000183292	-	+	17	2	37371174	131056411	intron	intron	TTC25	AC140481.2	37340424	131044872	+	+	0.681110136024572	37357468	131051401	-	+	Y	N	nfuse-0.1.4	2	1.07692307692308	1	1	2	N	-	-	N	-	LINE	0
2794	N	N	3.40587876630159	3.27870928670295	3.27870928670295	0	0	0.241636678554032	N	0.789459367562054	0.777762665759946	N	N	ENSG00000177666	ENSG00000120063	-	-	11	17	815216	60483216	coding	intron	PNPLA2	GNA13	808902	60437296	+	-	0.766065963957837	812536	60459202	-	+	Y	N	nfuse-0.1.4	1	1	1	0	1	N	-	-	N	-	-	0
12240	N	Y	3.47592491799029	3.43568515508231	3.43568515508231	290	0.878469301934399	0.349700463563875	N	0.935183627698346	0.935183627698346	N	N	ENSG00000204815	ENSG00000115568	-	-	17	2	37371174	219231844	coding	coding	TTC25	ZNF142	37340424	219210883	+	-	0.935183627698346	37360787	219219267	-	+	Y	N	nfuse-0.1.4	9	2.68421052631579	1	15	2	N	-	-	N	-	-	0
42263	N	Y	3.65913638023969	3.58064844605001	3.58064844605001	0	0	0.245000768528243	Y	0.919710103737388	0.919710103737388	N	N	ENSG00000196876	ENSG00000139209	-	-	12	12	50488564	45506006	intron	intron	SCN8A	SLC38A4	50364210	45444813	+	-	0	50390822	45458097	-	+	N	N	nfuse-0.1.4	1	1	1	0	1	N	-	-	N	-	-	0
34124	N	Y	3.30591516961058	3.77208042376856	3.30591516961058	268	0	0.469954883850427	N	0.991766374737881	0.991766374737881	N	N	ENSG00000204248	ENSG00000184220	-	+	6	3	33268254	101380136	intron	intron	COL11A2	C3orf26	33238436	101019514	-	+	0.991766374737881	33243845	101295498	+	+	Y	N	nfuse-0.1.4	2	1.75	1	3	2	N	-	-	N	-	-	0
3094	N	Y	3.71720464963688	3.48333363072138	3.48333363072138	219	0	0.233097030613938	N	0.782814445828145	0.963802407638024	N	N	ENSG00000198561	ENSG00000147099	-	-	11	X	57353279	71709623	intron	intron	CTNND1	HDAC8	57285810	71466091	+	-	0.963802407638024	57344023	71493233	-	+	Y	N	nfuse-0.1.4	2	1.4	1	2	1	N	-	-	N	-	-	0
23805	N	Y	3.27039548527796	3.33255199106474	3.27039548527796	244	0	0.947612277513398	N	0.863718757856018	0.934585003770889	N	N	ENSG00000054282	ENSG00000120658	-	+	1	13	241730011	43259044	intron	intron	SDCCAG8	ENOX1	241485943	42685704	+	-	0.171410047764591	241669303	42830042	-	-	Y	N	nfuse-0.1.4	1	1	1	0	3	N	-	-	N	-	-	0
34417	N	Y	3.39374997499514	3.58271458558979	3.39374997499514	0	0	0.813613715251565	N	0.649752637800447	0.934328619587584	N	N	ENSG00000157087	ENSG00000170266	+	+	3	3	10724716	33113698	coding	intron	ATP2B2	GLB1	10340707	33013104	-	-	0	10362740	33075352	-	-	N	Y	nfuse-0.1.4	1	1	1	0	3	N	-	-	N	-	-	0
2850	N	Y	3.46038381807268	3.10806769613747	3.10806769613747	441	0	0.785251023446302	N	0.890201694712973	0.866332497911445	N	N	ENSG00000074266	ENSG00000185214	+	-	11	22	85667426	19180122	intron	intron	EED	KLHL22	85633463	19125806	+	-	0.866332497911445	85646606	19163745	+	+	Y	N	nfuse-0.1.4	2	1.03225806451613	1	1	6	N	-	-	N	-	-	0
44086	N	N	0.494089294346095	3.22635431285765	0.494089294346095	0	0	0.0300694864416961	N	0	0	N	N	ENSG00000049323	ENSG00000100888	+	-	2	14	33478080	20969237	intron	intron	LTBP1	CHD8	33025543	20923198	+	-	0	33141460	20929382	+	+	Y	N	nfuse-0.1.4	1	1	1	0	1	N	-	-	N	Simple_repeat	-	1
43939	N	Y	3.58064844605001	2.87204659929617	2.87204659929617	192	0	0.289967639347889	N	0.887382075471698	0.924921383647799	N	N	ENSG00000131507	ENSG00000139144	+	+	5	12	141513222	18692617	utr3p	intron	NDFIP1	PIK3C2G	141468508	18305741	+	+	0	141511907	18511622	+	+	Y	N	nfuse-0.1.4	1	1	1	0	1	N	-	-	N	-	-	0
24633	N	Y	3.44719145177281	3.19236221183489	3.19236221183489	215	0	0.255125507248572	N	0.686649440137812	0.79724375538329	N	N	ENSG00000092199	ENSG00000162415	-	-	14	1	20807478	45444837	intron	intron	HNRNPC	ZSWIM5	20747135	45254665	-	-	0.79724375538329	20797520	45423801	+	+	Y	N	nfuse-0.1.4	1	1	1	0	1	N	-	-	N	-	-	0
12090	N	N	3.56761456604966	3.67017866861376	3.56761456604966	12	0	0.125132520823814	N	0	0	N	N	ENSG00000145911	ENSG00000183292	-	-	5	2	177485713	131056411	utr3p	intron	AC136632.3-3	AC140481.2	177473162	131044872	+	+	0	177482625	131051387	-	-	Y	N	nfuse-0.1.4	6	3.25	1	3	1	N	-	-	N	-	-	0
24006	N	Y	3.54975555433691	3.54036883034868	3.54036883034868	0	0	0.32509506828821	N	0.92624659291326	0.92624659291326	N	N	ENSG00000162551	ENSG00000219848	-	+	1	6	21777492	30034326	intron	downstream	ALPL	HLA-80	21708445	30032352	+	+	0.92624659291326	21724550	30035257	-	+	Y	N	nfuse-0.1.4	1	1	1	0	1	N	-	-	N	-	-	0
46468	N	Y	3.41576000382978	3.6491271616355	3.41576000382978	392	0	0.744479437895665	N	0.729263848396502	0.729263848396502	N	N	ENSG00000185518	ENSG00000004866	-	-	15	7	89645543	116657393	intron	intron	SV2B	ST7	89444519	116380528	+	+	0.943002915451895	89533097	116550295	-	-	Y	N	nfuse-0.1.4	1	1	1	0	2	N	-	-	N	-	-	0
18046	N	N	3.48490106682458	3.48759904855013	3.48490106682458	0	0	0.070756725481446	N	0.817972160448068	0.341899349312248	N	N	ENSG00000197927	ENSG00000187583	-	+	2	1	132241449	900339	intron	intron	C2orf27	PLEKHN1	132196418	891740	+	+	0.719957169920105	132202362	894410	-	+	Y	N	nfuse-0.1.4	2	1.5	1	6	1	N	-	-	N	-	-	0
229	N	Y	3.17142510556349	3.2216342342823	3.17142510556349	278	0	0.814841404057199	N	0.87544964028777	0.889288569144684	Y	N	ENSG00000177666	ENSG00000166323	-	-	11	11	815216	107843468	intron	intron	PNPLA2	C11orf65	808902	107707140	+	-	0.889288569144684	812783	107779439	-	+	N	N	nfuse-0.1.4	2	1.04761904761905	1	2	3	N	-	-	N	-	-	0
7518	N	Y	3.53209488171704	3.37336081542618	3.37336081542618	223	0.92450917626974	0.566303635216201	N	0.932058258642766	0.92450917626974	N	N	ENSG00000184220	ENSG00000163235	-	+	3	2	101380136	70634613	intron	utr3p	C3orf26	TGFA	101019514	70527924	+	-	0.92450917626974	101133140	70529065	-	-	Y	N	nfuse-0.1.4	1	1	1	0	1	N	-	-	N	-	Low_complexity	0
57299	N	Y	3.70719543103269	3.52105259334297	3.52105259334297	147	0	0.589495706569204	N	0.788303218218753	0.925906126376564	N	N	ENSG00000221895	ENSG00000068615	-	-	19	2	57711943	86418288	intron	intron	ZNF578	REEP1	57648641	86294633	+	-	0.925906126376564	57687394	86352197	-	+	Y	N	nfuse-0.1.4	1	1	1	0	8	N	-	-	N	-	-	0
18229	N	Y	3.45716081758364	3.46977054206091	3.45716081758364	351	0	0.78063746463954	N	0.930996375928364	0.930996375928364	N	N	ENSG00000184381	ENSG00000203943	+	-	22	1	36907782	84589067	intron	intron	PLA2G6	SAMD13	36837449	84536633	-	+	0.805535241252661	36876621	84551680	-	-	Y	N	nfuse-0.1.4	1	1	1	0	2	N	-	-	N	-	-	0
17976	N	Y	3.75744441254485	3.2802368700128	3.2802368700128	247	0	0.215538869459463	N	0.872610865266924	0.872610865266924	N	N	ENSG00000151693	ENSG00000198860	-	-	2	1	9463257	182309969	intron	intron	ASAP2	TSEN15	9264345	182287434	+	+	0.942095847848602	9411596	182305299	-	-	Y	N	nfuse-0.1.4	2	1.25	1	2	1	N	-	-	N	-	-	0
12357	N	Y	3.36447795254773	3.4048456965317	3.36447795254773	450	0	0.678449274177919	N	0.51831417624521	0.931187739463602	N	N	ENSG00000135919	ENSG00000006062	+	-	2	17	224612249	40750197	intron	intron	SERPINE2	MAP3K14	224548073	40696271	-	-	0.931187739463602	224569773	40721595	-	+	Y	N	nfuse-0.1.4	1	1	1	0	2	N	-	-	N	-	-	0
54908	N	Y	3.36869417001331	3.22064101730576	3.22064101730576	0	0	0.655329791682336	N	0.644280022766078	0.822140011383039	N	N	ENSG00000138336	ENSG00000196440	-	+	10	X	70124244	100675102	intron	intron	TET1	ARMCX4	69990123	100627118	+	+	0.822140011383039	70098263	100667515	-	+	Y	N	nfuse-0.1.4	2	1.125	1	5	2	N	-	-	N	-	-	0
25408	N	Y	3.64400585547602	3.6769648867289	3.64400585547602	185	0.108737071311922	0.189243041588277	N	0.886703864997278	0.886703864997278	N	N	ENSG00000171791	ENSG00000132561	+	+	18	8	59138341	99117116	intron	intron	BCL2	MATN2	58941559	98950487	-	+	0.584580838323353	59072142	99054079	-	+	Y	N	nfuse-0.1.4	3	1.93103448275862	1	24	1	N	-	-	N	-	-	0
7557	N	Y	3.39065076568547	3.52361324642271	3.39065076568547	258	0	0.291353661865289	N	0.861299185555883	0.861299185555883	N	N	ENSG00000134313	ENSG00000144724	+	-	2	3	8895181	62255613	intron	intron	KIDINS220	PTPRG	8786511	61522283	-	+	0.861299185555883	8823811	62109874	-	-	Y	N	nfuse-0.1.4	1	1	1	0	1	N	-	-	N	-	-	0
24609	N	N	3.3755202409218	3.42999478746936	3.3755202409218	210	0	0.272497950382272	N	0.867301587301587	0.767777777777778	N	N	ENSG00000183032	ENSG00000116539	+	-	14	1	36711306	153798948	intron	intron	SLC25A21	ASH1L	36218830	153571677	-	-	0.767777777777778	36524252	153640127	-	+	Y	N	nfuse-0.1.4	1	1	1	0	1	N	-	-	N	-	-	0
55159	N	Y	3.45872825368684	3.12275714052366	3.12275714052366	241	0	0.222684494323409	N	0.911479944674965	0.911479944674965	N	N	ENSG00000166348	ENSG00000087495	+	-	10	20	75055414	57858898	intron	intron	USP54	PHACTR3	74927302	57585959	-	+	0.911479944674965	75011524	57688547	-	-	Y	N	nfuse-0.1.4	1	1	1	0	1	N	-	-	N	-	-	0
37401	N	Y	3.35616415112274	3.48912663185998	3.35616415112274	180	0	0.671032140362636	N	0.906184486373166	0.906184486373166	N	N	ENSG00000164463	ENSG00000168038	-	+	5	3	172496567	41978664	intron	intron	C5orf41	ULK4	172415976	41263097	+	-	0.793605870020964	172447246	41900931	-	-	Y	N	nfuse-0.1.4	1	1	1	0	2	N	-	-	N	-	-	0
17561	N	Y	3.47382827322697	3.60888739872753	3.47382827322697	0	0	0.805190276008226	N	0	0.989041599069454	N	N	ENSG00000011405	ENSG00000116171	+	+	11	1	17147930	53289870	intron	intron	PIK3C2A	SCP2	17064705	53165530	-	+	0.989041599069454	17098980	53238252	-	+	Y	N	nfuse-0.1.4	1	1	1	0	2	N	-	-	N	-	-	0
17548	N	Y	3.29123930559352	3.36654409208751	3.29123930559352	140	0	0.71545050558909	N	0.902341920374707	0.934894613583138	N	N	ENSG00000166478	ENSG00000203705	+	+	11	1	9506647	211056590	intron	intron	ZNF143	TATDN3	9438645	211031808	+	+	0.853512880562061	9442234	211034725	+	+	Y	N	nfuse-0.1.4	1	1	1	0	3	N	-	-	N	-	-	0
2911	N	Y	3.54296933622177	3.65488030998075	3.54296933622177	225	0	0.670771442871599	N	0.711590557275542	0.711590557275542	N	N	ENSG00000152402	ENSG00000140660	-	+	11	16	106394381	12054642	intron	intron	GUCY1A2	RUNDC2A	106063120	11978103	-	+	0.842685758513932	106181883	11979123	+	+	Y	N	nfuse-0.1.4	1	1	1	0	2	N	-	-	N	-	-	0
57292	N	Y	3.12229313220724	3.54296933622177	3.12229313220724	295	0	0.222292964614814	N	0.740014738393515	0.72557111274871	N	N	ENSG00000221895	ENSG00000068615	-	-	19	2	57711943	86418288	intron	intron	ZNF578	REEP1	57648641	86294633	+	-	0.913338246131172	57687248	86348713	-	+	Y	N	nfuse-0.1.4	1	1	1	0	8	N	-	-	N	-	-	0
39512	N	Y	3.58593758607883	3.3184850412945	3.3184850412945	273	0	0.595183383077428	N	0.921855921855922	0.921855921855922	N	N	ENSG00000170456	ENSG00000197851	+	+	12	7	31635219	95970771	intron	intron	DENND5B	AC092031.4	31426424	95948874	-	-	0	31464568	95951252	-	-	Y	N	nfuse-0.1.4	1	1	1	0	1	N	-	-	N	-	Simple_repeat	0
24877	N	Y	3.54036883034868	3.50529022639353	3.50529022639353	0	0	0.0251665523373599	N	0.985805860805861	0.971611721611722	N	N	ENSG00000163116	ENSG00000163386	+	-	4	1	99283414	144081660	intron	intron	C4orf37	NBPF8	98699050	144001129	-	+	0	99273633	144044014	-	-	Y	N	nfuse-0.1.4	3	2.8	2	5	1	N	-	-	N	-	-	0
25079	N	N	3.43465208531242	3.31742146630107	3.31742146630107	0	0	0.762740842624745	N	0	0	N	N	ENSG00000116809	ENSG00000197841	+	+	1	19	16175191	39925612	intron	coding	ZBTB17	ZNF181	16140953	39916933	-	+	0	16154786	39924346	-	+	Y	N	nfuse-0.1.4	2	1.2	1	2	3	N	-	-	N	-	-	0
24796	N	Y	3.49591284997512	3.37808089400154	3.37808089400154	249	0	0.736769701946156	N	0.949570433633267	0.936963042041584	N	N	ENSG00000104537	ENSG00000143442	+	-	8	1	124818828	149698565	intron	intron	ANXA13	POGZ	124762216	149641824	-	-	0.936963042041584	124799904	149648088	-	+	Y	N	nfuse-0.1.4	4	2.54545454545455	2	11	2	N	383	14.7082	N	-	-	0
39862	N	N	3.54036883034868	3.81401560385573	3.54036883034868	4	0.00389105058365768	0.323200145588503	N	0	0	N	N	ENSG00000123064	ENSG00000133106	+	+	12	13	112107667	42464377	intron	coding	DDX54	EPSTI1	112079369	42360123	-	-	0	112096537	42441289	-	-	Y	N	nfuse-0.1.4	1	1	1	0	1	N	-	-	N	-	SINE	0
39811	N	Y	3.44615838200292	3.42567593647813	3.42567593647813	0	0	0.266177972451664	N	0	0.334979423868313	N	N	ENSG00000167778	ENSG00000175387	+	-	12	18	51759437	43711510	intron	intron	SPRYD3	SMAD2	51744656	43613464	-	-	0.334979423868313	51749113	43669957	-	+	Y	N	nfuse-0.1.4	1	1	1	0	1	N	-	-	N	-	-	0
44051	N	N	3.1923087786724	3.63825270713077	3.1923087786724	0	0	0.23380548002075	N	0.00284090909090906	0	N	N	ENSG00000105968	ENSG00000100626	+	-	7	14	44854255	68890936	intron	intron	H2AFV	GALNTL1	44833013	68796668	-	+	0	44840906	68888428	-	-	Y	N	nfuse-0.1.4	18	11	4	4	1	N	-	-	N	-	-	0
37170	N	Y	3.63399663687184	3.20591172012622	3.20591172012622	303	0	0.582106185042884	N	0.92391605572771	0.92391605572771	N	N	ENSG00000196455	ENSG00000189056	+	-	3	7	131948386	103417198	intron	intron	PIK3R4	RELN	131880469	102899473	-	-	0.893482478018794	131894314	102988226	-	+	Y	N	nfuse-0.1.4	1	1	1	0	4	N	-	-	N	-	-	0
60073	N	N	3.60785432895764	3.55553920790569	3.55553920790569	0	0.261665567666111	0.120182321459397	N	0.253810946045537	0.395194135215857	N	N	ENSG00000107263	ENSG00000145911	+	+	9	5	133605282	177485713	intron	utr3p	RAPGEF1	AC136632.3-3	133441978	177473162	-	+	0.40304875683643	133527420	177482889	-	+	Y	N	nfuse-0.1.4	10	2.76470588235294	1	10	1	N	-	-	N	-	-	0
12099	N	Y	3.45400817511148	3.40488554932505	3.40488554932505	254	0.932957298606905	0.966836110611617	N	0.91380224106602	0.932957298606905	N	N	ENSG00000145907	ENSG00000115850	+	-	5	2	151172539	136311220	utr3p	intron	G3BP1	LCT	151131664	136261885	+	-	0.894647183525136	151166276	136269418	+	+	Y	N	nfuse-0.1.4	1	1	1	0	2	N	-	-	N	-	-	0
3492	N	Y	3.64503892524591	3.49528100778935	3.49528100778935	0	0	0.74889241765603	N	0.864179645056139	0.875498007968128	N	N	ENSG00000110583	ENSG00000036565	+	-	11	8	63481020	20084997	intron	intron	NAT11	SLC18A1	63463039	20046652	+	-	0	63466169	20055053	+	+	Y	N	nfuse-0.1.4	1	1	1	0	1	N	-	-	N	-	-	0
43955	N	Y	3.60103760561896	3.68425990545998	3.60103760561896	64	0	0.0995850089203665	N	0.919336862635832	0.919336862635832	N	N	ENSG00000123364	ENSG00000168944	+	-	12	5	52626594	122787151	downstream	intron	HOXC13	CEP120	52618843	122708478	+	-	0.919336862635832	52627407	122737710	+	+	Y	N	nfuse-0.1.4	12	9.5	3	4	1	N	-	-	N	-	-	0
15844	N	Y	3.353603498043	3.66592259835483	3.353603498043	3	0	0.0444656998217708	N	0.957142857142857	0.946428571428571	N	N	ENSG00000167123	ENSG00000170921	-	+	9	17	130239447	58858799	upstream	intron	CERCAM	TANC2	130213866	58440630	+	+	0.946428571428571	130213329	58511536	-	+	Y	N	nfuse-0.1.4	9	6.6	4	5	1	N	-	-	N	SINE	-	0.647727272727273
15839	N	Y	3.6508225788147	3.00253236533969	3.00253236533969	34	0	0.557860015437106	N	0.437110718601841	0.581853676675653	N	N	ENSG00000107263	ENSG00000204815	+	+	9	17	133605282	37371174	intron	intron	RAPGEF1	TTC25	133441978	37340424	-	+	0.276285209630938	133527177	37356588	-	+	Y	N	nfuse-0.1.4	2	1.07692307692308	1	1	3	N	-	-	N	-	-	0
7860	N	N	2.92192809488736	3.5319270478477	2.92192809488736	0	0	0.0604407680013919	Y	0	0	N	N	ENSG00000217182	ENSG00000135913	-	+	2	2	33141684	219141327	intron	intron	AL133244.1	USP37	33134904	219023218	-	-	0	33135073	219136190	+	-	N	N	nfuse-0.1.4	1	1	1	0	1	N	-	-	N	LINE,Simple_repeat	-	0.811320754716981
61854	N	Y	3.63825270713077	3.18974812559266	3.18974812559266	195	0	0.33044305242292	N	0.94137519872814	0.94137519872814	N	N	ENSG00000113231	ENSG00000164904	-	+	5	5	76758982	125959009	intron	intron	PDE8B	ALDH7A1	76542462	125905432	+	-	0.695151033386328	76586203	125930697	-	-	N	Y	nfuse-0.1.4	1	1	1	0	1	N	-	-	N	-	-	0
50678	N	Y	3.36613351693357	3.69784855983781	3.36613351693357	66	0	0.763494269988977	N	0.659209951986032	0.810672195547796	N	N	ENSG00000101190	ENSG00000169744	+	+	20	4	60963560	16509425	utr5p	intron	TCFL5	LDB2	60942913	16112265	-	-	0.810672195547796	60963513	16257941	-	-	Y	N	nfuse-0.1.4	2	1.0126582278481	1	1	5	N	-	-	N	-	-	0
40587	N	Y	3.65231965690101	3.67423639977982	3.65231965690101	286	0.909408773045137	0.0995850089203665	N	0.92752701843611	0.909408773045137	Y	N	ENSG00000126746	ENSG00000183735	+	+	12	12	6668930	63182158	coding	intron	ZNF384	TBK1	6645904	63132204	-	+	0.909408773045137	6647270	63149946	-	+	N	N	nfuse-0.1.4	40	7.9375	3	16	1	N	65	16.9964	N	-	-	0
56973	N	Y	3.49896801659482	3.20959872893168	3.20959872893168	180	0	0.610821752269649	N	0	0.884789156626506	N	N	ENSG00000187135	ENSG00000220326	-	-	19	6	34747045	122004051	intron	upstream	VSTM2B	RP11-129H15.1	34709331	122003854	+	-	0.215926204819277	34710361	122004879	-	+	Y	N	nfuse-0.1.4	2	1.08333333333333	1	1	1	N	-	-	N	-	-	0
15894	N	Y	3.78361722568259	3.73080759109069	3.73080759109069	145	0.89546279491833	0.295286630422675	N	0.947731397459165	0.947731397459165	N	N	ENSG00000104375	ENSG00000204815	+	+	8	17	99907074	37371174	intron	intron	STK3	TTC25	99536037	37340424	-	+	0.947731397459165	99794613	37359351	-	+	Y	N	nfuse-0.1.4	4	2.125	1	4	2	N	-	-	N	-	-	0
55163	N	N	3.30025530722117	3.1018336146214	3.1018336146214	0	0	0.164156510661634	N	0.326001955034213	0.326001955034213	N	N	ENSG00000125875	ENSG00000107902	+	+	20	10	391187	126292700	intron	intron	TBC1D20	LHPP	364124	126140377	-	+	0.326001955034213	390530	126254522	-	+	Y	N	nfuse-0.1.4	1	1	1	0	1	N	-	-	N	-	-	0
11978	N	Y	3.48167806633553	2.90927528117712	2.90927528117712	293	0	0.0870370178051587	N	0.946848691695108	0.946848691695108	N	N	ENSG00000152430	ENSG00000154162	+	+	2	5	198359183	22889488	intron	intron	BOLL	CDH12	198299856	21786732	-	-	0.946848691695108	198353725	21883916	-	-	Y	N	nfuse-0.1.4	3	1.55555555555556	1	4	1	N	-	-	N	-	-	0
3245	N	Y	3.59105889223831	3.49528100778935	3.49528100778935	379	0	0.476499760523996	N	0.932610710974827	0.939349639877344	N	N	ENSG00000186638	ENSG00000198382	+	+	9	11	34319198	75532930	intron	intron	KIF24	UVRAG	34242379	75203860	-	+	0.939349639877344	34319010	75278002	-	+	Y	N	nfuse-0.1.4	1	1	1	0	1	N	-	-	N	-	-	0
59785	N	Y	3.37977631118074	3.45872825368684	3.37977631118074	321	0	0.292228721351808	N	0.74404310852909	0.74404310852909	N	N	ENSG00000152348	ENSG00000104341	+	+	5	8	81586524	98934002	intron	intron	ATG10	LAPTM4B	81303630	98856985	+	+	0.865285846594258	81572292	98877490	+	+	Y	N	nfuse-0.1.4	2	1.91729323308271	1	122	2	N	-	-	N	-	-	0
54604	N	Y	3.28296535696188	3.25412254529754	3.25412254529754	0	0	0.0165329595586237	N	0	0.184375	N	N	ENSG00000035403	ENSG00000184903	-	+	10	7	75549916	110989583	intron	intron	VCL	IMMP2L	75427878	110090346	+	-	0.184375	75519504	110710361	-	-	Y	N	nfuse-0.1.4	1	1	1	0	1	N	-	-	N	-	-	0
44315	N	Y	3.58271458558979	3.08615095325867	3.08615095325867	150	0	0.649938499092254	N	0.772361111111111	0.772361111111111	N	N	ENSG00000021645	ENSG00000176988	-	+	14	X	79400511	146915874	intron	intron	NRXN3	FMR1NB	77779190	146870541	+	+	0.875833333333333	78182172	146882713	-	+	Y	N	nfuse-0.1.4	1	1	1	0	2	N	-	-	N	-	-	0
4462	N	Y	3.51935717616377	3.09921533848255	3.09921533848255	319	0	0.162223265268807	N	0.953417513842909	0.953417513842909	N	N	ENSG00000205775	ENSG00000091073	-	-	X	7	49120425	75973241	intron	intron	GAGE12I	DTX2	49084570	75928954	+	+	0.953417513842909	49090553	75933302	-	-	Y	N	nfuse-0.1.4	2	1.52173913043478	1	24	1	N	-	-	N	-	-	0
17792	N	Y	3.6272104187567	3.65913638023969	3.6272104187567	406	0	0.177403680146328	N	0.919118626015178	0.919118626015178	N	N	ENSG00000143624	ENSG00000164532	+	-	1	7	152013179	35260283	intron	intron	INTS3	TBX20	151967167	35208567	+	-	0.908334442817201	152005301	35208989	+	+	Y	N	nfuse-0.1.4	3	2.13333333333333	1	14	1	N	-	-	N	-	-	0
59739	N	Y	3.45976132345673	3.59528445727371	3.45976132345673	277	0.0321995464852607	0.796110795605287	N	0.541043083900227	0.895238095238095	N	N	ENSG00000104853	ENSG00000169223	+	-	19	5	50188438	176711254	utr3p	intron	CLPTM1	LMAN2	50150477	176691357	+	-	0.895238095238095	50188288	176692939	+	+	Y	N	nfuse-0.1.4	1	1	1	0	3	N	-	-	N	-	-	0
26268	N	Y	3.29041392248633	3.31216283149579	3.29041392248633	0	0	0.666263732054546	N	0.7859354268023	0.863777089783282	N	N	ENSG00000168658	ENSG00000102466	+	-	2	13	98295841	101852029	intron	intron	VWA3B	FGF14	98070027	101173036	+	-	0.863777089783282	98263598	101276224	+	+	Y	N	nfuse-0.1.4	1	1	1	0	2	N	-	-	N	-	-	0
7347	N	N	3.50268972052044	3.44040523365767	3.44040523365767	60	0	0.616342027914346	N	0.864677307425399	0.210617626648161	N	N	ENSG00000120256	ENSG00000116127	+	+	6	2	150227173	73690554	intron	intron	LRP11	ALMS1	150181627	73466394	-	+	0.210617626648161	150201545	73471178	-	+	Y	N	nfuse-0.1.4	1	1	1	0	4	N	-	-	N	-	-	0
54939	N	Y	3.32064446679012	3.56914214935951	3.32064446679012	299	0.40200668896321	0.195891745090232	N	0.86711259754738	0.86711259754738	N	N	ENSG00000068354	ENSG00000065154	-	-	X	10	48305941	126097450	utr3p	intron	TBC1D25	OAT	48283019	126075862	+	-	0.40200668896321	48305435	126086673	-	+	Y	N	nfuse-0.1.4	3	2	1	3	1	N	-	-	N	-	-	0
25043	N	Y	3.51360402781852	3.53358261223354	3.51360402781852	386	0	0.811817541939351	N	0.879294412725653	0.904706115309726	N	N	ENSG00000196189	ENSG00000124302	+	+	1	19	154414167	38956253	intron	intron	SEMA4A	CHST8	154386434	38867274	+	+	0.904706115309726	154387198	38870036	+	+	Y	N	nfuse-0.1.4	1	1	1	0	2	N	-	-	N	-	-	0
3412	N	Y	3.62192127872787	3.57063922744582	3.57063922744582	155	0.42594982078853	0.630957207318728	N	0.91168458781362	0.91168458781362	N	N	ENSG00000011405	ENSG00000137766	+	-	11	15	17147930	52708098	intron	intron	PIK3C2A	UNC13C	17064705	52314521	-	+	0.91168458781362	17096643	52387915	-	-	Y	N	nfuse-0.1.4	1	1	1	0	2	N	-	-	N	-	-	0
17985	N	Y	3.31059539539258	3.09293717137381	3.09293717137381	243	0	0.850167835552725	N	0.920329218106996	0.900411522633745	N	N	ENSG00000198130	ENSG00000085832	+	+	2	1	190917164	51757583	intron	intron	HIBCH	EPS15	190776892	51592523	-	-	0.900411522633745	190795468	51736823	-	-	Y	N	nfuse-0.1.4	2	1.27272727272727	1	3	1	N	-	-	N	-	-	0
24923	N	N	3.21911343399591	3.55504469436573	3.21911343399591	0	0	0.0120018613182379	N	0.877393476122001	0.632180428366003	N	N	ENSG00000142661	ENSG00000138767	+	-	1	4	24311252	78959574	intron	intron	MYOM3	CNOT6L	24255112	78853565	-	-	0.632180428366003	24306720	78879783	-	+	Y	N	nfuse-0.1.4	1	1	1	0	1	N	-	-	N	-	-	0
6687	N	Y	3.53568860456667	3.60153211915892	3.53568860456667	0	0	0.513198346334764	Y	0.467213114754098	0.89344262295082	N	N	ENSG00000164715	ENSG00000155070	-	-	7	7	97673537	6866083	intron	intron	LMTK2	UNC93B2	97574133	6861693	+	-	0.89344262295082	97598317	6861995	-	+	N	N	nfuse-0.1.4	2	2	2	10	1	N	-	-	N	-	-	0
54884	N	Y	3.06000864534446	3.56914214935951	3.06000864534446	70	0.585271317829457	0.165278504665791	N	0.0461240310077518	0.937790697674419	N	N	ENSG00000157965	ENSG00000065154	+	-	X	10	52722817	126097450	intron	intron	AL450023.21-2	OAT	52668916	126075862	+	-	0	52685724	126086673	+	+	Y	N	nfuse-0.1.4	1	1	1	0	2	N	-	-	N	-	-	0
43874	N	N	3.45191153034816	3.64400585547602	3.45191153034816	0	0	0.464182541969346	N	0	0	N	N	ENSG00000105372	ENSG00000126746	-	+	19	12	47067322	6668930	intron	downstream	RPS19P3	ZNF384	47055828	6645904	+	-	0	47061945	6645710	-	-	Y	N	nfuse-0.1.4	6	3.6	2	5	2	N	-	-	N	-	-	0
25088	N	Y	3.43673180522133	3.48912663185998	3.43673180522133	332	0	0.838336600497109	N	0.941353649893693	0.934022856130404	N	N	ENSG00000066557	ENSG00000080573	+	-	1	19	70443863	9982147	intron	coding	LRRC40	COL5A3	70383085	9931237	-	-	0.846053330970943	70385303	9949324	-	+	Y	N	nfuse-0.1.4	1	1	1	0	3	N	-	-	N	-	-	0
3386	N	N	3.47076375903745	3.59528445727371	3.47076375903745	0	0	0.363908868311141	N	0	0	N	N	ENSG00000168065	ENSG00000020426	-	-	11	14	64095575	60505149	intron	intron	SLC22A11	MNAT1	64079666	60271223	+	+	0	64085758	60286077	-	-	Y	N	nfuse-0.1.4	1	1	1	0	1	N	-	-	N	-	LTR	0
50686	N	Y	3.23164345288648	3.56142033732694	3.23164345288648	169	0	0.348957700275744	N	0.959641856861927	0.959641856861927	N	N	ENSG00000218902	ENSG00000138750	-	+	20	4	17940928	77288679	downstream	intron	AL121585.22-1	NUP54	17940600	77254842	+	-	0.844332876467433	17941790	77265696	-	-	Y	N	nfuse-0.1.4	2	1.125	1	1	1	N	-	-	N	-	-	0
18205	N	Y	3.57332786160156	3.57063922744582	3.57063922744582	284	0	0.692939877830426	N	0.588410900183711	0.935012247397428	N	N	ENSG00000178691	ENSG00000127603	+	+	17	1	27352162	39725376	intron	intron	SUZ12	MACF1	27288185	39322426	+	+	0.263472137170851	27348442	39494612	+	+	Y	N	nfuse-0.1.4	1	1	1	0	2	N	-	-	N	-	-	0
3505	N	Y	3.22064101730576	3.53205502892369	3.22064101730576	212	0	0.343729359734271	N	0.845302094198829	0.845302094198829	N	N	ENSG00000149262	ENSG00000137601	-	-	11	4	77383365	170770307	intron	intron	INTS4	NEK1	77267416	170557813	-	-	0.835633475086255	77333721	170754272	+	+	Y	N	nfuse-0.1.4	1	1	1	0	1	N	-	-	N	-	-	0
12244	N	Y	3.53205502892369	3.50016892023405	3.50016892023405	0	0	0.432058985917564	N	0.981352809288077	0.981352809288077	N	N	ENSG00000131242	ENSG00000118004	-	+	17	2	26889356	3669911	intron	intron	RAB11FIP4	COLEC11	26742768	3620420	+	+	0.981352809288077	26794916	3623275	-	+	Y	N	nfuse-0.1.4	4	2.16666666666667	1	5	2	N	-	-	N	-	-	0
2873	N	Y	3.46397754092232	3.448886868952	3.448886868952	258	0	0.478393664857598	N	0.976834324860285	0.976834324860285	N	N	ENSG00000197563	ENSG00000110768	+	+	18	11	58005269	18345152	utr3p	utr3p	PIGN	GTF2H1	57862440	18300719	-	+	0.722011898323418	57863765	18344280	-	+	Y	N	nfuse-0.1.4	2	1.18181818181818	1	2	1	N	-	-	N	-	-	0
11447	N	Y	3.69528790675807	3.64400585547602	3.64400585547602	143	0	0.491940141361504	N	0.894681076499258	0	Y	N	ENSG00000155052	ENSG00000144290	-	+	2	2	125389382	162542069	intron	intron	CNTNAP5	SLC4A10	124499334	162189091	+	+	0.864589955499046	124520273	162242056	-	+	N	N	nfuse-0.1.4	1	1	1	0	2	N	297	16.051	N	-	-	0
50619	N	N	3.50272957331379	3.45400817511148	3.45400817511148	1	0	0.755237861943549	N	0.552517006802721	0.267755102040816	N	N	ENSG00000088876	ENSG00000100234	+	+	20	22	2453165	31589030	intron	intron	ZNF343	TIMP3	2410463	31526802	-	+	0	2451335	31552630	-	+	Y	N	nfuse-0.1.4	1	1	1	0	2	N	-	-	N	-	-	0
44060	N	Y	3.58271458558979	3.43784458057793	3.43784458057793	471	0	0.511953020137141	N	0.966893759873618	0.952705371248025	N	N	ENSG00000059377	ENSG00000133983	+	-	7	14	139366560	69896147	intron	intron	TBXAS1	COX16	139124668	69680762	+	-	0.872304502369668	139219197	69847357	+	+	Y	N	nfuse-0.1.4	1	1	1	0	1	N	-	-	N	-	-	0
56963	N	N	3.29081809218531	3.44611852920956	3.29081809218531	0	0	0.727573387206336	N	0.00375939849624096	0.00375939849624096	N	N	ENSG00000207553	ENSG00000178425	-	+	19	6	58903901	116673545	downstream	intron	hsa-mir-518c	NT5DC1	58903801	116528692	+	+	0.00375939849624096	58904819	116579935	-	+	Y	N	nfuse-0.1.4	2	1.25	1	1	2	N	-	-	N	-	-	0
48991	N	N	3.43614916339873	3.32333310094585	3.32333310094585	15	0	0.0553624947007728	N	0.192270531400966	0.192270531400966	N	N	ENSG00000000419	ENSG00000198692	+	-	20	Y	49008499	21164427	intron	intron	DPM1	EIF1AY	48984811	21146999	-	+	0.192270531400966	48995528	21154605	-	-	Y	N	nfuse-0.1.4	2	1.25	1	1	1	N	-	-	N	-	-	0
12036	N	Y	3.69784855983781	3.49424793801946	3.49424793801946	313	0	0.409397040487116	N	0.778403755868544	0.778403755868544	N	N	ENSG00000115850	ENSG00000145907	-	+	2	5	136311220	151172539	intron	intron	LCT	G3BP1	136261885	151131664	-	+	0.626056338028169	136269588	151151570	+	+	Y	N	nfuse-0.1.4	1	1	1	0	2	N	-	-	N	-	-	0
12267	N	N	2.4388539567602	0.494089294346095	0.494089294346095	0	0	0.0392873749376626	N	0.157290109371312	0.1432449445275	N	N	ENSG00000141551	ENSG00000049323	+	+	17	2	77824862	33478080	intron	intron	CSNK1D	LTBP1	77795535	33025543	-	+	0.1432449445275	77808276	33141597	-	+	Y	N	nfuse-0.1.4	3	2	1	4	2	N	-	-	N	-	Simple_repeat,Simple_repeat	0
7368	N	Y	3.43681151080804	3.53143253430774	3.43681151080804	275	0	0.29365110192002	N	0.809015421115065	0.809015421115065	N	N	ENSG00000178385	ENSG00000171587	+	-	2	21	208598467	41140935	intron	intron	PLEKHM3	DSCAM	208401288	40304796	-	-	0.767497034400949	208488954	40607806	-	+	Y	N	nfuse-0.1.4	1	1	1	0	1	N	-	-	N	-	-	0
40419	N	N	3.6272104187567	3.32895826821511	3.32895826821511	0	0	0.478447815932323	N	0.363286784051811	0.363286784051811	N	N	ENSG00000214403	ENSG00000185591	+	+	3	12	108307782	52096488	upstream	intron	AC074043.12	SP1	108306448	52060246	-	+	0	108308124	52080852	-	+	Y	N	nfuse-0.1.4	1	1	1	0	1	N	-	-	N	-	-	0
40347	N	N	3.03855591078208	3.3755202409218	3.03855591078208	0	0.0151367028383355	0.0236943834980401	N	0.0151367028383355	0.0151367028383355	N	N	ENSG00000129680	ENSG00000126746	+	+	X	12	135161404	6668930	intron	utr3p	MAP7D3	ZNF384	135123047	6645904	-	-	0.0151367028383355	135160330	6646322	-	-	Y	N	nfuse-0.1.4	10	4	1	16	1	N	-	-	N	-	-	0
2748	N	N	3.22953746055335	2.87895660859068	2.87895660859068	3	0	0.681399046781833	N	0	0	N	N	ENSG00000157833	ENSG00000168065	-	+	2	11	26266017	64095575	intron	intron	FAM59B	SLC22A11	26249464	64079666	+	+	0.00228832951945079	26251214	64084961	-	+	Y	N	nfuse-0.1.4	1	1	1	0	3	N	-	-	N	-	-	0
25036	N	Y	3.5816815158199	3.76848670091893	3.5816815158199	15	0	0.113635205618214	N	0.987702172456694	0.987702172456694	N	N	ENSG00000174514	ENSG00000160633	+	+	1	19	203837960	5619488	intron	intron	MFSD4	SAFB	203804785	5574164	+	+	0.139152071968609	203831337	5576881	+	+	Y	N	nfuse-0.1.4	2	2	2	4	1	N	-	-	N	-	-	0
28074	N	N	3.44611852920956	3.51463709758841	3.44611852920956	7	0	0.354408817694007	N	0	0	N	N	ENSG00000176927	ENSG00000177455	-	+	17	16	25459595	28858162	intron	coding	EFCAB5	CD19	25292812	28850761	+	+	0	25409987	28855337	-	+	Y	N	nfuse-0.1.4	1	1	1	0	8	N	-	-	N	-	-	0
11767	N	N	0.494089294346095	0.389975000480771	0.389975000480771	0	0	0.0278672209283362	N	0	0	N	N	ENSG00000049323	ENSG00000088876	+	-	2	20	33478080	2453165	intron	intron	LTBP1	ZNF343	33025543	2410463	+	-	0	33141622	2446401	+	+	Y	N	nfuse-0.1.4	2	1.8	1	4	4	N	-	-	N	Simple_repeat	-	1
48886	N	Y	3.73080759109069	3.73233517440054	3.73080759109069	190	0	0.670771442871599	N	0.771105769230769	0.721346153846154	N	N	ENSG00000175176	ENSG00000101425	+	-	X	20	46292356	36399319	intron	intron	ZNF674	BPI	46243490	36365966	-	+	0.820865384615385	46278872	36396354	-	-	Y	N	nfuse-0.1.4	1	1	1	0	3	N	-	-	N	-	-	0
59863	N	N	3.63296356710195	2.78740852197644	2.78740852197644	0	0	0.510927849763472	N	0.25323275862069	0	N	N	ENSG00000219797	ENSG00000154153	+	-	6	5	31596080	16670118	downstream	intron	AL663061.8-1	FAM134B	31594910	16526148	-	-	0	31594754	16640728	-	+	Y	N	nfuse-0.1.4	1	1	1	0	1	N	-	-	N	-	LINE	0
57360	N	Y	3.28764558274389	2.5195810220322	2.5195810220322	354	0	0.0633037067531997	N	0	0.952515469464622	N	N	ENSG00000186529	ENSG00000158470	-	-	19	20	15632570	47763745	intron	intron	CYP4F3	B4GALT5	15612707	47682889	+	-	0.952515469464622	15627519	47732573	-	+	Y	N	nfuse-0.1.4	1	1	1	0	2	N	-	-	N	-	-	0
12043	N	Y	3.41319935075004	3.6623288755052	3.41319935075004	205	0	0.848551077079161	N	0.372397360703812	0.957086999022483	N	N	ENSG00000135903	ENSG00000120705	-	-	2	5	222871944	137906802	intron	intron	PAX3	ETF1	222772851	137869687	-	-	0	222827021	137903373	+	+	Y	N	nfuse-0.1.4	1	1	1	0	4	N	-	-	N	-	-	0
48905	N	Y	3.59169073442408	3.448886868952	3.448886868952	192	0	0.630957207318728	N	0.900520833333333	0.900520833333333	N	N	ENSG00000169891	ENSG00000064655	-	+	X	20	17081324	45250897	intron	intron	REPS2	EYA2	16874735	44956916	+	+	0.900520833333333	16916007	44979514	-	+	Y	N	nfuse-0.1.4	1	1	1	0	2	N	-	-	N	-	-	0
44002	N	Y	3.54193626645188	3.50848272165904	3.50848272165904	345	0.96783543712015	0.0730971683207852	N	0.96783543712015	0.96783543712015	N	N	ENSG00000126746	ENSG00000113312	-	+	12	5	6668930	159425128	coding	intron	ZNF384	TTC1	6645904	159368758	-	+	0.96783543712015	6647160	159377571	+	+	Y	N	nfuse-0.1.4	6	2	1	4	1	N	-	-	N	-	-	0
40225	N	Y	3.49061436237648	3.32995148519165	3.32995148519165	239	0	0.188481606664337	N	0.94405528654036	0.932866343848432	N	N	ENSG00000151062	ENSG00000147099	+	-	12	X	1898131	71709623	intron	intron	CACNA2D4	HDAC8	1771384	71466091	-	-	0.932866343848432	1867088	71495565	-	+	Y	N	nfuse-0.1.4	4	1.88888888888889	1	6	1	N	-	-	N	-	-	0
27796	N	N	3.51935717616377	3.16935896602371	3.16935896602371	0	0	0.0556082885013151	N	0	0.00310559006211186	N	N	ENSG00000135048	ENSG00000073910	+	+	9	13	73573228	31768776	intron	intron	TMEM2	FRY	73371332	31503437	-	+	0.00310559006211186	73448408	31717984	-	+	Y	N	nfuse-0.1.4	1	1	1	0	1	N	-	-	N	-	-	0
7404	N	Y	3.49061436237648	3.08611110046532	3.08611110046532	0	0	0.41877612648389	N	0.850485436893204	0.850485436893204	N	N	ENSG00000176407	ENSG00000008086	-	+	2	X	85140106	18581668	intron	intron	KCMF1	CDKL5	85051727	18353646	+	+	0.850485436893204	85133511	18359431	-	+	Y	N	nfuse-0.1.4	1	1	1	0	1	N	-	-	N	-	-	0
57420	N	Y	3.44768596531277	3.69784855983781	3.44768596531277	420	0	0.0350625313773191	N	0	0.85329131652661	N	N	ENSG00000132549	ENSG00000187244	-	+	8	19	100958983	50016517	intron	intron	VPS13B	BCAM	100094670	50004178	+	+	0.85329131652661	100904134	50005571	-	+	Y	N	nfuse-0.1.4	2	2	2	13	1	N	-	-	N	-	-	0
39715	N	Y	3.45612774781375	3.24784690021339	3.24784690021339	297	0	0.145516808366957	N	0.985124880647269	0.985124880647269	N	N	ENSG00000141293	ENSG00000139266	+	+	17	12	43862599	56439956	intron	intron	SKAP1	MARCH9	43565801	56435167	-	+	0.985124880647269	43685927	56435940	-	+	Y	N	nfuse-0.1.4	11	4.23076923076923	2	26	1	N	-	-	N	-	-	0
40377	N	Y	3.64809409186561	3.85851143702264	3.64809409186561	1	0	0.194766478368673	N	0	0.955260469867211	N	N	ENSG00000153179	ENSG00000177873	-	+	12	3	63375459	40504881	intron	intron	RASSF3	ZNF619	63290560	40493641	+	+	0.00454545454545452	63359195	40498869	-	+	Y	N	nfuse-0.1.4	2	1.08333333333333	1	1	2	N	-	-	N	-	-	0
57377	N	Y	3.28077542624273	3.54768941479713	3.28077542624273	157	0	0.382722449969405	N	0.882327209098863	0.90586176727909	N	N	ENSG00000124459	ENSG00000164796	-	-	19	8	49131251	114518418	intron	intron	ZNF45	CSMD3	49108623	113304337	-	-	0.90586176727909	49119457	114389196	+	+	Y	N	nfuse-0.1.4	2	1.1	1	1	1	N	-	-	N	-	-	0
18483	N	Y	3.61720120015252	3.35616415112274	3.35616415112274	0	0	0.18500637860727	N	0.524257425742575	0.969306930693069	N	N	ENSG00000162669	ENSG00000116147	+	+	1	1	91643014	173979529	intron	intron	HFM1	TNR	91498912	173558558	-	-	0.969306930693069	91515209	173834366	-	-	N	Y	nfuse-0.1.4	3	1.25	1	1	1	N	-	-	N	-	-	0
10595	N	N	3.21551971114628	3.37188666527882	3.21551971114628	0	0	0.237372064433269	Y	0	0	N	N	ENSG00000204634	ENSG00000168754	+	-	2	2	101134278	97001446	intron	intron	TBC1D8	FAM178B	100990123	96905350	-	-	0	101025929	96933652	-	+	N	N	nfuse-0.1.4	1	1	1	0	1	N	-	-	N	-	-	0
44203	N	Y	3.29400764533596	3.81401560385573	3.29400764533596	275	0	0.671032140362636	N	0.91833084947839	0.91833084947839	N	N	ENSG00000128268	ENSG00000126804	+	+	22	14	38218143	64070161	intron	intron	MGAT3	ZBTB1	38183271	64040456	+	+	0.91833084947839	38204157	64061809	+	+	Y	N	nfuse-0.1.4	1	1	1	0	2	N	-	-	N	-	-	0
43753	N	N	3.18867520302942	3.35781971550858	3.18867520302942	0	0	0.533361991022402	N	0	0.186718992047919	N	N	ENSG00000126746	ENSG00000014164	+	-	12	8	6668930	144694763	coding	intron	ZNF384	ZC3H3	6645904	144590968	-	-	0.186718992047919	6647419	144662237	-	+	Y	N	nfuse-0.1.4	3	1.5	1	1	1	N	-	-	N	-	-	0
7293	N	Y	3.49168728493972	3.40488554932505	3.40488554932505	154	0	0.280492316381333	N	0.882126348228043	0.882126348228043	N	N	ENSG00000143951	ENSG00000171408	+	+	2	6	63669355	136558402	intron	intron	C2orf86	PDE7B	63202041	136214527	-	+	0.882126348228043	63459659	136552513	-	+	Y	N	nfuse-0.1.4	1	1	1	0	1	N	-	-	N	-	-	0
4294	N	Y	3.48337348351473	3.49168728493972	3.48337348351473	0	0	0.742106776596115	N	0.785146491028844	0.785146491028844	N	N	ENSG00000183036	ENSG00000213444	-	-	21	X	40223190	134719185	intron	intron	PCP4	CT45A3	40161217	134711154	+	+	0.785146491028844	40190354	134718416	-	-	Y	N	nfuse-0.1.4	1	1	1	0	2	N	-	-	N	-	-	0
9754	N	N	3.54400240599166	3.55397177180249	3.54400240599166	0	0	0.254293151224761	Y	0.581418640273359	0	N	N	ENSG00000144290	ENSG00000155052	-	+	2	2	162542069	125389382	intron	intron	SLC4A10	CNTNAP5	162189091	124499334	+	+	0.624720160245081	162226636	124519988	-	+	N	N	nfuse-0.1.4	1	1	1	0	4	N	-	-	N	-	-	0
59837	N	N	2.13167308746225	2.97995327505158	2.13167308746225	0	0	0.34274655822255	N	0.204419889502762	0.469613259668508	N	N	ENSG00000184347	ENSG00000137364	+	-	5	6	168660291	18263353	intron	intron	SLIT3	TPMT	168025857	18236526	-	-	0	168045954	18258634	-	+	Y	N	nfuse-0.1.4	3	2.8	2	5	2	N	-	-	N	Simple_repeat	-	1
28050	N	N	3.33204812995497	3.56488607910057	3.33204812995497	3	0	0.87134431455644	N	0	0.00829684601113156	N	N	ENSG00000177455	ENSG00000176927	-	+	16	17	28858162	25459595	coding	intron	CD19	EFCAB5	28850761	25292812	+	+	0.00829684601113156	28856095	25410577	-	+	Y	N	nfuse-0.1.4	1	1	1	0	8	N	-	-	N	-	-	0
25061	N	Y	3.56232542602083	3.40744620240479	3.40744620240479	0	0	0.659893679174233	N	0.935888030888031	0.935888030888031	N	N	ENSG00000080573	ENSG00000066557	+	-	19	1	9982147	70443863	intron	intron	COL5A3	LRRC40	9931237	70383085	-	-	0.650945945945946	9959773	70385420	-	+	Y	N	nfuse-0.1.4	1	1	1	0	1	N	-	-	N	-	-	0
52391	N	Y	3.15103594599453	3.59169073442408	3.15103594599453	205	0	0.220597192648737	N	0.750796178343949	0.750796178343949	N	N	ENSG00000130997	ENSG00000112339	+	-	4	6	2200756	135417715	intron	utr3p	POLN	HBS1L	2043443	135323218	-	-	0.0170293701344659	2091913	135323979	-	+	Y	N	nfuse-0.1.4	1	1	1	0	1	N	-	-	N	-	-	0
50644	N	Y	3.34785034969775	3.55231620741665	3.34785034969775	225	0	0.373614355953141	N	0.923418803418803	0.923418803418803	N	N	ENSG00000131773	ENSG00000101391	+	-	8	20	136729028	31452998	intron	intron	KHDRBS3	CDK5RAP1	136538890	31410308	+	-	0.751111111111111	136637755	31424643	+	+	Y	N	nfuse-0.1.4	1	1	1	0	1	N	-	-	N	-	-	0
57312	N	N	0.494089294346095	3.64127736852694	0.494089294346095	5	0	0.0999922061891054	N	0	0.106870229007633	N	N	ENSG00000049323	ENSG00000161298	+	+	2	19	33478080	41811584	intron	intron	LTBP1	ZNF382	33025543	41788061	+	+	0.106870229007633	33141363	41808786	+	+	Y	N	nfuse-0.1.4	3	1.42857142857143	1	2	3	N	-	-	N	Simple_repeat	-	0.930434782608696
26182	N	Y	3.60785432895764	3.35719722089263	3.35719722089263	145	0	0.732254072167878	N	0.94679802955665	0.94679802955665	N	N	ENSG00000120705	ENSG00000134762	+	-	5	18	137906802	26876779	intron	intron	ETF1	DSC3	137869687	26824050	-	-	0.94679802955665	137892153	26836868	-	+	Y	N	nfuse-0.1.4	1	1	1	0	3	N	-	-	N	-	-	0
25008	N	Y	3.6727393216935	3.27192306858781	3.27192306858781	306	0	0.791660152422774	N	0.934425524595803	0.934425524595803	N	N	ENSG00000078403	ENSG00000088280	-	-	10	1	22072560	23683285	intron	intron	MLLT10	ASAP3	21863108	23627643	+	-	0.914753181974544	21914875	23650226	-	+	Y	N	nfuse-0.1.4	1	1	1	0	5	N	-	-	N	-	-	0
40535	N	Y	3.5246463161926	2.70208093650913	2.70208093650913	1	0	0.500191886463911	N	0.953951048951049	0.948834498834499	N	N	ENSG00000187569	ENSG00000122705	-	+	12	9	7761417	36202055	intron	intron	DPPA3	CLTA	7755317	36180892	+	+	0.585559440559441	7759497	36191270	-	+	Y	N	nfuse-0.1.4	1	1	1	0	1	N	-	-	N	-	Low_complexity	0
7748	N	Y	3.14478828410932	2.45500397092462	2.45500397092462	220	0	0.137187971872774	N	0.908313397129186	0.908313397129186	N	N	ENSG00000144535	ENSG00000158169	-	+	2	9	232916529	97119812	intron	intron	DIS3L2	FANCC	232534537	96901158	+	-	0.908313397129186	232577158	97109630	-	-	Y	N	nfuse-0.1.4	5	3.75	2	4	1	N	-	-	N	-	Low_complexity	0
30670	N	Y	3.08035795212007	3.329991337985	3.08035795212007	465	0	0.120457855319055	N	0	0.0067916979244812	N	N	ENSG00000174225	ENSG00000177200	+	+	X	16	100132349	51918914	upstream	intron	ARL13A	CHD9	100111356	51646446	+	+	0.0207151787946988	100110691	51680599	+	+	Y	N	nfuse-0.1.4	4	2	1	2	1	N	-	-	N	Simple_repeat	Simple_repeat	0.266968325791855
50627	N	Y	3.75016368088976	3.07829181258029	3.07829181258029	479	0	0.375023603509248	N	0.980992146336614	0.980992146336614	N	N	ENSG00000104343	ENSG00000125844	+	-	8	20	74923937	17610928	intron	intron	UBE2W	RRBP1	74867748	17542323	-	-	0.0971269509891639	74896730	17550855	-	+	Y	N	nfuse-0.1.4	1	1	1	0	1	N	-	-	N	-	-	0
39522	N	N	3.49847350305486	2.53171252868376	2.53171252868376	0	0	0.310858020257872	N	0.162469135802469	0.336296296296296	N	N	ENSG00000197653	ENSG00000075213	-	+	12	7	122986218	83662153	intron	intron	DNAH10	SEMA3A	122812995	83425601	+	-	0	122817543	83484431	-	-	Y	N	nfuse-0.1.4	1	1	1	0	1	N	-	-	N	-	Low_complexity	0
7279	N	N	2.64571743186095	3.55231620741665	2.64571743186095	9	0.00826446280991733	0.0160656696293693	N	0.041882616612971	0.041882616612971	N	N	ENSG00000115137	ENSG00000111799	-	-	2	6	25048435	75972343	coding	coding	DNAJC27	COL12A1	25020009	75850762	-	-	0.041882616612971	25048219	75950067	+	+	Y	N	nfuse-0.1.4	3	1.4	1	1	1	N	-	-	N	Low_complexity	-	0.682926829268293
2984	N	Y	0.999525689293649	3.37295958784206	0.999525689293649	0	0	0.00876436816504286	N	0	0.7344	N	N	ENSG00000187079	ENSG00000204218	-	-	11	6	12922874	33374716	intron	intron	TEAD1	RGL2	12652545	33367416	+	-	0	12836345	33374599	-	+	Y	N	nfuse-0.1.4	19	8.5	2	4	1	N	8	15.1347	N	Simple_repeat	-	0.894736842105263
23760	N	Y	3.55913293075533	3.34359427943881	3.34359427943881	338	0	0.849085036642405	N	0.917442430181284	0.917442430181284	N	N	ENSG00000142655	ENSG00000141431	-	+	1	18	10613400	29581375	intron	intron	PEX14	ASXL3	10457590	29412539	+	+	0.904741265593789	10473117	29542784	-	+	Y	N	nfuse-0.1.4	1	1	1	0	4	N	-	-	N	-	-	0
23774	N	Y	3.42100929106525	3.56658149627977	3.42100929106525	257	0	0.525282328193315	N	0.815008337965536	0.815008337965536	N	N	ENSG00000141431	ENSG00000142655	-	+	18	1	29581375	10613400	intron	intron	ASXL3	PEX14	29412539	10457590	+	+	0.928849360755975	29543110	10477175	-	+	Y	N	nfuse-0.1.4	1	1	1	0	8	N	-	-	N	-	-	0
27893	N	Y	3.73080759109069	3.47233119514066	3.47233119514066	0	0	0.960441546287147	N	0.648916408668731	0.804953560371517	N	N	ENSG00000099797	ENSG00000027001	-	+	19	13	14537791	23361559	intron	intron	GPSN2	MIPEP	14501382	23202329	+	-	0.804953560371517	14521028	23282145	-	-	Y	N	nfuse-0.1.4	1	1	1	0	2	N	-	-	N	-	-	0
24221	N	Y	3.36716658670346	3.11232376639641	3.11232376639641	352	0	0.254851304149591	N	0.00903444381705243	0.975225861095426	N	N	ENSG00000117758	ENSG00000213689	-	+	1	3	28023549	48484048	intron	intron	STX12	TREX1	27972281	48463254	+	+	0.0214215132693393	27975978	48481844	-	+	Y	N	nfuse-0.1.4	1	1	1	0	1	N	-	-	N	-	Low_complexity	0
11781	N	N	3.64759957832565	3.6769648867289	3.64759957832565	14	0.160798548094374	0.330839928727956	N	0.811179673321234	0.444029038112523	N	N	ENSG00000157827	ENSG00000132561	+	+	2	8	153214594	99117116	intron	intron	FMNL2	MATN2	152899997	98950487	+	+	0.444029038112523	152988349	99054077	+	+	Y	N	nfuse-0.1.4	2	1.09302325581395	1	4	1	N	-	-	N	-	Low_complexity	0
50673	N	Y	3.23743645402508	3.46401739371567	3.23743645402508	310	0	0.903980849658227	N	0.616515837104072	0.731561085972851	N	N	ENSG00000172264	ENSG00000145348	-	-	20	4	15981842	107457244	intron	intron	C20orf133	AC004053.1	13924365	107186689	+	-	0.731561085972851	14108051	107237751	-	+	Y	N	nfuse-0.1.4	1	1	1	0	1	N	-	-	N	-	-	0
54514	N	Y	3.19041047300196	3.26676190963498	3.19041047300196	250	0	0.351099090068485	N	0.823716814159292	0.832530973451328	N	N	ENSG00000218336	ENSG00000172058	-	-	4	5	183958498	70250113	intron	intron	ODZ3	SERF1A	183482168	70232270	+	+	0.832530973451328	183949870	70241889	-	-	Y	N	nfuse-0.1.4	2	2	2	5	2	N	-	-	N	-	-	0
15846	N	Y	3.54296933622177	3.21808036422602	3.21808036422602	236	0.563761097659403	0.452876923134479	N	0.630145278450363	0.848264729620662	N	N	ENSG00000107263	ENSG00000204815	+	+	9	17	133605282	37371174	intron	intron	RAPGEF1	TTC25	133441978	37340424	-	+	0.933615819209039	133527417	37358683	-	+	Y	N	nfuse-0.1.4	10	3.06666666666667	1	11	3	N	-	-	N	-	-	0
25111	N	Y	3.38230645903694	3.61207989399303	3.38230645903694	364	0	0.881322831259813	N	0.910502958579882	0.904110312764159	N	N	ENSG00000196189	ENSG00000124302	-	-	1	19	154414167	38956253	intron	intron	SEMA4A	CHST8	154386434	38867274	+	+	0.904110312764159	154387356	38869880	-	-	Y	N	nfuse-0.1.4	1	1	1	0	4	N	-	-	N	-	-	0
50690	N	N	3.24780704742004	3.69784855983781	3.24780704742004	19	0	0.150069068631975	N	0	0.0289062192509462	N	N	ENSG00000101190	ENSG00000169744	-	-	20	4	60963560	16509425	coding	intron	TCFL5	LDB2	60942913	16112265	-	-	0.0289062192509462	60963161	16258187	+	+	Y	N	nfuse-0.1.4	1	1	1	0	4	N	-	-	N	-	-	0
23720	N	Y	3.35104284496326	3.58527523866953	3.35104284496326	0	0	0.555778564337128	N	0.923436376707405	0.923436376707405	N	N	ENSG00000158156	ENSG00000186094	+	-	1	1	28167191	50262172	downstream	intron	XKR8	AGBL4	28159091	48771114	+	-	0.923436376707405	28167741	48791308	+	+	N	Y	nfuse-0.1.4	1	1	1	0	1	N	-	-	N	-	-	0
7292	N	Y	3.70466528317649	3.56079784271098	3.56079784271098	315	0	0.751593992375486	N	0.780885780885781	0.780885780885781	N	N	ENSG00000116127	ENSG00000120256	-	-	2	6	73690554	150227173	intron	intron	ALMS1	LRP11	73466394	150181627	+	-	0.506993006993007	73474888	150201714	-	+	Y	N	nfuse-0.1.4	1	1	1	0	6	N	-	-	N	-	-	0
7197	N	N	3.63399663687184	3.30484224704734	3.30484224704734	61	0	0.334550050469498	N	0.675695394436844	0.490378476972184	N	N	ENSG00000148200	ENSG00000105778	+	-	9	7	126573410	33045041	intron	intron	NR6A1	AVL9	126319380	32501663	-	+	0.490378476972184	126521539	32529935	-	-	Y	N	nfuse-0.1.4	1	1	1	0	4	N	-	-	N	-	-	0
26280	N	N	3.71873223294673	3.43784458057793	3.43784458057793	4	0	0.0196004470300555	N	0	0.125828395874479	N	N	ENSG00000213995	ENSG00000198336	-	+	13	17	110091380	42656044	intron	intron	CARKD	MYL4	110065882	42641427	+	+	0	110076477	42646606	-	+	Y	N	nfuse-0.1.4	4	2.44444444444444	2	9	1	N	-	-	N	-	LTR	0
59255	N	Y	3.28975157507702	3.27088999881792	3.27088999881792	0	0	0.241636678554032	Y	0.920575539568345	0.920575539568345	N	N	ENSG00000142552	ENSG00000187135	-	+	19	19	54738701	34747045	intron	coding	RCN3	VSTM2B	54722687	34709331	+	+	0.602877697841727	54734272	34712642	-	+	N	N	nfuse-0.1.4	1	1	1	0	1	N	-	-	N	-	-	0
30764	N	N	3.38652267650252	3.82129633551083	3.38652267650252	151	0	0.729173087306576	N	0.10933014354067	0.545933014354067	N	N	ENSG00000140660	ENSG00000132549	-	+	16	8	12054642	100958983	intron	intron	RUNDC2A	VPS13B	11978103	100094670	+	+	0.545933014354067	11998016	100904270	-	+	Y	N	nfuse-0.1.4	1	1	1	0	2	N	-	-	N	Simple_repeat	-	0.0972222222222222
32875	N	N	3.26088078021373	3.43101850966944	3.26088078021373	2	0	0.112394531702644	N	0	0	N	N	ENSG00000111913	ENSG00000196511	+	-	6	7	25019174	144164079	intron	intron	FAM65B	TPK1	24912492	143779976	-	-	0	24977023	144132131	-	+	Y	N	nfuse-0.1.4	9	5.25	3	4	1	N	-	-	N	-	-	0
26272	N	Y	3.25256697878875	3.20910421539172	3.20910421539172	286	0	0.752190775905761	N	0.964410589410589	0.946615884115884	N	N	ENSG00000083457	ENSG00000102755	+	-	17	13	3651293	27967265	intron	intron	ITGAE	FLT1	3564672	27774389	-	-	0	3568502	27825722	-	+	Y	N	nfuse-0.1.4	12	8.375	2	8	1	N	-	-	N	-	Low_complexity	0
21615	N	Y	3.40744620240479	3.54040868314203	3.40744620240479	0	0	0.666263732054546	N	0.895411605937922	0.895411605937922	Y	N	ENSG00000160062	ENSG00000143498	-	-	1	1	32844129	220829878	intron	intron	ZBTB8	TAF1A	32777359	220786452	+	-	0.895411605937922	32797079	220800330	-	+	N	N	nfuse-0.1.4	1	1	1	0	6	N	-	-	N	-	-	0
17982	N	Y	3.6581033104698	3.12639071616664	3.12639071616664	0	0	0.973529098524338	N	0.329901293396868	0.846834581347855	N	N	ENSG00000176946	ENSG00000092607	+	+	2	1	242225537	119333702	intron	intron	THAP4	TBX15	242172493	119227189	-	-	0.0235704560925799	242173235	119255796	-	-	Y	N	nfuse-0.1.4	1	1	1	0	2	N	-	-	N	-	-	0
43627	N	Y	3.52105259334297	3.61104682422314	3.52105259334297	254	0	0.64851930963911	N	0.886857439430041	0.794286253509165	N	N	ENSG00000100991	ENSG00000047617	+	-	20	12	33144279	5925659	intron	intron	TRPC4AP	ANO2	33053876	5542081	-	-	0.321144636580245	33128387	5693211	-	+	Y	N	nfuse-0.1.4	2	1.16326530612245	1	8	3	N	398	15.2758	N	-	-	0
44244	N	Y	3.41576000382978	3.34615493251855	3.34615493251855	238	0	0.355415556557328	N	0.864473867595819	0.864473867595819	N	N	ENSG00000129562	ENSG00000157106	+	-	14	16	22127970	18844887	intron	intron	DAD1	SMG1	22103647	18723677	-	-	0.784752613240418	22118266	18806904	-	+	Y	N	nfuse-0.1.4	2	1.57142857142857	1	4	2	N	-	-	N	-	-	0
24529	N	Y	3.71617157986699	3.38127338926705	3.38127338926705	256	0	0.614413594368669	N	0.656021546748749	0.656021546748749	N	N	ENSG00000117305	ENSG00000175727	+	-	1	12	24025264	121194916	intron	intron	HMGCL	MLXIP	24000955	121001035	-	+	0.823600793204487	24020298	121032199	-	-	Y	N	nfuse-0.1.4	1	1	1	0	2	N	-	-	N	-	-	0
56976	N	Y	3.6272104187567	3.80400638525155	3.6272104187567	196	0	0.416352067523641	N	0.943685021178283	0.924913361571043	N	N	ENSG00000207553	ENSG00000178425	-	-	19	6	58903901	116673545	downstream	intron	hsa-mir-518c	NT5DC1	58903801	116528692	+	+	0.924913361571043	58904726	116579961	-	-	Y	N	nfuse-0.1.4	1	1	1	0	1	N	-	-	N	-	-	0
26287	N	Y	2.87269959913566	3.20703807585194	2.87269959913566	260	0	0.141879082584014	N	0	0.771153846153846	N	N	ENSG00000102547	ENSG00000214719	-	+	13	17	48916263	25985463	intron	intron	CAB39L	LRRC37B2	48780790	25927652	-	+	0.771153846153846	48807573	25940204	+	+	Y	N	nfuse-0.1.4	1	1	1	0	2	N	-	-	N	-	-	0
24267	N	Y	3.68527868815389	3.4797797606651	3.4797797606651	169	0	0.125592166755592	N	0.654320987654321	0.834074074074074	N	N	ENSG00000116539	ENSG00000151276	+	+	1	3	153798948	65999023	intron	intron	ASH1L	AC121493.1	153571677	65314946	-	-	0.834074074074074	153636894	65673612	-	-	Y	N	nfuse-0.1.4	1	1	1	0	9	N	-	-	N	-	-	0
54844	N	Y	3.54400240599166	3.22276059000802	3.22276059000802	211	0	0.222684494323409	N	0.912603199174406	0.912603199174406	N	N	ENSG00000164663	ENSG00000107951	+	-	6	10	41971077	30694268	intron	intron	USP49	MTPAP	41870085	30641765	-	-	0.458139834881321	41908111	30692298	-	+	Y	N	nfuse-0.1.4	1	1	1	0	1	N	-	-	N	-	-	0
27977	N	Y	3.71873223294673	3.51104337473878	3.51104337473878	212	0	0.765718165890811	N	0.518708359771574	0.939205266497462	N	N	ENSG00000177548	ENSG00000106524	-	-	16	7	28844033	16651937	upstream	intron	RABEP2	ANKMY2	28823243	16605932	-	-	0.939205266497462	28844814	16624439	+	+	Y	N	nfuse-0.1.4	1	1	1	0	2	N	-	-	N	-	-	0
7654	N	N	3.31592438821476	3.48374420587532	3.31592438821476	13	0	0.337033675884627	N	0	0	N	N	ENSG00000115568	ENSG00000161057	+	+	2	7	219231844	102795891	intron	intron	ZNF142	PSMC2	219210883	102775325	-	+	0	219219015	102782117	-	+	Y	N	nfuse-0.1.4	16	5.57142857142857	2	14	2	N	-	-	N	-	-	0
24653	N	Y	3.51935717616377	3.37080016234644	3.37080016234644	236	0	0.72699999539153	N	0.896274717514124	0.896274717514124	N	N	ENSG00000138623	ENSG00000009307	+	+	15	1	72513329	115102147	intron	intron	SEMA7A	CSDE1	72489376	115061061	-	-	0.896274717514124	72502012	115079183	-	-	Y	N	nfuse-0.1.4	1	1	1	0	8	N	-	-	N	-	-	0
37169	N	Y	3.4482245215427	3.49640736351508	3.4482245215427	147	0	0.464996995670933	N	0.288152120916626	0.921696733300829	N	N	ENSG00000188001	ENSG00000164776	-	-	3	7	190523964	56128121	intron	utr5p	TPRG1	PHKG1	190372457	56115471	+	-	0.921696733300829	190433812	56128103	-	+	Y	N	nfuse-0.1.4	4	2.16666666666667	1	3	4	N	-	-	N	-	-	0
48711	N	Y	3.38383404234679	3.61464054707278	3.38383404234679	266	0	0.746395356291394	N	0.311024728362683	0.662841888347696	N	N	ENSG00000062598	ENSG00000198838	+	+	20	15	44468678	31945591	intron	intron	ELMO2	RYR3	44428096	31390469	-	+	0.662841888347696	44444509	31712767	-	+	Y	N	nfuse-0.1.4	1	1	1	0	4	N	-	-	N	-	-	0
2978	N	Y	3.39231567764112	3.38024031949716	3.38024031949716	261	0	0.745259224395009	N	0.93095861310269	0.93095861310269	N	N	ENSG00000167257	ENSG00000118689	-	+	11	6	116661602	109112664	intron	intron	RNF214	FOXO3	116608614	108987719	+	+	0.901369447289557	116653631	109107175	-	+	Y	N	nfuse-0.1.4	1	1	1	0	3	N	-	-	N	-	-	0
24204	N	Y	3.4555052531978	3.43780472778458	3.43780472778458	205	0	0.572292580063662	N	0.873857780831329	0.957952593610443	N	N	ENSG00000185008	ENSG00000084073	-	+	3	1	77779351	40532443	intron	downstream	ROBO2	ZMPSTE24	76069335	40496320	+	+	0.957952593610443	76483926	40533355	-	+	Y	N	nfuse-0.1.4	2	1.38461538461538	1	5	3	N	-	-	N	-	-	0
3441	N	Y	3.58271458558979	3.42779550918039	3.42779550918039	154	0	0.567757152186332	N	0.922077922077922	0.922077922077922	N	N	ENSG00000101443	ENSG00000151116	+	-	20	11	43543585	18566857	intron	intron	WFDC2	UEVLD	43531808	18509821	+	-	0.922077922077922	43534734	18511839	+	+	Y	N	nfuse-0.1.4	1	1	1	0	3	N	-	-	N	-	-	0
24710	N	Y	3.47907756046244	3.71769916317684	3.47907756046244	464	0	0.86145232984201	N	0.939098672494738	0.939098672494738	N	N	ENSG00000138623	ENSG00000009307	-	-	15	1	72513329	115102147	intron	intron	SEMA7A	CSDE1	72489376	115061061	-	-	0.939098672494738	72501234	115079178	+	+	Y	N	nfuse-0.1.4	1	1	1	0	8	N	-	-	N	-	-	0
7229	N	Y	3.55504469436573	3.68953475841283	3.55504469436573	330	0	0.725778774906738	N	0.935974423130386	0.935974423130386	N	N	ENSG00000165091	ENSG00000091073	+	+	9	7	74645515	75973241	intron	intron	TMC1	DTX2	74211091	75928954	+	+	0.935974423130386	74623052	75932392	+	+	Y	N	nfuse-0.1.4	1	1	1	0	2	N	-	-	N	-	-	0
44223	N	Y	3.57848902055439	3.40951234194457	3.40951234194457	207	0	0.51636679307696	N	0.786513859275053	0.776347852573865	N	N	ENSG00000157106	ENSG00000129562	+	-	16	14	18844887	22127970	intron	intron	SMG1	DAD1	18723677	22103647	-	-	0.512031678342979	18812756	22118520	-	+	Y	N	nfuse-0.1.4	1	1	1	0	1	N	-	-	N	-	-	0
37273	N	N	3.41782614336956	3.16572539038072	3.16572539038072	1	0	0.0947701965558658	N	0	0	N	N	ENSG00000204752	ENSG00000144962	-	-	8	3	146023229	174341700	intron	intron	AF235103.4-4	SPATA16	146003056	174089842	-	-	0	146017528	174095095	+	+	Y	N	nfuse-0.1.4	1	1	1	0	2	N	-	-	N	-	-	0
24157	N	Y	3.57336771439491	3.36873402280666	3.36873402280666	159	0	0.785007418383875	N	0.416784818409859	0.905933035227397	N	N	ENSG00000116539	ENSG00000151276	-	-	1	3	153798948	65999023	intron	intron	ASH1L	AC121493.1	153571677	65314946	-	-	0.905933035227397	153635752	65673722	+	+	Y	N	nfuse-0.1.4	1	1	1	0	8	N	-	-	N	-	-	0
61168	N	N	3.04124454493782	3.26932256271472	3.04124454493782	0	0	0.0789806188420556	Y	0.0343291404612158	0	N	N	ENSG00000213316	ENSG00000153015	-	+	5	5	179156117	64350346	coding	intron	LTC4S	SDCCAG10	179153592	64100511	+	+	0	179155591	64184730	-	+	N	N	nfuse-0.1.4	1	1	1	0	2	N	-	-	N	-	LINE	0
44266	N	N	3.23999710710482	3.67489874718912	3.23999710710482	149	0	0.747475000602376	N	0.841157524887761	0.76703103650205	N	N	ENSG00000176988	ENSG00000021645	-	+	X	14	146915874	79400511	intron	intron	FMR1NB	NRXN3	146870541	77779190	+	+	0.364630099551044	146882658	78177240	-	+	Y	N	nfuse-0.1.4	1	1	1	0	2	N	-	-	N	-	-	0
54848	N	Y	3.40165320126619	3.33524062522047	3.33524062522047	275	0	0.76238175097169	N	0.673917355371901	0.746380165289256	N	N	ENSG00000065665	ENSG00000112053	-	-	10	6	12251962	36100355	coding	intron	SEC61A2	SLC26A8	12211642	36019273	+	-	0.746380165289256	12237833	36060530	-	+	Y	N	nfuse-0.1.4	1	1	1	0	4	N	-	-	N	-	-	0
40509	N	N	3.37820887507754	3.43461223251907	3.37820887507754	0	0	0.583054776238689	N	0.103098591549296	0.103098591549296	N	N	ENSG00000107338	ENSG00000089022	-	+	9	12	38059249	110815610	intron	intron	SHB	MAPKAPK5	37578417	110764662	-	+	0.103098591549296	38040891	110783915	+	+	Y	N	nfuse-0.1.4	1	1	1	0	2	N	-	-	N	-	-	0
12203	N	N	3.65760879692984	3.43039601505348	3.43039601505348	1	0	0.103431030431305	N	0	0	N	N	ENSG00000204815	ENSG00000161057	-	-	17	7	37371174	102795891	intron	intron	TTC25	PSMC2	37340424	102775325	+	+	0	37357464	102782224	-	-	Y	N	nfuse-0.1.4	2	1.42857142857143	1	3	2	N	-	-	N	-	-	0
44072	N	Y	3.32300859192823	3.43677165801469	3.32300859192823	0	0	0.025776375256495	N	0.231297324583544	0.231297324583544	N	N	ENSG00000217182	ENSG00000140090	-	+	2	14	33141684	92032348	intron	intron	AL133244.1	SLC24A4	33134904	91858674	-	+	0.231297324583544	33141625	91976453	+	+	Y	N	nfuse-0.1.4	1	1	1	0	1	N	-	-	N	LINE,Simple_repeat	Simple_repeat	0.854838709677419
44107	N	N	0.494089294346095	3.32320511986986	0.494089294346095	0	0	0.0278672209283362	N	0	0	N	N	ENSG00000049323	ENSG00000140105	-	+	2	14	33478080	99912433	intron	intron	LTBP1	WARS	33025543	99869878	+	-	0	33141356	99887154	-	-	Y	N	nfuse-0.1.4	4	2.53846153846154	2	13	2	N	-	-	N	Simple_repeat,Simple_repeat	Simple_repeat	1
23998	N	Y	3.49164743214637	3.24893340314576	3.24893340314576	99	0	0.198554433770205	N	0.742024202420242	0.877154382104877	N	N	ENSG00000112799	ENSG00000152078	-	-	6	1	6600215	95431462	intron	intron	LY86	TMEM56	6533340	95355572	+	+	0.385771910524386	6535502	95367233	-	-	Y	N	nfuse-0.1.4	1	1	1	0	1	N	-	-	N	-	-	0
43822	N	N	3.35041100277749	3.63399663687184	3.35041100277749	11	0	0.0406853140954766	N	0.0869216214666588	0.0869216214666588	N	N	ENSG00000126746	ENSG00000090316	+	-	12	4	6668930	1323924	utr3p	utr3p	ZNF384	MAEA	6645904	1273672	-	+	0.0869216214666588	6645921	1323681	-	-	Y	N	nfuse-0.1.4	3	2.25	2	4	1	N	233	16.0257	N	-	-	0
46523	N	N	3.4131060647942	3.49015970162987	3.4131060647942	1	0	0.243996696332167	N	0	0	N	N	ENSG00000204815	ENSG00000128918	-	-	17	15	37371174	56145908	coding	intron	TTC25	ALDH1A2	37340424	56032920	+	-	0	37360805	56038941	-	+	Y	N	nfuse-0.1.4	10	4.25	1	3	1	N	-	-	N	-	SINE	0
24679	N	Y	3.74913061111987	3.39487633072087	3.39487633072087	192	0	0.812840617253544	N	0.728693181818182	0.71060606060606	N	N	ENSG00000166938	ENSG00000143641	-	+	15	1	64413289	228484488	intron	intron	DIS3L	GALNT2	64372714	228269579	+	+	0.728693181818182	64380886	228302836	-	+	Y	N	nfuse-0.1.4	2	1.375	1	3	2	N	-	-	N	-	-	0
23439	N	Y	3.66488952858494	3.78105657260285	3.66488952858494	0	0	0.705877535427894	N	0.383084577114428	0.82089552238806	Y	N	ENSG00000162687	ENSG00000058668	+	+	1	1	194844122	201984201	intron	intron	KCNT2	ATP2B4	194461536	201862312	-	+	0.82089552238806	194688186	201932869	-	+	N	N	nfuse-0.1.4	1	1	1	0	2	N	-	-	N	-	-	0
40462	N	Y	3.29186180020947	3.35612429832939	3.29186180020947	265	0	0.776591735030976	N	0.818810946838629	0.859990277102576	N	N	ENSG00000159921	ENSG00000187569	+	+	9	12	36248450	7761417	downstream	intron	GNE	DPPA3	36204430	7755317	-	+	0.78586748262747	36204067	7759653	-	+	Y	N	nfuse-0.1.4	2	1.02564102564103	1	1	2	N	-	-	N	-	-	0
37763	N	Y	3.03334131866677	3.75744441254485	3.03334131866677	173	0	0.289850689075622	N	0.949446458312922	0.932595277750563	N	N	ENSG00000085185	ENSG00000106948	-	+	X	9	129019254	116196506	intron	intron	BCORL1	AKNA	128944350	116136257	+	-	0.932595277750563	128986022	116171890	-	-	Y	N	nfuse-0.1.4	1	1	1	0	1	N	-	-	N	Other	-	0.06
32915	N	Y	3.4722913423473	3.39128260787123	3.39128260787123	55	0	0.450547725810326	N	0.878828828828829	0.892292292292292	N	N	ENSG00000198487	ENSG00000107338	+	-	6	9	42218335	38059249	intron	intron	AL512274.9	SHB	42183124	37578417	-	-	0.286436436436436	42185561	37836012	-	+	Y	N	nfuse-0.1.4	1	1	1	0	1	N	-	-	N	-	-	0
12371	N	N	0.494089294346095	3.4797797606651	0.494089294346095	0	0	0.0539211980275293	N	0	0	N	N	ENSG00000049323	ENSG00000187775	+	-	2	17	33478080	74085071	intron	intron	LTBP1	DNAH17	33025543	73931371	+	-	0	33141464	74066750	+	+	Y	N	nfuse-0.1.4	2	1.125	1	1	3	N	-	-	N	Simple_repeat,Simple_repeat	-	1
55118	N	Y	3.30062602958175	3.56807857436608	3.30062602958175	267	0	0.835261762419998	N	0.754515638368666	0.947927559653959	N	N	ENSG00000107438	ENSG00000100505	+	+	10	14	97040771	50632529	intron	intron	PDLIM1	TRIM9	96987324	50511738	-	-	0.665248597775454	97006971	50517751	-	-	Y	N	nfuse-0.1.4	1	1	1	0	2	N	-	-	N	-	-	0
4456	N	Y	3.43568515508231	2.82917163539494	2.82917163539494	66	0	0.650841069131503	N	0.884049079754601	0.884049079754601	N	N	ENSG00000205775	ENSG00000091073	+	+	X	7	49120425	75973241	intron	intron	GAGE12I	DTX2	49084570	75928954	+	+	0.884049079754601	49090618	75933117	+	+	Y	N	nfuse-0.1.4	2	1.25	1	1	2	N	-	-	N	-	-	0
54874	N	Y	3.63296356710195	3.37448717115191	3.37448717115191	215	0.282763337893297	0.689536371880279	N	0.795075239398085	0.985362517099863	N	N	ENSG00000157965	ENSG00000065154	+	-	X	10	52722817	126097450	intron	intron	AL450023.21-2	OAT	52668916	126075862	+	-	0.985362517099863	52685695	126089541	+	+	Y	N	nfuse-0.1.4	1	1	1	0	2	N	-	-	N	-	-	0
16019	N	N	3.79040344379773	3.31013138707616	3.31013138707616	1	0	0.136438381038575	N	0	0	N	N	ENSG00000145911	ENSG00000204815	-	+	5	17	177485713	37371174	utr3p	coding	AC136632.3-3	TTC25	177473162	37340424	+	+	0	177482906	37360858	-	+	Y	N	nfuse-0.1.4	3	1.4	1	1	4	N	-	-	N	-	-	0
2982	N	Y	3.51207644450867	3.54144175291192	3.51207644450867	229	0	0.557536687582022	N	0.902388903159517	0.960955561263807	N	N	ENSG00000149262	ENSG00000137251	+	+	11	6	77383365	54362870	intron	intron	INTS4	TINAG	77267416	54280723	-	+	0.629077832006165	77333546	54350031	-	+	Y	N	nfuse-0.1.4	2	1.18181818181818	1	2	3	N	-	-	N	-	-	0
57345	N	Y	3.75169126419961	3.34785034969775	3.34785034969775	130	0.319886542704066	0.381557025854675	N	0.89536716041601	0.89536716041601	N	N	ENSG00000198369	ENSG00000178604	+	-	2	19	65512815	20399602	intron	utr3p	SPRED2	ZNF826	65391492	20367763	-	-	0.755856707637357	65466989	20368579	-	+	Y	N	nfuse-0.1.4	1	1	1	0	1	N	-	-	N	-	-	0
25146	N	N	3.47336426491055	3.82232940528072	3.47336426491055	0	0	0.343467332628058	N	0	0	N	N	ENSG00000162852	ENSG00000132356	-	-	1	5	244898484	40834054	intron	upstream	C1orf71	PRKAA1	244796386	40795238	+	-	0	244857867	40834641	-	+	Y	N	nfuse-0.1.4	1	1	1	0	1	N	-	-	N	-	-	0
23780	N	Y	3.4439989565073	3.18040125439778	3.18040125439778	58	0	0.255723843040983	N	0.778774289985052	0.778774289985052	N	N	ENSG00000141431	ENSG00000142655	-	+	18	1	29581375	10613400	intron	intron	ASXL3	PEX14	29412539	10457590	+	+	0.778774289985052	29542108	10459141	-	+	Y	N	nfuse-0.1.4	1	1	1	0	8	N	-	-	N	-	-	0
52369	N	Y	3.78208964237274	3.18933755043872	3.18933755043872	273	0	0.196738733046582	N	0.91023991023991	0.91023991023991	N	N	ENSG00000222816	ENSG00000130338	-	+	4	6	57355565	158852842	upstream	intron	SRP_euk_arch	TULP4	57355273	158653680	-	+	0.91023991023991	57355636	158659061	+	+	Y	N	nfuse-0.1.4	1	1	1	0	1	N	-	-	N	-	-	0
25074	N	N	3.59272380419397	3.33424740824393	3.33424740824393	5	0	0.123648257959169	N	0	0	N	N	ENSG00000116809	ENSG00000197841	+	+	1	19	16175191	39925612	intron	coding	ZBTB17	ZNF181	16140953	39916933	-	+	0.0281863908133244	16154836	39923945	-	+	Y	N	nfuse-0.1.4	2	1.75	1	3	3	N	-	-	N	-	-	0
44149	N	N	3.1474422231449	3.66695566812472	3.1474422231449	0	0	0.360858897532451	N	0.485818624467438	0.453682288496652	N	N	ENSG00000075413	ENSG00000186566	-	-	14	17	103039917	39936328	coding	intron	MARK3	GPATCH8	102921524	39828178	+	-	0.453682288496652	103001824	39928109	-	+	Y	N	nfuse-0.1.4	1	1	1	0	1	N	-	-	N	-	-	0
12145	N	Y	3.45972147066338	3.60632674564779	3.45972147066338	1	0	0.892024197178531	N	0.942088029241547	0.937633262260128	N	N	ENSG00000204815	ENSG00000161057	+	+	17	7	37371174	102795891	intron	intron	TTC25	PSMC2	37340424	102775325	+	+	0	37356996	102782381	+	+	Y	N	nfuse-0.1.4	4	2.69230769230769	1	12	5	N	-	-	N	-	-	0
59924	N	Y	3.50744965188915	3.49168728493972	3.49168728493972	187	0	0.78063746463954	N	0.854969520275643	0.981871190034455	N	N	ENSG00000219791	ENSG00000152348	+	-	X	5	70182045	81586524	upstream	intron	RP5-1091N2.2	ATG10	70179789	81303630	-	+	0.981871190034455	70182870	81573518	-	-	Y	N	nfuse-0.1.4	2	1.01140684410646	1	3	2	N	-	-	N	-	-	0
11487	N	Y	3.53039946453785	3.56591914887046	3.53039946453785	0	0	0.725229186466089	N	0.803329004840042	0.884311179317672	N	N	ENSG00000057935	ENSG00000153237	-	+	2	2	42837591	159021460	intron	intron	MTA3	CCDC148	42575213	158736302	+	-	0	42806262	158819293	-	-	N	Y	nfuse-0.1.4	1	1	1	0	3	N	-	-	N	-	-	0
59894	N	Y	3.33048585152496	3.49896801659482	3.33048585152496	293	0	0.195891745090232	N	0.887178826711315	0.943589413355657	N	N	ENSG00000147099	ENSG00000164190	-	+	X	5	71709623	37101678	intron	intron	HDAC8	NIPBL	71466091	36912649	-	+	0.943589413355657	71492624	37085850	+	+	Y	N	nfuse-0.1.4	5	2.83333333333333	1	5	1	N	-	-	N	-	-	0
18008	N	Y	3.37295958784206	3.71617157986699	3.37295958784206	0	0	0.363985581778444	N	0.783958952200918	0.783958952200918	N	N	ENSG00000138069	ENSG00000117305	+	+	2	1	65210744	24025264	intron	intron	RAB1A	HMGCL	65167493	24000955	-	-	0.783958952200918	65187612	24020298	-	-	Y	N	nfuse-0.1.4	1	1	1	0	1	N	-	-	N	-	-	0
37160	N	Y	3.56385300933068	3.44785379918211	3.44785379918211	259	0	0.503984787004155	N	0.837710196779964	0.814525939177102	N	N	ENSG00000114120	ENSG00000086232	+	-	3	7	142178168	6065314	intron	intron	SLC25A36	EIF2AK1	142143419	6029986	+	-	0.814525939177102	142170874	6064432	+	+	Y	N	nfuse-0.1.4	1	1	1	0	1	N	-	-	N	-	-	0
27997	N	Y	3.64759957832565	3.30062602958175	3.30062602958175	198	0	0.746395356291394	N	0.880606060606061	0.96020202020202	N	N	ENSG00000153060	ENSG00000138029	+	+	16	2	10696303	26366836	intron	intron	TEKT5	HADHB	10628862	26321120	-	+	0.602020202020202	10641396	26364054	-	+	Y	N	nfuse-0.1.4	1	1	1	0	2	N	-	-	N	-	-	0
4472	N	N	3.64400585547602	3.2274272354209	3.2274272354209	9	0.0071942446043165	0.0122807186645448	N	0.581160071942446	0.767311151079137	N	N	ENSG00000094841	ENSG00000197343	-	+	X	7	74441160	99012008	intron	coding	UPRT	ZNF655	74410650	98993981	+	+	0	74421397	99008744	-	+	Y	N	nfuse-0.1.4	2	1.04347826086957	1	1	1	N	-	-	N	-	-	0
57336	N	Y	2.89831269838974	3.33208798274832	2.89831269838974	195	0	0.573864565520816	N	0.525274725274725	0.831549096065225	N	N	ENSG00000068615	ENSG00000221895	+	+	2	19	86418288	57711943	intron	intron	REEP1	ZNF578	86294633	57648641	-	+	0.831549096065225	86352960	57687504	-	+	Y	N	nfuse-0.1.4	1	1	1	0	8	N	-	-	N	-	-	0
54793	N	Y	3.42151315217503	3.09616017186285	3.09616017186285	0	0	0.829399448232387	N	0	0.826543421202784	N	N	ENSG00000197162	ENSG00000175018	+	+	16	10	30504511	127361665	intron	intron	ZNF688	C10orf122	30008266	127334459	-	-	0.826543421202784	30079982	127356181	-	-	Y	N	nfuse-0.1.4	2	1.01470588235294	1	2	6	N	-	-	N	-	-	0
23932	N	Y	3.46551447180198	3.59528445727371	3.46551447180198	0	0	0.665957702263533	N	0.849683491308571	0.883846334192987	N	N	ENSG00000112159	ENSG00000116147	-	-	6	1	90586163	173979529	intron	intron	MDN1	TNR	90409952	173558558	-	-	0.883846334192987	90431154	173834417	+	+	Y	N	nfuse-0.1.4	2	1.2	1	1	2	N	-	-	N	-	SINE	0
3181	N	Y	3.54296933622177	3.50000108636471	3.50000108636471	158	0.169672273279001	0.408143711309855	N	0.904716490376279	0.754985260967574	N	N	ENSG00000073803	ENSG00000134574	+	+	3	11	186683293	47217339	intron	coding	MAP3K13	DDB2	186529396	47193089	+	+	0.918328420322525	186618044	47213036	+	+	Y	N	nfuse-0.1.4	1	1	1	0	1	N	-	-	N	-	-	0
44091	N	Y	3.56807857436608	3.50000108636471	3.50000108636471	121	0	0.659074036931135	N	0.546880446148484	0.895433949111189	N	N	ENSG00000144161	ENSG00000073712	-	-	2	14	112729159	52487460	intron	intron	ZC3H8	PLEKHC1	112689725	52393736	-	-	0.459742070407807	112698086	52468580	+	+	Y	N	nfuse-0.1.4	1	1	1	0	4	N	-	-	N	-	-	0
37737	N	Y	3.43169020464856	3.4561676006071	3.43169020464856	286	0	0.307161948300303	N	0.841824841824842	0.841824841824842	N	N	ENSG00000205775	ENSG00000165091	-	+	X	9	49120425	74645515	intron	intron	GAGE12I	TMC1	49084570	74211091	+	+	0.841824841824842	49090448	74622880	-	+	Y	N	nfuse-0.1.4	2	2	2	23	2	N	-	-	N	-	-	0
60076	N	N	3.68527868815389	3.25418269038124	3.25418269038124	2	0	0.17403526541466	N	0	0	N	N	ENSG00000169925	ENSG00000151881	+	-	9	5	135923478	43519718	intron	intron	BRD3	C5orf28	135887784	43480112	-	-	0	135895695	43495764	-	+	Y	N	nfuse-0.1.4	30	15.4285714285714	6	7	1	N	-	-	N	-	-	0
30742	N	Y	3.60273302279816	3.54719490125717	3.54719490125717	225	0.576777205095789	0.441492684071145	N	0.850108593471425	0.964731433757983	N	N	ENSG00000157106	ENSG00000088970	+	+	16	20	18844887	21175256	intron	intron	SMG1	NCRNA00153	18723677	21054646	-	+	0.823657168789912	18800301	21147101	-	+	Y	N	nfuse-0.1.4	3	2	1	6	2	N	-	-	N	-	-	0
39759	N	N	3.22423474015539	3.60256518892881	3.22423474015539	177	0	0.0991402080021479	N	0.576032540675845	0.194461827284105	N	N	ENSG00000139220	ENSG00000166579	+	+	12	17	80672131	8324667	intron	intron	PPFIA2	NDEL1	80177487	8279904	-	+	0.194461827284105	80497110	8285624	-	+	Y	N	nfuse-0.1.4	2	1.83333333333333	1	5	1	N	-	-	N	LINE	-	0.3125
40172	N	Y	3.54144175291192	3.5816815158199	3.54144175291192	227	0	0.585417755487061	N	0.945694833800561	0.945694833800561	N	N	ENSG00000130779	ENSG00000204469	-	+	12	6	121473069	31713527	intron	intron	CLIP1	BAT2	121321934	31696429	-	+	0.945694833800561	121352764	31698783	+	+	Y	N	nfuse-0.1.4	1	1	1	0	2	N	-	-	N	-	-	0
40357	N	Y	3.44512531223303	3.60103760561896	3.44512531223303	343	0	0.850980184109096	N	0.820704119850187	0.831910112359551	N	N	ENSG00000101938	ENSG00000175899	+	+	X	12	109925695	9160020	intron	intron	CHRDL1	A2M	109803740	9096693	-	-	0.781483146067416	109880240	9098830	-	-	Y	N	nfuse-0.1.4	1	1	1	0	3	N	-	-	N	-	-	0
34272	N	Y	3.47233119514066	3.60785432895764	3.47233119514066	0	0	0.698052334275963	N	0.81451542807475	0.713342025206432	N	N	ENSG00000157087	ENSG00000170266	-	-	3	3	10724716	33113698	intron	intron	ATP2B2	GLB1	10340707	33013104	-	-	0	10357120	33075402	+	+	N	Y	nfuse-0.1.4	1	1	1	0	4	N	-	-	N	-	-	0
24556	N	Y	3.51729103662399	3.46448140203209	3.46448140203209	200	0.309314727936164	0.512687914905536	N	0.837102530173624	0.954388708448615	N	N	ENSG00000054654	ENSG00000154358	-	-	14	1	63762918	226633198	coding	intron	SYNE2	OBSCN	63389436	226462484	+	+	0.954388708448615	63589797	226552703	-	-	Y	N	nfuse-0.1.4	1	1	1	0	1	N	-	-	N	-	-	0
60038	N	Y	3.43039601505348	3.34615493251855	3.34615493251855	314	0	0.809369201938792	N	0.942120402712143	0.942120402712143	N	N	ENSG00000145569	ENSG00000164776	-	+	5	7	14664205	56128121	intron	intron	FAM105A	PHKG1	14634932	56115471	+	-	0.942120402712143	14640400	56126056	-	-	Y	N	nfuse-0.1.4	1	1	1	0	7	N	-	-	N	-	-	0
52231	N	Y	3.52105259334297	3.46653819400206	3.46653819400206	254	0	0.592343346903925	N	0.929689671144048	0.929689671144048	N	N	ENSG00000182489	ENSG00000147679	+	-	X	8	100070554	117867997	intron	downstream	XKRX	UTP23	100055090	117847923	-	+	0.91797128300139	100056970	117868890	-	-	Y	N	nfuse-0.1.4	1	1	1	0	3	N	-	-	N	-	-	0
48579	N	N	3.51935717616377	3.38530766444818	3.38530766444818	0	0	0.0235089081849368	Y	0	0	N	N	ENSG00000167139	ENSG00000156642	-	-	15	15	71968603	71712806	upstream	intron	TBC1D21	NPTN	71953021	71639410	+	-	0	71952890	71704072	-	+	N	N	nfuse-0.1.4	1	1	1	0	1	N	-	-	N	-	-	0
17528	N	Y	3.68631175792378	3.42001607408871	3.42001607408871	161	0	0.0593736532828547	N	0.95550199313989	0.940669324186521	N	N	ENSG00000052723	ENSG00000150672	+	+	1	11	115124829	85015962	utr3p	utr3p	RP5-1000E10.4	DLG2	115113623	82843701	-	-	0.866505979419672	115118237	82845325	-	-	Y	N	nfuse-0.1.4	2	2	2	4	2	N	-	-	N	-	-	0
7331	N	Y	3.57592836747465	3.49640736351508	3.49640736351508	203	0	0.708521543221822	N	0.890530925013684	0.792008757525999	N	N	ENSG00000151914	ENSG00000144218	+	-	6	2	56927363	100125469	intron	intron	DST	AFF3	56430744	99530150	-	-	0.386973180076628	56894288	99797711	-	+	Y	N	nfuse-0.1.4	1	1	1	0	2	N	136	16.0876	N	-	-	0
44273	N	Y	3.52105259334297	3.58424216889964	3.52105259334297	160	0	0.333305232192679	N	0.927727272727273	0.927727272727273	N	N	ENSG00000218737	ENSG00000140067	+	+	X	14	47018733	93465697	downstream	intron	RP11-571E6.1	FAM181A	47017709	93455011	-	+	0.747045454545455	47017047	93460345	-	+	Y	N	nfuse-0.1.4	1	1	1	0	1	N	-	-	N	-	-	0
24591	N	Y	3.69937614314766	3.28655907981151	3.28655907981151	261	0	0.957389959144648	N	0.92811154560177	0.917841766402022	N	N	ENSG00000021645	ENSG00000162618	-	+	14	1	79400511	79247245	intron	intron	NRXN3	ELTD1	77779190	79128037	+	-	0.845953312003792	78198828	79215625	-	-	Y	N	nfuse-0.1.4	1	1	1	0	3	N	-	-	N	-	-	0
18098	N	Y	3.23065023590994	3.14784345072903	3.14784345072903	329	0	0.800777766219305	N	0	0.803908934707904	N	N	ENSG00000143320	ENSG00000158955	+	+	1	17	154942232	42317484	intron	intron	CRABP2	WNT9B	154936034	42265711	-	+	0.803908934707904	154940151	42307167	-	+	Y	N	nfuse-0.1.4	1	1	1	0	2	N	-	-	N	-	-	0
27989	N	N	3.33420755545058	0.640959528764534	0.640959528764534	0	0	0.325947231100171	N	0	0	N	N	ENSG00000169896	ENSG00000049323	-	+	16	2	31251714	33478080	intron	intron	ITGAM	LTBP1	31176008	33025543	+	+	0	31202020	33141457	-	+	Y	N	nfuse-0.1.4	4	1.86666666666667	1	10	4	N	-	-	N	-	Simple_repeat	0
30570	N	Y	3.42208221362849	3.57952209032428	3.42208221362849	221	0	0.231054501391714	N	0.841389728096677	0.841389728096677	N	N	ENSG00000157106	ENSG00000218225	+	-	16	6	18844887	35525621	intron	intron	SMG1	MKRNP2	18723677	35518799	-	+	0.00302114803625375	18801567	35523644	-	-	Y	N	nfuse-0.1.4	3	2.38461538461538	1	18	2	N	-	-	N	-	-	0
24663	N	Y	3.58060859325666	3.52039024593366	3.52039024593366	260	0	0.763961095358776	N	0.911631513647643	0.903598014888338	N	N	ENSG00000138623	ENSG00000009307	+	+	15	1	72513329	115102147	intron	intron	SEMA7A	CSDE1	72489376	115061061	-	-	0.911631513647643	72511285	115078770	-	-	Y	N	nfuse-0.1.4	1	1	1	0	8	N	-	-	N	-	-	0
40476	N	N	3.54759612884129	3.61360747730288	3.54759612884129	126	0	0.0829942585622347	N	0.62865275142315	0.680771663504111	N	N	ENSG00000119509	ENSG00000123364	-	+	9	12	102103247	52626594	intron	downstream	INVS	HOXC13	101901332	52618843	+	+	0.680771663504111	102067771	52627409	-	+	Y	N	nfuse-0.1.4	12	8.4	2	5	1	N	-	-	N	-	-	0
56964	N	N	3.68697410533308	3.62568283544685	3.62568283544685	0	0	0.832153921047431	N	0	0	N	N	ENSG00000207553	ENSG00000178425	-	+	19	6	58903901	116673545	downstream	intron	hsa-mir-518c	NT5DC1	58903801	116528692	+	+	0	58904504	116580065	-	+	Y	N	nfuse-0.1.4	1	1	1	0	2	N	-	-	N	-	-	0
50295	N	N	2.70422678163561	3.49744043328497	2.70422678163561	0	0	0.0118114875800903	Y	0	0	N	N	ENSG00000158445	ENSG00000088367	+	+	20	20	47532588	34284135	intron	intron	KCNB1	EPB41L1	47421912	34142840	-	+	0	47443903	34215305	-	+	N	N	nfuse-0.1.4	1	1	1	0	1	N	-	-	N	-	-	0
11480	N	Y	3.54552998930151	3.1133568361663	3.1133568361663	0	0	0.553632993388699	N	0.965020576131687	0.947530864197531	N	N	ENSG00000176407	ENSG00000182177	-	+	2	2	85140106	236837727	intron	intron	KCMF1	ASB18	85051727	236766834	+	-	0.947530864197531	85133513	236791038	-	-	N	Y	nfuse-0.1.4	1	1	1	0	1	N	-	-	N	-	-	0
37285	N	N	3.26828949294483	3.36567885618696	3.26828949294483	1	0	0.0910409422109093	N	0	0	N	N	ENSG00000177311	ENSG00000204752	-	-	3	8	142651313	146023229	intron	intron	ZBTB38	AF235103.4-4	142525745	146003056	+	-	0	142545915	146015957	-	+	Y	N	nfuse-0.1.4	2	1.5	1	3	2	N	143	17.2497	N	-	-	0
7754	N	N	1.05692817407712	3.30653766422653	1.05692817407712	7	0	0.021931342279869	N	0	0	N	N	ENSG00000049323	ENSG00000106829	-	+	2	9	33478080	81531478	intron	intron	LTBP1	TLE4	33025543	81376508	+	+	0.00459432226813461	33141303	81431153	-	+	Y	N	nfuse-0.1.4	6	2.35294117647059	1	14	1	N	-	-	N	Simple_repeat,Simple_repeat	Simple_repeat	1
44022	N	Y	3.56704550459619	3.24631931690354	3.24631931690354	258	0	0.835261762419998	N	0.916939890710382	0.908633879781421	N	N	ENSG00000139112	ENSG00000050767	-	-	12	5	10266989	177949804	intron	intron	GABARAPL3	COL23A1	10256756	177597225	+	-	0.908633879781421	10264428	177632047	-	+	Y	N	nfuse-0.1.4	1	1	1	0	4	N	-	-	N	-	Low_complexity	0
39572	N	Y	3.2729561383577	3.54975555433691	3.2729561383577	168	0	0.770133367183229	N	0.817419825072886	0.817419825072886	N	N	ENSG00000111653	ENSG00000187258	-	+	12	7	6642567	34884469	intron	intron	ING4	NPSR1	6629710	34664422	-	+	0.817419825072886	6634823	34791653	+	+	Y	N	nfuse-0.1.4	1	1	1	0	3	N	-	-	N	-	-	0
23352	N	N	3.00927873066148	3.25463311832853	3.00927873066148	0	0	0.604450274812201	N	0.348244863013699	0	Y	N	ENSG00000070785	ENSG00000198765	+	+	1	1	45224869	115339511	intron	intron	EIF2B3	SYCP1	45089037	115198978	-	+	0	45091855	115269701	-	+	N	N	nfuse-0.1.4	1	1	1	0	2	N	-	-	N	-	-	0
18193	N	Y	3.45447218342791	3.52936639476796	3.45447218342791	0	0	0.800957835841748	N	0.879846743295019	0.879846743295019	N	N	ENSG00000129250	ENSG00000136631	+	+	17	1	4868721	148384129	intron	intron	KIF1C	VPS45	4841971	148305966	+	+	0.879846743295019	4850106	148349375	+	+	Y	N	nfuse-0.1.4	7	5.48717948717949	2	39	1	N	-	-	N	-	-	0
49737	N	Y	3.58271458558979	3.39384326095097	3.39384326095097	0	0	0.697284584062744	Y	0	0	N	N	ENSG00000158480	ENSG00000158470	+	-	20	20	47965475	47763745	intron	intron	SPATA2	B4GALT5	47953338	47682889	-	-	0	47956856	47688989	-	+	N	N	nfuse-0.1.4	1	1	1	0	1	N	-	-	N	-	-	0
37299	N	Y	3.4780843434859	3.48912663185998	3.4780843434859	408	0	0.655755886019672	N	0.914004394861393	0.965601757944557	N	N	ENSG00000204752	ENSG00000177311	+	+	8	3	146023229	142651313	intron	intron	AF235103.4-4	ZBTB38	146003056	142525745	-	+	0.965601757944557	146017168	142546440	-	+	Y	N	nfuse-0.1.4	1	1	1	0	3	N	-	-	N	-	-	0
12350	N	Y	3.58424216889964	3.26936241550807	3.26936241550807	267	0.84878277153558	0.438602769033883	N	0.911048689138577	0.911048689138577	N	N	ENSG00000115568	ENSG00000204815	+	+	2	17	219231844	37371174	intron	intron	ZNF142	TTC25	219210883	37340424	-	+	0.911048689138577	219219022	37358684	-	+	Y	N	nfuse-0.1.4	10	3.24528301886792	1	45	5	N	52	17.0001	N	-	-	0
48968	N	Y	3.49168728493972	3.44040523365767	3.44040523365767	176	0	0.626624812850252	N	0.911177612938143	0.901308458820159	N	N	ENSG00000135048	ENSG00000101000	+	+	9	20	73573228	33228826	intron	intron	TMEM2	PROCR	73371332	33222388	-	+	0.00321543408360137	73531997	33222519	-	+	Y	N	nfuse-0.1.4	2	1.11111111111111	1	2	2	N	-	-	N	-	-	0
46307	N	Y	3.63978029044062	3.63296356710195	3.63296356710195	349	0	0.465988803957716	N	0.756513626974079	0.907243286466316	N	N	ENSG00000173517	ENSG00000100523	+	+	15	14	75331928	52689750	intron	intron	AC107883.6	DDHD1	75187526	52580436	-	-	0.907243286466316	75221463	52584476	-	-	Y	N	nfuse-0.1.4	2	1.6	1	3	3	N	-	-	N	-	-	0
30723	N	N	3.57063922744582	3.60888739872753	3.57063922744582	0	0	0.0766790155299336	N	0	0	N	N	ENSG00000157106	ENSG00000088970	-	+	16	20	18844887	21175256	intron	intron	SMG1	NCRNA00153	18723677	21054646	-	+	0	18800567	21147240	+	+	Y	N	nfuse-0.1.4	3	2.33333333333333	1	9	1	N	-	-	N	-	-	0
57308	N	N	1.47517170608791	3.30484224704734	1.47517170608791	0	0	0.0503774449377022	N	0.0331062030075189	0.0331062030075189	N	N	ENSG00000049323	ENSG00000099821	+	-	2	19	33478080	584568	intron	intron	LTBP1	POLRMT	33025543	568223	+	-	0.0331062030075189	33141419	583412	+	+	Y	N	nfuse-0.1.4	1	1	1	0	1	N	-	-	N	Simple_repeat	-	1
15900	N	N	2.72564901097446	3.38383404234679	2.72564901097446	0	0	0.207295370751306	N	0	0	N	N	ENSG00000141577	ENSG00000147677	+	-	17	8	76811346	117837243	coding	intron	AZI1	EIF3H	76777988	117726237	-	-	0	76778311	117768217	-	+	Y	N	nfuse-0.1.4	1	1	1	0	4	N	176	10.1753	N	-	-	0
7362	N	Y	3.22273766206908	3.53768019619294	3.22273766206908	164	0	0.722581914968026	N	0.931455004205214	0.931455004205214	N	N	ENSG00000159216	ENSG00000114948	+	+	21	2	35343511	207191124	intron	intron	RUNX1	ADAM23	35081971	207016613	-	+	0.828637510513036	35284598	207101401	-	+	Y	N	nfuse-0.1.4	1	1	1	0	6	N	-	-	N	-	-	0
25168	N	N	3.56761456604966	3.67017866861376	3.56761456604966	6	0	0.0984976436297713	N	0	0	N	N	ENSG00000145911	ENSG00000185483	-	+	5	1	177485713	64419769	utr3p	intron	AC136632.3-3	ROR1	177473162	64012281	+	+	0	177482625	64254982	-	+	Y	N	nfuse-0.1.4	6	4	2	5	1	N	223	15.7234	N	-	-	0
46561	N	N	3.41216628098015	3.31166831795583	3.31166831795583	153	0	0.0117393823562607	N	0.54375	0.523011363636364	N	N	ENSG00000133424	ENSG00000136383	-	+	22	15	32646410	83217714	intron	coding	LARGE	ALPK3	31998847	83160915	-	+	0.523011363636364	32435478	83208883	+	+	Y	N	nfuse-0.1.4	4	2.15	2	20	1	N	-	-	N	-	-	0
59742	N	Y	3.79040344379773	3.53399318738748	3.53399318738748	0	0	0.72885528029603	N	0	0.900244498777506	N	N	ENSG00000104853	ENSG00000169223	+	-	19	5	50188438	176711254	coding	intron	CLPTM1	LMAN2	50150477	176691357	+	-	0.900244498777506	50185506	176693290	+	+	Y	N	nfuse-0.1.4	1	1	1	0	3	N	-	-	N	-	-	0
39788	N	Y	3.1206375678214	3.3828009725769	3.1206375678214	90	0	0.181235391580035	N	0.785828377230246	0.888258283772303	N	N	ENSG00000151079	ENSG00000128283	+	+	12	22	4791132	36295358	downstream	intron	KCNA6	CDC42EP1	4789372	36286446	+	+	0.711333899745115	4791466	36293549	+	+	Y	N	nfuse-0.1.4	2	1.71428571428571	1	5	1	N	-	-	N	-	-	0
44142	N	Y	3.63040291402221	3.59425138750382	3.59425138750382	193	0	0.0223206130670288	N	0.48370171181216	0.861480947071555	N	N	ENSG00000217690	ENSG00000100600	-	+	17	14	15708192	92284765	intron	intron	AC015922.5	LGMN	15673408	92239910	+	-	0.861480947071555	15696320	92268638	-	-	Y	N	nfuse-0.1.4	1	1	1	0	1	N	-	-	N	-	-	0
32907	N	Y	3.54872248456702	3.76273355257368	3.54872248456702	176	0	0.712931425481908	N	0.941790631063476	0.93451445994641	N	N	ENSG00000107338	ENSG00000188112	+	-	9	6	38059249	42180645	intron	intron	SHB	C6orf132	37578417	42177963	-	-	0.243278203825187	37835855	42179656	-	+	Y	N	nfuse-0.1.4	2	1.13333333333333	1	2	1	N	-	-	N	-	-	0
11765	N	N	0.776482662581515	3.16572539038072	0.776482662581515	0	0	0.0686545855322039	N	0	0	N	N	ENSG00000049323	ENSG00000088876	+	-	2	20	33478080	2453165	intron	intron	LTBP1	ZNF343	33025543	2410463	+	-	0	33141645	2448470	+	+	Y	N	nfuse-0.1.4	3	1.81818181818182	1	7	4	N	-	-	N	Simple_repeat	-	1
46692	N	N	2.87734931969413	2.30354122495102	2.30354122495102	10	0.0570485534954188	0.285297427550803	N	0.825824255104249	0.0570485534954188	N	N	ENSG00000177873	ENSG00000103978	-	-	3	15	40504881	40352930	coding	intron	ZNF619	TMEM87A	40493641	40290041	+	-	0.0570485534954188	40503531	40328623	-	+	Y	N	nfuse-0.1.4	3	1.28571428571429	1	1	1	N	-	-	N	Simple_repeat	Simple_repeat	0.115853658536585
16158	N	N	3.21232721588077	3.26832934573818	3.21232721588077	0	0	0.360858897532451	N	0.292533413727263	0.32469098583057	N	N	ENSG00000197077	ENSG00000197343	+	+	22	7	23923415	99012008	intron	intron	CTA-221G9.5	ZNF655	23753158	98993981	+	+	0.32469098583057	23889808	99006864	+	+	Y	N	nfuse-0.1.4	1	1	1	0	1	N	-	-	N	LTR,LTR	-	1
3067	N	N	3.12279699331701	3.45504124488137	3.12279699331701	0	0	0.00822492883335373	N	0	0	N	N	ENSG00000129680	ENSG00000168959	+	-	X	11	135161404	88438761	intron	intron	MAP7D3	GRM5	135123047	87881006	-	-	0	135160345	88141947	-	+	Y	N	nfuse-0.1.4	16	4.07692307692308	1	9	1	N	-	-	N	-	-	0
60043	N	Y	3.46720988898117	3.19127570890251	3.19127570890251	247	0	0.814822216407553	N	0.812620889748549	0.873065764023211	N	N	ENSG00000145569	ENSG00000164776	-	+	5	7	14664205	56128121	intron	intron	FAM105A	PHKG1	14634932	56115471	+	-	0.873065764023211	14640069	56127957	-	-	Y	N	nfuse-0.1.4	2	1.09090909090909	1	1	7	N	-	-	N	-	-	0
55161	N	N	3.46551447180198	3.5701752191294	3.46551447180198	1	0	0.0774600895681118	N	0.0219657815006238	0	N	N	ENSG00000183675	ENSG00000203880	+	+	10	20	48447940	62389618	intron	intron	PTPN20B	PCMTD2	48357046	62357492	-	+	0	48407061	62373576	-	+	Y	N	nfuse-0.1.4	1	1	1	0	1	N	-	-	N	-	-	0
25398	N	Y	3.63193049733206	3.52105259334297	3.52105259334297	0	0	0.746049632000392	N	0.836804017131886	0.820484418845074	N	N	ENSG00000100991	ENSG00000141655	-	+	20	18	33144279	58204482	intron	intron	TRPC4AP	TNFRSF11A	33053876	58143500	-	+	0.543051247969281	33122599	58163140	+	+	Y	N	nfuse-0.1.4	2	1.16666666666667	1	1	1	N	-	-	N	-	-	0
18221	N	Y	3.48167806633554	3.65760879692984	3.48167806633554	353	0	0.513405355358567	N	0.939557298047864	0.909335947071796	N	N	ENSG00000184381	ENSG00000203943	-	+	22	1	36907782	84589067	intron	intron	PLA2G6	SAMD13	36837449	84536633	-	+	0.660009801519235	36863960	84551806	+	+	Y	N	nfuse-0.1.4	1	1	1	0	1	N	-	-	N	-	-	0
7308	N	Y	3.56761456604966	3.39374997499514	3.39374997499514	171	0	0.671032140362636	N	0.635477582846004	0.950292397660819	N	N	ENSG00000116127	ENSG00000120256	-	-	2	6	73690554	150227173	intron	intron	ALMS1	LRP11	73466394	150181627	+	-	0.950292397660819	73476956	150202061	-	+	Y	N	nfuse-0.1.4	1	1	1	0	6	N	-	-	N	-	-	0
54729	N	N	3.15468310200665	3.50165665075055	3.15468310200665	0	0	0.0065890821088375	N	0	0	N	N	ENSG00000095539	ENSG00000004939	-	+	10	17	102735362	39700993	intron	coding	SEMA4G	SLC4A1	102722276	39682566	+	-	0	102727503	39684079	-	-	Y	N	nfuse-0.1.4	5	1.73684210526316	1	7	1	N	-	-	N	Simple_repeat	-	0.5
28033	N	Y	3.56232542602083	3.59425138750382	3.56232542602083	180	0	0.336575885819691	N	0.783941951024872	0.879261678513899	N	N	ENSG00000018510	ENSG00000103253	-	+	2	16	178112409	737296	intron	intron	AGPS	HAGHL	177965731	716959	+	+	0.879261678513899	178042735	732064	-	+	Y	N	nfuse-0.1.4	1	1	1	0	1	N	-	-	N	-	-	0
23782	N	Y	3.58337693299909	3.42680229220385	3.42680229220385	275	0	0.782999661399	N	0.892952667167543	0.802374154770849	N	N	ENSG00000141431	ENSG00000142655	-	+	18	1	29581375	10613400	intron	intron	ASXL3	PEX14	29412539	10457590	+	+	0.876483846731781	29542971	10473302	-	+	Y	N	nfuse-0.1.4	1	1	1	0	8	N	-	-	N	-	-	0
11982	N	Y	3.26407327547924	3.85272778345386	3.26407327547924	405	0	0.833347388532001	N	0.940974505077069	0.940974505077069	N	N	ENSG00000135903	ENSG00000120705	+	+	2	5	222871944	137906802	intron	intron	PAX3	ETF1	222772851	137869687	-	-	0.876046460661845	222826850	137906658	-	-	Y	N	nfuse-0.1.4	1	1	1	0	4	N	-	-	N	-	-	0
8887	N	N	3.09043266680166	1.47517170608791	1.47517170608791	4	0	0.227308238098353	Y	0.002923976608187	0.002923976608187	N	N	ENSG00000155749	ENSG00000049323	+	+	2	2	201930346	33478080	intron	intron	ALS2CR12	LTBP1	201861239	33025543	-	+	0.002923976608187	201928789	33141421	-	+	N	N	nfuse-0.1.4	30	14.25	8	16	2	N	-	-	N	-	Simple_repeat	0
57362	N	Y	3.52361324642271	3.50529022639353	3.50529022639353	121	0	0.709430784978295	N	0.946443341604632	0.946443341604632	N	N	ENSG00000197800	ENSG00000101310	+	+	19	20	42393293	18490059	intron	intron	ZNF585B	SEC23B	42367509	18436188	-	+	0	42375426	18485693	-	+	Y	N	nfuse-0.1.4	4	1.5	1	4	2	N	-	-	N	SINE	-	0.536723163841808
3430	N	Y	3.71720464963688	3.21804051143267	3.21804051143267	242	0	0.682757532109627	N	0.854422743382852	0.910413995927909	N	N	ENSG00000101443	ENSG00000151116	+	-	20	11	43543585	18566857	intron	intron	WFDC2	UEVLD	43531808	18509821	+	-	0.910413995927909	43533706	18511997	+	+	Y	N	nfuse-0.1.4	1	1	1	0	3	N	-	-	N	-	-	0
54797	N	Y	3.55081912933034	3.22912265260009	3.22912265260009	362	0	0.771001641429837	N	0.889157923056228	0.889157923056228	N	N	ENSG00000197162	ENSG00000175018	+	+	16	10	30504511	127361665	intron	intron	ZNF688	C10orf122	30008266	127334459	-	-	0.889157923056228	30081152	127355719	-	-	Y	N	nfuse-0.1.4	1	1	1	0	6	N	-	-	N	-	-	0
15907	N	N	3.36079094374226	3.32895826821511	3.32895826821511	1	0	0.0134012507259379	N	0	0	N	N	ENSG00000004939	ENSG00000160949	+	+	17	8	39700993	145640635	coding	coding	SLC4A1	NFKBIL2	39682566	145624999	-	-	0	39684082	145625354	-	-	Y	N	nfuse-0.1.4	3	1.11038961038961	1	16	1	N	-	-	N	-	Low_complexity	0
25000	N	Y	3.64553343878587	3.65128658713112	3.64553343878587	244	0	0.782999661399	N	0.90941214262769	0.90941214262769	N	N	ENSG00000171862	ENSG00000117305	-	-	10	1	89718511	24025264	intron	intron	PTEN	HMGCL	89613175	24000955	+	-	0.90941214262769	89705637	24021267	-	+	Y	N	nfuse-0.1.4	1	1	1	0	2	N	-	-	N	-	-	0
2920	N	Y	3.1631113041385	3.23896403733493	3.1631113041385	272	0	0.755632139490734	N	0.813131313131313	0.813131313131313	N	N	ENSG00000152402	ENSG00000140660	-	+	11	16	106394381	12054642	intron	intron	GUCY1A2	RUNDC2A	106063120	11978103	-	+	0.884319384319384	106181742	11980462	+	+	Y	N	nfuse-0.1.4	1	1	1	0	2	N	-	-	N	-	-	0
39795	N	Y	3.27448372166755	3.47804449069255	3.27448372166755	180	0	0.336548182160161	N	0.723479135243841	0.778783308195073	N	N	ENSG00000151079	ENSG00000128283	-	-	12	22	4791132	36295358	downstream	intron	KCNA6	CDC42EP1	4789372	36286446	+	+	0.686609686609687	4791424	36293599	-	-	Y	N	nfuse-0.1.4	2	1.2	1	9	1	N	-	-	N	-	-	0
41520	N	N	3.63655728995158	3.49065421516983	3.49065421516983	0	0	0.0101111312104281	N	0	0	Y	N	ENSG00000110911	ENSG00000123407	+	+	12	12	49708275	52636617	intron	downstream	SLC11A2	HOXC12	49661776	52634981	-	+	0	49691306	52637032	-	+	N	N	nfuse-0.1.4	2	1.95833333333333	1	23	1	N	-	-	N	-	-	0
30577	N	Y	2.69632778816388	3.26633775411191	2.69632778816388	150	0	0.461358442611894	N	0.842898704046549	0.842898704046549	N	N	ENSG00000152910	ENSG00000146111	-	+	16	6	75150636	27483754	coding	upstream	CNTNAP4	AL031118.22	74868677	27483485	+	+	0.581063210790796	75018921	27483059	-	+	Y	N	nfuse-0.1.4	1	1	1	0	1	N	-	-	N	Low_complexity	-	0.205128205128205
24236	N	Y	3.48912663185998	3.425274708894	3.425274708894	268	0	0.692939877830426	N	0.959335973195248	0.939003959792873	N	N	ENSG00000116539	ENSG00000151276	+	+	1	3	153798948	65999023	intron	intron	ASH1L	AC121493.1	153571677	65314946	-	-	0.939003959792873	153635181	65673987	-	-	Y	N	nfuse-0.1.4	1	1	1	0	9	N	-	-	N	-	-	0
16021	N	Y	3.48271113610542	3.42464286670824	3.42464286670824	469	0	0.537874002310108	N	0.954935002407318	0.954935002407318	N	N	ENSG00000145911	ENSG00000204815	-	+	5	17	177485713	37371174	utr3p	intron	AC136632.3-3	TTC25	177473162	37340424	+	+	0.954935002407318	177482611	37356998	-	+	Y	N	nfuse-0.1.4	2	1.25925925925926	1	7	4	N	-	-	N	-	-	0
24297	N	Y	3.26360926716282	3.49744043328497	3.26360926716282	198	0	0.280758383552021	N	0.613777526821005	0.959345002823264	N	N	ENSG00000214888	ENSG00000142949	+	+	9	1	89664134	43861930	intron	intron	AL160279.21-1	PTPRF	89563922	43769134	-	+	0.959345002823264	89627312	43826049	-	+	Y	N	nfuse-0.1.4	1	1	1	0	1	N	-	-	N	-	-	0
15931	N	Y	3.61257440753299	3.02698683335929	3.02698683335929	0	0	0.0351969288488122	N	0	0.430111667308432	N	N	ENSG00000033627	ENSG00000164039	-	-	17	4	37928122	104240473	intron	intron	ATP6V0A1	BDH2	37864388	104218232	+	-	0.430111667308432	37883614	104227287	-	+	Y	N	nfuse-0.1.4	1	1	1	0	1	N	-	-	N	-	LINE	0
59764	N	Y	3.59528445727371	3.73808832274579	3.59528445727371	297	0.100002986055123	0.386980756454842	N	0.582728657171011	0.9345456717131	N	N	ENSG00000104853	ENSG00000169223	-	+	19	5	50188438	176711254	utr3p	intron	CLPTM1	LMAN2	50150477	176691357	+	-	0.435456418525486	50188037	176693112	-	-	Y	N	nfuse-0.1.4	1	1	1	0	3	N	-	-	N	-	-	0
16142	N	Y	3.57336771439491	3.31063524818594	3.31063524818594	0	0	0.120833558140117	N	0.83780880773362	0.878356605800215	N	N	ENSG00000185214	ENSG00000188185	+	-	22	7	19180122	62865099	intron	intron	KLHL22	AC079355.6-1	19125806	62855792	-	+	0.878356605800215	19164366	62859024	-	-	Y	N	nfuse-0.1.4	2	2	2	19	1	N	-	-	N	-	-	0
24993	N	Y	3.56129235625094	3.63552422018169	3.56129235625094	0	0	0.792623517536242	N	0.734891769238304	0.798883411146299	N	N	ENSG00000117305	ENSG00000171862	+	+	1	10	24025264	89718511	intron	intron	HMGCL	PTEN	24000955	89613175	-	+	0.798883411146299	24020304	89705418	-	+	Y	N	nfuse-0.1.4	1	1	1	0	3	N	-	-	N	-	-	0
11608	N	Y	3.44040523365767	3.36344488277784	3.36344488277784	0	0	0.683139054927207	N	0.918006678653994	0.906293347033136	N	N	ENSG00000176407	ENSG00000182177	+	-	2	2	85140106	236837727	intron	intron	KCMF1	ASB18	85051727	236766834	+	-	0.906293347033136	85132842	236791152	+	+	N	Y	nfuse-0.1.4	1	1	1	0	2	N	-	-	N	-	-	0
18028	N	Y	3.82232940528072	3.53039946453785	3.53039946453785	78	0	0.378023739057405	N	0.831170550847458	0.82272907838983	N	N	ENSG00000168658	ENSG00000135823	-	-	2	1	98295841	179258669	intron	intron	VWA3B	STX6	98070027	179208801	+	-	0.82272907838983	98264459	179225139	-	+	Y	N	nfuse-0.1.4	1	1	1	0	3	N	-	-	N	-	-	0
57286	N	N	3.75016368088976	3.4003760030906	3.4003760030906	3	0	0.106324372116458	N	0	0	N	N	ENSG00000221895	ENSG00000068615	-	-	19	2	57711943	86418288	intron	intron	ZNF578	REEP1	57648641	86294633	+	-	0.00943396226415083	57688338	86358197	-	+	Y	N	nfuse-0.1.4	1	1	1	0	8	N	-	-	N	-	-	0
40524	N	Y	3.43511609362884	3.7061623612628	3.43511609362884	335	0	0.367841059418072	N	0.901498646596686	0.938436654122929	N	N	ENSG00000220798	ENSG00000078246	-	+	9	12	66082941	2920558	intron	intron	RP11-459O16.1	TULP3	66082347	2870294	-	+	0.938436654122929	66082670	2908409	+	+	Y	N	nfuse-0.1.4	7	5.11764705882353	4	17	2	N	-	-	N	-	-	0
7304	N	Y	3.54552998930151	2.85596694314864	2.85596694314864	300	0	0.537395453576024	N	0.862	0.831333333333333	N	N	ENSG00000144218	ENSG00000151914	+	-	2	6	100125469	56927363	intron	intron	AFF3	DST	99530150	56430744	-	-	0.908	99811579	56894591	-	+	Y	N	nfuse-0.1.4	1	1	1	0	2	N	-	-	N	-	-	0
15761	N	Y	3.52617389950245	3.3755202409218	3.3755202409218	263	0	0.375533317821847	N	0.959749587126013	0.959749587126013	N	N	ENSG00000141252	ENSG00000147099	+	-	17	X	564758	71709623	intron	intron	VPS53	HDAC8	369114	71466091	-	-	0.959749587126013	560696	71495563	-	+	Y	N	nfuse-0.1.4	4	1.8	1	8	1	N	-	-	N	-	-	0
44012	N	Y	3.67589196416566	3.31961139702023	3.31961139702023	233	0	0.68744117130652	N	0.946658491722869	0.946658491722869	N	N	ENSG00000139112	ENSG00000050767	-	-	12	5	10266989	177949804	intron	intron	GABARAPL3	COL23A1	10256756	177597225	+	-	0.946658491722869	10264592	177633006	-	+	Y	N	nfuse-0.1.4	1	1	1	0	4	N	-	-	N	-	-	0
18063	N	Y	3.52567938596249	3.68680627146374	3.52567938596249	463	0	0.765718165890811	N	0.967512180420915	0.967512180420915	N	N	ENSG00000185420	ENSG00000174111	+	+	1	17	244737237	33809541	intron	intron	SMYD3	SOCS7	243979267	33761531	-	+	0.856125370435482	244614947	33787404	-	+	Y	N	nfuse-0.1.4	1	1	1	0	2	N	-	-	N	-	-	0
48943	N	N	3.48696720636436	3.61464054707278	3.48696720636436	0	0	0.682248628114838	N	0.465887609554906	0	N	N	ENSG00000125844	ENSG00000221900	-	+	20	7	17610928	53071749	intron	upstream	RRBP1	AC074397.7	17542323	53070859	-	+	0.581371369651143	17596625	53070786	+	+	Y	N	nfuse-0.1.4	1	1	1	0	5	N	-	-	N	-	-	0
11848	N	Y	3.50000108636471	3.67952553980864	3.50000108636471	166	0	0.0869897046156424	N	0.967936261173727	0.935872522347454	N	N	ENSG00000100095	ENSG00000115145	-	+	22	2	25108010	152740752	intron	utr3p	SEZ6L	STAM2	24895440	152683353	+	-	0.759521958802954	25082163	152684645	-	-	Y	N	nfuse-0.1.4	1	1	1	0	1	N	-	-	N	-	-	0
54646	N	Y	3.3420972013525	3.55657227767559	3.3420972013525	110	0	0.406715460620652	N	0.980506822612086	0.988304093567251	N	N	ENSG00000198369	ENSG00000148655	+	+	2	10	65512815	77987139	intron	intron	SPRED2	C10orf11	65391492	76861217	-	+	0.0955165692007798	65432135	76970613	-	+	Y	N	nfuse-0.1.4	1	1	1	0	2	N	-	-	N	-	-	0
24745	N	N	3.40425370713928	3.36919803112309	3.36919803112309	0	0	0.0203332580136366	N	0	0	N	N	ENSG00000143106	ENSG00000089123	-	-	1	20	109770589	13567583	intron	intron	PSMA5	TASP1	109745997	13318037	-	-	0	109756703	13354882	+	+	Y	N	nfuse-0.1.4	1	1	1	0	1	N	-	-	N	-	LINE	0
25406	N	Y	3.40631984667906	3.39487633072086	3.39487633072086	266	0	0.81149671320872	N	0.946765769385295	0.946765769385295	N	N	ENSG00000141385	ENSG00000165102	+	+	18	8	12367194	43177126	intron	intron	AFG3L2	HGSNAT	12319108	43114749	-	+	0.946765769385295	12353013	43125810	-	+	Y	N	nfuse-0.1.4	1	1	1	0	2	N	-	-	N	-	-	0
17819	N	Y	3.49272035470961	3.58064844605001	3.49272035470961	211	0	0.537356891803988	N	0.830370154473914	0.872777615855436	N	N	ENSG00000162733	ENSG00000105953	+	+	1	7	161016861	44715193	intron	upstream	DDR2	OGDH	160868852	44612696	+	+	0.872777615855436	160905881	44612032	+	+	Y	N	nfuse-0.1.4	1	1	1	0	1	N	-	-	N	-	-	0
12211	N	Y	3.26563555390925	3.51207644450867	3.26563555390925	300	0	0.895621351481201	N	0.615571428571429	0.814904761904762	N	N	ENSG00000121053	ENSG00000106113	-	+	17	7	53636783	30706244	intron	intron	EPX	CRHR2	53625088	30659388	+	-	0.814904761904762	53628414	30673351	-	-	Y	N	nfuse-0.1.4	1	1	1	0	3	N	-	-	N	-	-	0
59978	N	Y	3.5555392079057	3.49168728493972	3.49168728493972	0	0.591816166095545	0.195574997030941	N	0.559420623722176	0.708440118639675	N	N	ENSG00000145911	ENSG00000161057	+	+	5	7	177485713	102795891	utr3p	intron	AC136632.3-3	PSMC2	177473162	102775325	+	+	0.591816166095545	177482889	102782157	+	+	Y	N	nfuse-0.1.4	10	2.03007518796993	1	86	1	N	-	-	N	-	-	0
17464	N	Y	3.46977054206092	3.66592259835483	3.46977054206092	0	0	0.190258399985106	N	0.9598313223344	0.95179758680128	N	N	ENSG00000215513	ENSG00000100095	-	+	22	22	18782426	25108010	intron	intron	PI4KAP1	SEZ6L	18763538	24895440	-	+	0	18767057	25017032	+	+	N	Y	nfuse-0.1.4	3	3	3	7	1	N	-	-	N	-	-	0
3174	N	Y	3.44871903508266	3.31229081257178	3.31229081257178	0	0	0.741154371441362	N	0.64288824383164	0.64288824383164	N	N	ENSG00000121440	ENSG00000168065	-	+	3	11	73756764	64095575	intron	intron	PDZRN3	SLC22A11	73514342	64079666	-	+	0.64288824383164	73697865	64085854	+	+	Y	N	nfuse-0.1.4	1	1	1	0	3	N	-	-	N	-	-	0
7683	N	N	3.485365075141	3.49272035470961	3.485365075141	0	0	0.096327688292045	N	0.336769759450172	0.336769759450172	N	N	ENSG00000144583	ENSG00000105778	+	+	2	7	216944995	33045041	intron	intron	MARCH4	AVL9	216830834	32501663	-	+	0	216836659	33016106	-	+	Y	N	nfuse-0.1.4	2	1.75	1	3	1	N	-	-	N	-	-	0
48958	N	Y	3.69784855983781	3.47592491799029	3.47592491799029	258	0	0.226157871659851	N	0.742574688615974	0.742574688615974	N	N	ENSG00000198646	ENSG00000136848	-	+	20	9	32877094	123587630	intron	intron	NCOA6	DAB2IP	32766239	123368983	-	+	0.832113927358244	32873444	123483921	+	+	Y	N	nfuse-0.1.4	1	1	1	0	1	N	-	-	N	-	-	0
3618	N	N	3.6491271616355	3.47695798776018	3.47695798776018	0	0	0.366678460834341	N	0	0	N	N	ENSG00000184014	ENSG00000168944	+	-	11	5	9243447	122787151	utr3p	intron	DENND5A	CEP120	9116957	122708478	-	-	0	9117177	122736947	-	+	Y	N	nfuse-0.1.4	17	5.2	1	4	2	N	-	-	N	-	-	0
12393	N	N	0.640959528764534	3.07614173465448	0.640959528764534	0	0	0.150688756184882	N	0	0	N	N	ENSG00000049323	ENSG00000186566	+	-	2	17	33478080	39936328	intron	intron	LTBP1	GPATCH8	33025543	39828178	+	-	0	33141507	39845190	+	+	Y	N	nfuse-0.1.4	3	2.2	1	3	2	N	-	-	N	Simple_repeat,Simple_repeat	-	1
37721	N	Y	3.74760302781001	3.4561676006071	3.4561676006071	173	0	0.561927933769307	N	0.785407820240623	0.785407820240623	N	N	ENSG00000156298	ENSG00000086065	+	+	X	9	38433118	33271510	intron	intron	TSPAN7	CHMP5	38305553	33255000	+	+	0.806174805378627	38339119	33255263	+	+	Y	N	nfuse-0.1.4	1	1	1	0	4	N	-	-	N	-	-	0
27694	N	N	3.51257095804863	2.57701744924362	2.57701744924362	9	0	0.009203576565297	N	0	0	N	N	ENSG00000157423	ENSG00000102699	+	+	16	13	69822070	23984948	intron	intron	HYDIN	PARP4	69398793	23893075	-	-	0	69791841	23896881	-	-	Y	N	nfuse-0.1.4	2	1.5	1	2	1	N	-	-	N	-	Simple_repeat,SINE	0
24544	N	Y	2.76754433826828	3.6344911504118	2.76754433826828	0	0	0.174176230831581	N	0.892010163749294	0.892010163749294	N	N	ENSG00000143624	ENSG00000174099	-	-	1	12	152013179	64146945	coding	intron	INTS3	MSRB3	151967167	63958755	+	+	0	152009395	64045404	-	-	Y	N	nfuse-0.1.4	2	1.625	1	5	1	N	-	-	N	-	-	0
12304	N	Y	3.16992500144231	3.43681151080804	3.16992500144231	0	0	0.0479526283539251	N	0.603076923076923	0.00769230769230833	N	N	ENSG00000115568	ENSG00000204815	+	+	2	17	219231844	37371174	coding	intron	ZNF142	TTC25	219210883	37340424	-	+	0.00769230769230833	219219194	37358694	-	+	Y	N	nfuse-0.1.4	10	4.125	1	6	5	N	52	17.0001	N	SINE	-	0.119047619047619
40281	N	Y	3.59321831773393	3.51832410639388	3.51832410639388	0	0	0.391235700485167	N	0.434324324324324	0.420855855855856	N	N	ENSG00000101938	ENSG00000214851	+	+	X	12	109925695	9108939	intron	utr3p	CHRDL1	C12orf33	109803740	9101401	-	-	0.663288288288288	109880066	9102084	-	-	Y	N	nfuse-0.1.4	1	1	1	0	1	N	-	-	N	-	-	0
27965	N	Y	3.32163768376666	3.63193049733206	3.32163768376666	312	0	0.836869234042539	N	0.939790913784202	0.939790913784202	N	N	ENSG00000177548	ENSG00000106524	+	+	16	7	28844033	16651937	intron	intron	RABEP2	ANKMY2	28823243	16605932	-	-	0.906341421442093	28841203	16625588	-	-	Y	N	nfuse-0.1.4	1	1	1	0	3	N	-	-	N	-	-	0
48819	N	Y	3.44615838200292	3.15781281653986	3.15781281653986	353	0	0.259435871431169	N	0.924265786925808	0.924265786925808	N	N	ENSG00000157107	ENSG00000067369	+	-	5	15	72422104	41590028	intron	intron	FCHO2	TP53BP1	72287655	41486699	+	-	0.791730914045971	72317043	41523646	+	+	Y	N	nfuse-0.1.4	1	1	1	0	1	N	-	-	N	-	Simple_repeat	0
30916	N	N	3.47907756046244	3.70889084821189	3.47907756046244	1	0	0.0454838117930661	N	0	0	N	N	ENSG00000131016	ENSG00000177182	-	+	6	8	151719601	62576756	coding	intron	AKAP12	RLBP1L1	151603202	62363104	+	+	0	151712738	62491396	-	+	Y	N	nfuse-0.1.4	5	3.625	2	8	1	N	-	-	N	Low_complexity	-	1
24511	N	Y	3.48912663185998	3.6800200533486	3.48912663185998	112	0	0.448039006277102	N	0.748211382113821	0.920487804878049	N	N	ENSG00000143641	ENSG00000139719	-	+	1	12	228484488	121317021	intron	intron	GALNT2	VPS33A	228269579	121282049	+	-	0.920487804878049	228285094	121283258	-	-	Y	N	nfuse-0.1.4	2	1.25	1	1	3	N	-	-	N	-	-	0
43890	N	Y	3.49272035470961	3.63552422018169	3.49272035470961	230	0	0.0262114987400727	N	0.709885897664468	0.709885897664468	N	N	ENSG00000129933	ENSG00000052126	-	+	19	12	19339989	19420598	intron	intron	KIAA0892	PLEKHA5	19292614	19173995	+	+	0.520681048315208	19302894	19261084	-	+	Y	N	nfuse-0.1.4	1	1	1	0	1	N	-	-	N	-	-	0
37374	N	N	3.56761456604966	3.66273010308932	3.56761456604966	18	0.213539574126155	0.133640195825149	N	0.196062675773403	0.213539574126155	N	N	ENSG00000145911	ENSG00000158258	-	+	5	3	177485713	141769320	utr3p	intron	AC136632.3-3	CLSTN2	177473162	141136907	+	+	0.213539574126155	177482625	141763047	-	+	Y	N	nfuse-0.1.4	4	2.5	1	8	1	N	-	-	N	-	-	0
11968	N	Y	3.08035795212007	3.41319935075004	3.08035795212007	323	0	0.388066343945533	N	0.9116667319826	0.9116667319826	N	N	ENSG00000188687	ENSG00000196900	+	+	2	5	74424044	125999873	intron	intron	SLC4A5	C5orf48	74296878	125995305	-	+	0.8990476936944	74374953	125999293	-	+	Y	N	nfuse-0.1.4	1	1	1	0	1	N	-	-	N	-	-	0
23811	N	Y	3.68783934123363	3.66592259835483	3.66592259835483	285	0	0.83887148798358	N	0.930678871090771	0.930678871090771	N	N	ENSG00000054282	ENSG00000120658	-	+	1	13	241730011	43259044	intron	intron	SDCCAG8	ENOX1	241485943	42685704	+	-	0.913348588863463	241667341	42830247	-	-	Y	N	nfuse-0.1.4	1	1	1	0	3	N	-	-	N	SINE	-	0.271929824561404
23804	N	Y	3.77530342425761	3.45191153034816	3.45191153034816	134	0	0.523105589710059	N	0.96455223880597	0.96455223880597	N	N	ENSG00000054282	ENSG00000120658	-	+	1	13	241730011	43259044	intron	intron	SDCCAG8	ENOX1	241485943	42685704	+	-	0	241671913	42830040	-	-	Y	N	nfuse-0.1.4	1	1	1	0	3	N	-	-	N	-	-	0
16039	N	N	3.55553920790569	3.50744965188915	3.50744965188915	0	0	0.0401835875904468	N	0	0	N	N	ENSG00000145911	ENSG00000204815	-	-	5	17	177485713	37371174	utr3p	intron	AC136632.3-3	TTC25	177473162	37340424	+	+	0	177482850	37360336	-	-	Y	N	nfuse-0.1.4	12	3.92307692307692	1	11	4	N	-	-	N	-	-	0
3581	N	Y	3.64656650855576	3.38552945952599	3.38552945952599	296	0	0.845510005984742	N	0.813133445945946	0.958474099099099	N	N	ENSG00000127616	ENSG00000151376	-	-	19	11	11033953	86061075	intron	intron	SMARCA4	ME3	10932606	85829798	+	-	0	10952663	86017524	-	+	Y	N	nfuse-0.1.4	1	1	1	0	2	N	-	-	N	-	-	0
3265	N	N	3.28768543553724	3.51889316784735	3.28768543553724	5	0	0.041034151037124	N	0	0	N	N	ENSG00000126746	ENSG00000168959	+	-	12	11	6668930	88438761	utr3p	intron	ZNF384	GRM5	6645904	87881006	-	-	0	6646262	88141941	-	+	Y	N	nfuse-0.1.4	4	1.875	1	8	2	N	-	-	N	-	-	0
7527	N	Y	3.58999531724489	3.60426060610801	3.58999531724489	219	0	0.330839928727956	N	0.96677559912854	0.96677559912854	N	N	ENSG00000183662	ENSG00000222022	-	-	3	2	68689160	237998658	intron	downstream	FAM19A1	AC112721.1	68138460	237994802	+	-	0.607952069716776	68194231	237994684	-	+	Y	N	nfuse-0.1.4	2	1.1	1	5	1	N	-	-	N	-	-	0
48934	N	Y	3.17407904459906	3.49744043328497	3.17407904459906	223	0	0.299621294367659	N	0.861722956436613	0.861722956436613	N	N	ENSG00000101109	ENSG00000064393	-	-	20	7	43142003	139123984	intron	intron	STK4	HIPK2	43028534	138907915	+	-	0.861722956436613	43095407	138912503	-	+	Y	N	nfuse-0.1.4	2	1.16666666666667	1	1	1	N	-	-	N	-	-	0
43644	N	Y	3.26504356451683	3.54552998930151	3.26504356451683	117	0	0.668872030487836	N	0.677051671732523	0.832066869300912	N	N	ENSG00000047617	ENSG00000100991	+	-	12	20	5925659	33144279	intron	intron	ANO2	TRPC4AP	5542081	33053876	-	-	0.379939209726444	5692967	33104267	-	+	Y	N	nfuse-0.1.4	1	1	1	0	4	N	-	-	N	-	-	0
27991	N	N	3.25993583872649	1.22541033914698	1.22541033914698	0	0	0.0847166276619914	N	0	0.137996458386036	N	N	ENSG00000169896	ENSG00000049323	-	+	16	2	31251714	33478080	intron	intron	ITGAM	LTBP1	31176008	33025543	+	+	0.137996458386036	31202324	33141667	-	+	Y	N	nfuse-0.1.4	2	1.6	1	3	4	N	-	-	N	-	Simple_repeat,Simple_repeat	0
54519	N	Y	3.19872427442695	3.45868840089349	3.19872427442695	36	0	0.333296464421339	N	0.760782934833568	0.871190811064229	N	N	ENSG00000218336	ENSG00000172058	-	-	4	5	183958498	70250113	intron	intron	ODZ3	SERF1A	183482168	70232270	+	+	0.871190811064229	183949946	70240487	-	-	Y	N	nfuse-0.1.4	2	2	2	6	2	N	-	-	N	-	Simple_repeat	0
50653	N	Y	3.46551447180198	3.68105312311849	3.46551447180198	261	0	0.700186357015259	N	0	0.954249398315283	N	N	ENSG00000101190	ENSG00000169744	-	-	20	4	60963560	16509425	intron	intron	TCFL5	LDB2	60942913	16112265	-	-	0.954249398315283	60962404	16258168	+	+	Y	N	nfuse-0.1.4	2	1.01960784313725	1	2	4	N	-	-	N	-	-	0
17537	N	Y	3.33255199106474	3.4701412644215	3.33255199106474	296	0	0.746395356291394	N	0.800675675675676	0.800675675675676	N	N	ENSG00000166478	ENSG00000203705	+	+	11	1	9506647	211056590	utr5p	intron	ZNF143	TATDN3	9438645	211031808	+	+	0.676097972972973	9438694	211034895	+	+	Y	N	nfuse-0.1.4	1	1	1	0	3	N	-	-	N	-	-	0
24925	N	Y	3.60935140704395	3.60376609256805	3.60376609256805	188	0	0.333305232192679	N	0.759904622157006	0.948550990462216	N	N	ENSG00000050628	ENSG00000168310	+	-	1	4	71286079	185587219	intron	intron	PTGER3	IRF2	71090624	185545886	-	-	0.948550990462216	71126449	185552306	-	+	Y	N	nfuse-0.1.4	1	1	1	0	1	N	343	12.0703	N	-	-	0
59839	N	Y	3.39015625214551	3.71041843152174	3.39015625214551	373	0	0.487432613648566	N	0.929323847923835	0.929323847923835	N	N	ENSG00000151422	ENSG00000204427	-	-	5	6	108551272	31779172	intron	intron	FER	BAT5	108111422	31762711	+	-	0.803677355343987	108230172	31765660	-	+	Y	N	nfuse-0.1.4	1	1	1	0	1	N	-	-	N	-	-	0
54663	N	Y	3.46145674063593	3.46448140203209	3.46145674063593	304	0	0.456367949309948	N	0.90938995215311	0.90938995215311	N	N	ENSG00000122870	ENSG00000118965	-	-	10	2	60258851	20053373	intron	intron	BICC1	WDR35	59942910	19973512	+	-	0.607356459330144	60047339	20026264	-	+	Y	N	nfuse-0.1.4	1	1	1	0	1	N	-	-	N	-	-	0
54803	N	Y	3.71145150129163	3.425274708894	3.425274708894	319	0	0.824889325785773	N	0.840925765357167	0.946975255119056	N	N	ENSG00000197162	ENSG00000175018	+	+	16	10	30504511	127361665	intron	intron	ZNF688	C10orf122	30008266	127334459	-	-	0.946975255119056	30078772	127356407	-	-	Y	N	nfuse-0.1.4	2	1.01428571428571	1	1	6	N	-	-	N	-	-	0
37766	N	Y	3.40744620240479	3.22693695468026	3.22693695468026	150	0	0.0991402080021479	N	0.920377358490566	0.920377358490566	N	N	ENSG00000137154	ENSG00000147100	+	+	9	X	19385742	73670468	intron	intron	RPS6	SLC16A2	19366254	73557810	-	+	0.920377358490566	19376502	73596065	-	+	Y	N	nfuse-0.1.4	4	2	1	4	1	N	-	-	N	-	-	0
3194	N	Y	3.10972326052331	3.44611852920956	3.10972326052331	87	0	0.475552276644376	N	0.917777219009303	0.917777219009303	N	N	ENSG00000174483	ENSG00000107338	+	-	11	9	66057660	38059249	intron	intron	BBS1	SHB	66034666	37578417	+	-	0.57860824742268	66036139	37637301	+	+	Y	N	nfuse-0.1.4	1	1	1	0	2	N	-	-	N	-	-	0
7338	N	Y	3.50575423470996	3.40951234194457	3.40951234194457	230	0	0.671032140362636	N	0.826229791648656	0.895737874989193	N	N	ENSG00000151914	ENSG00000144218	+	-	6	2	56927363	100125469	intron	intron	DST	AFF3	56430744	99530150	-	-	0.849399152762168	56894443	99804717	-	+	Y	N	nfuse-0.1.4	1	1	1	0	2	N	-	-	N	-	-	0
18481	N	Y	3.33573513876043	3.78465029545248	3.33573513876043	0	0	0.649505724167706	N	0.807335395492709	0.839446162910591	N	N	ENSG00000132854	ENSG00000177301	+	+	1	1	62557671	110975619	intron	utr5p	KANK4	KCNA2	62474425	110937728	-	-	0.839446162910591	62504600	110948945	-	-	N	Y	nfuse-0.1.4	1	1	1	0	2	N	-	-	N	-	-	0
28060	N	Y	3.49065421516983	3.24887996998328	3.24887996998328	90	0	0.776071386735765	N	0.727030369657826	0.905510512573863	N	N	ENSG00000176927	ENSG00000177455	-	+	17	16	25459595	28858162	intron	coding	EFCAB5	CD19	25292812	28850761	+	+	0.905510512573863	25410557	28856187	-	+	Y	N	nfuse-0.1.4	1	1	1	0	8	Y	-	-	N	-	-	0
3037	N	Y	3.63296356710195	3.45504124488137	3.45504124488137	274	0	0.957592264362709	N	0.916970802919708	0.916970802919708	N	N	ENSG00000118689	ENSG00000167257	-	+	6	11	109112664	116661602	intron	intron	FOXO3	RNF214	108987719	116608614	+	+	0.916970802919708	109107034	116649782	-	+	Y	N	nfuse-0.1.4	1	1	1	0	3	N	-	-	N	-	-	0
28061	N	N	3.68208619288838	3.57848902055439	3.57848902055439	68	0	0.656835667129196	N	0.523924731182795	0.523924731182795	N	N	ENSG00000176927	ENSG00000177455	-	+	17	16	25459595	28858162	intron	coding	EFCAB5	CD19	25292812	28850761	+	+	0.523924731182795	25410150	28855420	-	+	Y	N	nfuse-0.1.4	1	1	1	0	8	N	-	-	N	-	-	0
2800	N	Y	3.64231043829683	3.30012216847198	3.30012216847198	7	0	0.201241392307397	N	0	0.891824422716871	N	N	ENSG00000120063	ENSG00000177666	+	+	17	11	60483216	815216	intron	intron	GNA13	PNPLA2	60437296	808902	-	+	0	60459144	810056	-	+	Y	N	nfuse-0.1.4	2	1.1304347826087	1	9	2	N	-	-	N	-	-	0
15908	N	N	3.36079094374226	3.32895826821511	3.32895826821511	0	0	0.0106609176874957	N	0	0	N	N	ENSG00000004939	ENSG00000160949	+	+	17	8	39700993	145640635	coding	coding	SLC4A1	NFKBIL2	39682566	145624999	-	-	0	39684082	145625354	-	-	Y	N	nfuse-0.1.4	3	1.3	1	2	1	N	-	-	N	-	Low_complexity	0
25013	N	Y	3.66385645881505	3.43784458057793	3.43784458057793	3	0	0.029217142956577	N	0	0.982044667296466	N	N	ENSG00000165732	ENSG00000143653	-	+	10	1	70414285	244998060	intron	downstream	DDX21	SCCPDH	70385898	244954001	+	+	0	70392192	244999222	-	+	Y	N	nfuse-0.1.4	2	1.85714285714286	1	6	1	N	-	-	N	-	Simple_repeat	0
30823	N	Y	3.52271195568076	3.20504648422567	3.20504648422567	0	0	0.060453428373903	N	0	0.0441429801894913	N	N	ENSG00000172530	ENSG00000174898	-	+	16	19	86668425	5729739	intron	intron	BANP	TMEM146	86542539	5671688	+	+	0.0441429801894913	86602204	5690609	-	+	Y	N	nfuse-0.1.4	1	1	1	0	1	N	-	-	N	Simple_repeat	-	0.976190476190476
2749	N	Y	3.47592491799029	3.56807857436608	3.47592491799029	246	0	0.630957207318728	N	0.956698480028278	0.956698480028278	N	N	ENSG00000157833	ENSG00000168065	-	+	2	11	26266017	64095575	intron	intron	FAM59B	SLC22A11	26249464	64079666	+	+	0.956698480028278	26251179	64084437	-	+	Y	N	nfuse-0.1.4	1	1	1	0	3	N	-	-	N	-	-	0
44261	N	Y	3.41741556821562	3.44143830342756	3.41741556821562	191	0	0.418826690524414	N	0.351923186668949	0.797123780174628	N	N	ENSG00000204248	ENSG00000133962	+	-	6	14	33268254	91268166	intron	intron	COL11A2	CATSPERB	33238436	91116871	-	-	0	33243625	91233027	-	+	Y	N	nfuse-0.1.4	6	2.42857142857143	1	4	1	N	-	-	N	-	-	0
24464	N	Y	3.64656650855576	3.42633828388743	3.42633828388743	332	0.889223560910308	0.0865114655700988	N	0.875376506024096	0.889223560910308	N	N	ENSG00000126746	ENSG00000117525	-	+	12	1	6668930	94779903	utr3p	utr3p	ZNF384	F3	6645904	94767461	-	-	0.889223560910308	6646371	94768005	+	-	Y	N	nfuse-0.1.4	6	3.5	1	5	1	N	-	-	N	-	-	0
37251	N	Y	3.58064844605001	3.4780843434859	3.4780843434859	281	0.636433586611522	0.0131576951632249	N	0.757622391074348	0.878811195537174	N	N	ENSG00000158258	ENSG00000107263	-	+	3	9	141769320	133605282	intron	intron	CLSTN2	RAPGEF1	141136907	133441978	+	-	0.878811195537174	141762843	133527388	-	-	Y	N	nfuse-0.1.4	3	2	1	3	1	N	-	-	N	-	-	0
24984	N	Y	3.04380519801756	3.44210065083686	3.04380519801756	318	0	0.717219151439981	N	0.918848349812004	0.918848349812004	N	N	ENSG00000088280	ENSG00000078403	+	+	1	10	23683285	22072560	intron	intron	ASAP3	MLLT10	23627643	21863108	-	+	0.733358863668013	23670715	21915225	-	+	Y	N	nfuse-0.1.4	1	1	1	0	5	N	-	-	N	-	-	0
7707	N	N	2.61932335169138	3.55910242553179	2.61932335169138	5	0	0.0278672209283362	N	0	0	N	N	ENSG00000115568	ENSG00000161057	+	+	2	7	219231844	102795891	coding	intron	ZNF142	PSMC2	219210883	102775325	-	+	0	219217817	102782322	-	+	Y	N	nfuse-0.1.4	16	5.35714285714286	1	13	2	N	-	-	N	SINE	-	0.0138888888888889
23840	N	Y	3.40587876630159	3.70040921291755	3.40587876630159	189	0	0.373614355953141	N	0.941487706193588	0.921983608258118	N	N	ENSG00000054282	ENSG00000120658	+	-	1	13	241730011	43259044	intron	intron	SDCCAG8	ENOX1	241485943	42685704	+	-	0.785454922709824	241661270	42830527	+	+	Y	N	nfuse-0.1.4	1	1	1	0	1	N	-	-	N	-	-	0
12710	N	N	3.2557196212609	3.48912663185998	3.2557196212609	0	0	0.0435265882214058	N	0	0	N	N	ENSG00000033627	ENSG00000176108	-	-	17	17	37928122	76588527	intron	intron	ATP6V0A1	CHMP6	37864388	76580290	+	+	0	37883629	76586065	-	-	N	Y	nfuse-0.1.4	1	1	1	0	1	N	-	-	N	-	DNA	0
7253	N	N	3.43408302385895	1.47231942795945	1.47231942795945	0	0	0.339438188361647	N	0	0	N	N	ENSG00000111799	ENSG00000049323	-	+	6	2	75972343	33478080	intron	intron	COL12A1	LTBP1	75850762	33025543	-	+	0	75950957	33141420	+	+	Y	N	nfuse-0.1.4	2	1.25	1	2	3	N	-	-	N	-	Simple_repeat	0
57489	N	Y	2.98973528539863	3.51886266262381	2.98973528539863	0	0	0.63577455996577	N	0	0	N	N	ENSG00000064042	ENSG00000221946	+	+	4	19	41395746	40337045	intron	intron	LIMCH1	FXYD7	41057559	40325994	+	+	0	41218413	40331156	+	+	Y	N	nfuse-0.1.4	1	1	1	0	1	N	211	18.6649	N	Simple_repeat	-	0.549019607843137
24632	N	Y	3.51832410639388	3.53209488171704	3.51832410639388	121	0	0.29426157042951	N	0.726417594064653	0.745959194488606	N	N	ENSG00000021645	ENSG00000162618	+	-	14	1	79400511	79247245	intron	intron	NRXN3	ELTD1	77779190	79128037	+	-	0.726417594064653	78198876	79215578	+	+	Y	N	nfuse-0.1.4	1	1	1	0	1	N	-	-	N	-	-	0
25025	N	Y	3.41848849077886	3.45972147066338	3.41848849077886	0	0	0.70522270405491	N	0	0.840398009950249	N	N	ENSG00000080573	ENSG00000066557	-	+	19	1	9982147	70443863	coding	intron	COL5A3	LRRC40	9931237	70383085	-	-	0	9949322	70385301	+	-	Y	N	nfuse-0.1.4	1	1	1	0	3	N	-	-	N	-	-	0
60047	N	Y	3.46232197653647	3.41103992525442	3.41103992525442	227	0	0.625441083333459	N	0.861079807396783	0.918963220981457	N	N	ENSG00000145569	ENSG00000164776	-	+	5	7	14664205	56128121	intron	intron	FAM105A	PHKG1	14634932	56115471	+	-	0.918963220981457	14640163	56127235	-	-	Y	N	nfuse-0.1.4	1	1	1	0	7	N	-	-	N	-	-	0
54826	N	Y	3.74081680969488	3.52567938596249	3.52567938596249	266	0	0.746538249913295	N	0.728187919463087	0.818791946308725	N	N	ENSG00000197162	ENSG00000175018	-	-	16	10	30504511	127361665	intron	intron	ZNF688	C10orf122	30008266	127334459	-	-	0.818791946308725	30080712	127355893	+	+	Y	N	nfuse-0.1.4	1	1	1	0	8	N	-	-	N	-	-	0
26259	N	Y	3.41526549028982	3.62361669590707	3.41526549028982	0	0	0.639177543537678	N	0	0.94399971281904	N	N	ENSG00000115840	ENSG00000183722	+	-	2	13	172459000	39075356	utr3p	intron	SLC25A12	LHFP	172349127	38815033	-	-	0	172349474	38924192	-	+	Y	N	nfuse-0.1.4	1	1	1	0	1	N	-	-	N	-	-	0
59980	N	Y	3.43677165801469	3.47552369040616	3.43677165801469	0	0	0.725814498744352	N	0	0.92085037242588	N	N	ENSG00000145569	ENSG00000164776	+	-	5	7	14664205	56128121	intron	intron	FAM105A	PHKG1	14634932	56115471	+	-	0.0197623046589748	14640931	56120096	+	+	Y	N	nfuse-0.1.4	1	1	1	0	7	N	-	-	N	-	-	0
18027	N	Y	3.06882115020603	3.00360528790293	3.00360528790293	361	0	0.207739687304682	N	0.943235355430477	0.943235355430477	N	N	ENSG00000197927	ENSG00000188976	-	-	2	1	132241449	884494	intron	intron	C2orf27	NOC2L	132196418	869459	+	-	0.943235355430477	132200318	880177	-	+	Y	N	nfuse-0.1.4	2	1.54545454545455	1	6	1	N	-	-	N	Low_complexity	-	0.278481012658228
34345	N	Y	3.63721963736088	3.56382250410715	3.56382250410715	1	0	0.803785327432954	N	0	0.928896103896104	N	N	ENSG00000170266	ENSG00000157087	+	+	3	3	33113698	10724716	intron	coding	GLB1	ATP2B2	33013104	10340707	-	-	0	33075359	10362192	-	-	N	Y	nfuse-0.1.4	1	1	1	0	3	N	-	-	N	-	-	0
48810	N	N	3.6769648867289	3.73233517440054	3.6769648867289	156	0	0.572619963622262	N	0.66824644549763	0.511100024943876	N	N	ENSG00000210749	ENSG00000142347	+	-	15	19	44740250	8548330	downstream	intron	AC068716.8-1	MYO1F	44740148	8491689	+	-	0.511100024943876	44741100	8531261	+	+	Y	N	nfuse-0.1.4	1	1	1	0	2	N	-	-	N	-	-	0
20058	N	Y	3.5465630590714	2.62626805610605	2.62626805610605	0	0	0.781764789872027	N	0.897373628350423	0.897373628350423	Y	N	ENSG00000160062	ENSG00000143498	-	-	1	1	32844129	220829878	intron	intron	ZBTB8	TAF1A	32777359	220786452	+	-	0.897373628350423	32798617	220800761	-	+	N	N	nfuse-0.1.4	1	1	1	0	6	N	-	-	N	Low_complexity	-	0.133333333333333
24578	N	Y	3.14371536154608	3.14372894191522	3.14371536154608	184	0	0.222684494323409	N	0.837622005323869	0.837622005323869	N	N	ENSG00000100592	ENSG00000121904	-	+	14	1	58907876	34404030	intron	intron	DAAM1	CSMD2	58725152	33752196	+	-	0.837622005323869	58738575	33977643	-	-	Y	N	nfuse-0.1.4	1	1	1	0	1	N	-	-	N	-	-	0
27873	N	Y	3.62361669590707	3.39657174790006	3.39657174790006	157	0	0.405858927146498	N	0	0.927047038327526	N	N	ENSG00000183722	ENSG00000132554	-	-	13	8	39075356	101187520	intron	intron	LHFP	RGS22	38815033	101042452	-	-	0	38924192	101177645	+	+	Y	N	nfuse-0.1.4	1	1	1	0	1	N	-	-	N	-	-	0
18139	N	N	3.4722913423473	3.43721273839216	3.43721273839216	0	0	0.0211337904868383	N	0.031359224879294	0.446490985645311	N	N	ENSG00000004939	ENSG00000143324	+	+	17	1	39700993	179122106	coding	intron	SLC4A1	XPR1	39682566	178867763	-	+	0	39684080	179052808	-	+	Y	N	nfuse-0.1.4	2	1.02222222222222	1	1	1	N	-	-	N	-	SINE	0
24787	N	Y	3.39760481766995	3.41319935075004	3.39760481766995	121	0	0.114255572341191	N	0.930652843933875	0.930652843933875	N	N	ENSG00000147507	ENSG00000117114	-	+	8	1	57086493	82232307	intron	intron	LYN	LPHN2	56954948	81544439	+	+	0.930652843933875	56986941	82062189	-	+	Y	N	nfuse-0.1.4	4	2.28571428571429	1	6	1	N	-	-	N	-	-	0
56871	N	Y	3.53039946453785	3.46807512488172	3.46807512488172	165	0	0.650541697546216	N	0.682789136405249	0.920697284101312	N	N	ENSG00000107890	ENSG00000142546	-	-	10	19	27429433	54775625	intron	intron	ANKRD26	NOSIP	27324005	54750782	-	-	0.920697284101312	27403531	54772283	+	+	Y	N	nfuse-0.1.4	1	1	1	0	2	N	-	-	N	-	-	0
48932	N	Y	3.3012485241977	3.25822684117816	3.25822684117816	140	0	0.633713635956372	N	0.925018377848567	0.925018377848567	N	N	ENSG00000125844	ENSG00000221900	+	-	20	7	17610928	53071749	intron	upstream	RRBP1	AC074397.7	17542323	53070859	-	+	0.925018377848567	17599239	53070642	-	-	Y	N	nfuse-0.1.4	1	1	1	0	6	N	-	-	N	-	-	0
15899	N	N	2.78630843867493	3.66641711189479	2.78630843867493	0	0	0.0539211980275293	N	0	0	N	N	ENSG00000141577	ENSG00000147677	+	-	17	8	76811346	117837243	coding	intron	AZI1	EIF3H	76777988	117726237	-	-	0	76778236	117738633	-	+	Y	N	nfuse-0.1.4	1	1	1	0	4	N	176	10.1753	N	SINE	-	0.0615384615384615
24707	N	Y	3.6272104187567	3.44871903508266	3.44871903508266	446	0	0.738745131088641	N	0.954020375689694	0.954020375689694	N	N	ENSG00000138623	ENSG00000009307	-	-	15	1	72513329	115102147	intron	intron	SEMA7A	CSDE1	72489376	115061061	-	-	0.908040751379389	72492087	115080052	+	+	Y	N	nfuse-0.1.4	2	1.125	1	2	8	N	-	-	N	-	-	0
60055	N	N	3.36291051644453	3.6272104187567	3.36291051644453	0	0	0.0328737583951327	N	0	0	N	N	ENSG00000145911	ENSG00000161057	-	+	5	7	177485713	102795891	utr3p	intron	AC136632.3-3	PSMC2	177473162	102775325	+	+	0	177482843	102782292	-	+	Y	N	nfuse-0.1.4	6	2.33333333333333	1	15	2	N	-	-	N	-	-	0
46467	N	Y	3.75744441254485	3.329991337985	3.329991337985	291	0	0.848156065831974	N	0.912043050658749	0.872951073173749	N	N	ENSG00000185518	ENSG00000004866	-	-	15	7	89645543	116657393	intron	intron	SV2B	ST7	89444519	116380528	+	+	0.872951073173749	89533189	116546318	-	-	Y	N	nfuse-0.1.4	1	1	1	0	2	N	-	-	N	-	-	0
16059	N	Y	3.28399842673177	3.37808089400154	3.28399842673177	240	0.6861254412164	0.406926277516799	N	0.6861254412164	0.96076568015205	N	N	ENSG00000204815	ENSG00000145911	-	+	17	5	37371174	177485713	intron	utr3p	TTC25	AC136632.3-3	37340424	177473162	+	+	0.96076568015205	37358571	177482717	-	+	Y	N	nfuse-0.1.4	6	2.14285714285714	1	9	3	N	-	-	N	-	-	0
48881	N	Y	3.51576345331414	3.37502572738184	3.37502572738184	146	0	0.689553904988969	N	0.937803398058252	0.922254247572816	N	N	ENSG00000165240	ENSG00000080845	+	+	X	20	77192208	34590454	coding	intron	ATP7A	DLGAP4	77052850	34357717	+	+	0.533525485436893	77155090	34438797	+	+	Y	N	nfuse-0.1.4	2	1.25	1	1	1	N	-	-	N	-	-	0
40432	N	Y	3.47804449069255	3.29127915838687	3.29127915838687	0	0	0.109687485557312	N	0.911469534050179	0.900403225806452	N	N	ENSG00000114450	ENSG00000139173	-	+	3	12	180652065	43069807	intron	intron	GNB4	TMEM117	180596570	42516168	-	+	0	180630525	42827092	+	+	Y	N	nfuse-0.1.4	2	1.02380952380952	1	1	2	N	-	-	N	-	-	0
7473	N	N	3.4561676006071	0.494089294346095	0.494089294346095	0	0	0.122986789961163	N	0	0.0402346637102736	N	N	ENSG00000185010	ENSG00000049323	+	+	X	2	153904192	33478080	intron	intron	F8	LTBP1	153717257	33025543	-	+	0.0402346637102736	153761272	33141461	-	+	Y	N	nfuse-0.1.4	1	1	1	0	2	N	-	-	N	-	Simple_repeat	0
3016	N	Y	3.35503779539701	3.3038490300708	3.3038490300708	221	0	0.597379205556138	N	0.929499759321657	0.929499759321657	N	N	ENSG00000137251	ENSG00000149262	-	-	6	11	54362870	77383365	intron	intron	TINAG	INTS4	54280723	77267416	+	-	0.850186988558522	54350197	77333717	-	+	Y	N	nfuse-0.1.4	1	1	1	0	1	N	-	-	N	-	-	0
18444	N	N	3.59594680468302	3.67849247003875	3.59594680468302	0	0	0.586119104299626	N	0.994396767819753	0	N	N	ENSG00000178104	ENSG00000216758	+	+	1	1	143787552	145062731	intron	intron	PDE4DIP	RP11-325P15.3	143562784	144959503	-	-	0	143744203	145004781	-	-	N	Y	nfuse-0.1.4	7	5.17647058823529	5	17	1	N	-	-	N	-	SINE	0
25092	N	N	3.54552998930151	3.66016945000958	3.54552998930151	0	0	0.897189167649092	N	0	0	N	N	ENSG00000116809	ENSG00000197841	+	+	1	19	16175191	39925612	intron	downstream	ZBTB17	ZNF181	16140953	39916933	-	+	0	16154808	39926520	-	+	Y	N	nfuse-0.1.4	1	1	1	0	3	N	-	-	N	-	-	0
2846	N	Y	3.39694247026065	3.08611110046532	3.08611110046532	319	0	0.551773725114352	N	0.776564695708572	0.0718841206356069	N	N	ENSG00000074266	ENSG00000185214	+	-	11	22	85667426	19180122	intron	intron	EED	KLHL22	85633463	19125806	+	-	0.518754729218463	85646987	19163405	+	+	Y	N	nfuse-0.1.4	2	1.35	1	7	6	N	-	-	N	-	-	0
3229	N	Y	3.26104861408308	3.40319013214585	3.26104861408308	272	0.661638438014585	0.274131878324898	N	0.753087508821454	0.625058809691837	N	N	ENSG00000196611	ENSG00000137154	+	+	11	9	102174104	19385742	utr3p	intron	MMP1	RPS6	102165861	19366254	-	-	0.844536579628323	102166280	19378370	-	-	Y	N	nfuse-0.1.4	3	2.25	2	4	2	N	-	-	N	-	-	0
24108	N	Y	3.53296011761759	3.46910819465161	3.46910819465161	347	0.44813586355645	0.286160645828386	N	0.98118644989397	0.98118644989397	N	N	ENSG00000197779	ENSG00000000938	-	+	X	1	47675904	27834314	utr3p	intron	ZNF81	FGR	47581245	27811390	+	-	0.44813586355645	47662654	27816495	-	-	Y	N	nfuse-0.1.4	2	1.29411764705882	1	5	1	N	-	-	N	-	-	0
3146	N	Y	3.23999710710482	3.68783934123363	3.23999710710482	0	0	0.792605829440906	N	0.883838383838384	0.870931537598204	N	N	ENSG00000121440	ENSG00000168065	+	-	3	11	73756764	64095575	intron	intron	PDZRN3	SLC22A11	73514342	64079666	-	+	0.870931537598204	73697566	64088482	-	-	Y	N	nfuse-0.1.4	1	1	1	0	4	N	-	-	N	-	-	0
18206	N	Y	3.42680229220385	3.35257042827311	3.35257042827311	219	0	0.510622507916909	N	0.811034482758621	0.811034482758621	N	N	ENSG00000178921	ENSG00000117305	+	-	17	1	8114528	24025264	intron	intron	PFAS	HMGCL	8093362	24000955	+	-	0.811034482758621	8102637	24019249	+	+	Y	N	nfuse-0.1.4	1	1	1	0	1	N	-	-	N	-	-	0
2855	N	Y	3.4780843434859	3.48908677906663	3.4780843434859	366	0	0.331939770187936	N	0.912739071038251	0.912739071038251	N	N	ENSG00000074266	ENSG00000201916	+	+	11	22	85667426	19165555	intron	intron	EED	Y_RNA	85633463	19165445	+	+	0.912739071038251	85645979	19165550	+	+	Y	N	nfuse-0.1.4	1	1	1	0	1	N	-	-	N	-	-	0
37135	N	N	3.59681204058356	3.52720696927234	3.52720696927234	0	0.596561739079414	0.238439333837548	N	0.602165048258867	0.708627922668466	N	N	ENSG00000161057	ENSG00000158258	-	+	7	3	102795891	141769320	intron	intron	PSMC2	CLSTN2	102775325	141136907	+	+	0.708627922668466	102782102	141762811	-	+	Y	N	nfuse-0.1.4	4	1.66666666666667	1	2	1	N	-	-	N	-	-	0
57364	N	Y	3.40488554932505	3.07060985334107	3.07060985334107	240	0	0.591897450910017	N	0.601481481481482	0.813194444444444	N	N	ENSG00000197800	ENSG00000101310	+	+	19	20	42393293	18490059	intron	intron	ZNF585B	SEC23B	42367509	18436188	-	+	0.813194444444444	42373769	18485631	-	+	Y	N	nfuse-0.1.4	1	1	1	0	2	N	-	-	N	-	-	0
12220	N	Y	3.43205157943933	3.353603498043	3.353603498043	141	0	0.678449274177919	N	0.929078014184397	0.929078014184397	N	N	ENSG00000121053	ENSG00000106113	-	+	17	7	53636783	30706244	intron	intron	EPX	CRHR2	53625088	30659388	+	-	0.450354609929078	53628692	30671067	-	-	Y	N	nfuse-0.1.4	1	1	1	0	3	N	-	-	N	-	-	0
17751	N	Y	2.75760547768098	3.57386222793487	2.75760547768098	0	0	0.259527770779059	N	0.878361940802811	0.898634950669009	N	N	ENSG00000143624	ENSG00000164532	-	+	1	7	152013179	35260283	coding	coding	INTS3	TBX20	151967167	35208567	+	-	0	152009397	35208831	-	-	Y	N	nfuse-0.1.4	2	1.33333333333333	1	7	1	N	-	-	N	-	-	0
50620	N	N	3.36079094374226	3.24165267149066	3.24165267149066	0	0	0.776338623836635	N	0.44327946393378	0.409538825384312	N	N	ENSG00000088876	ENSG00000100234	+	+	20	22	2453165	31589030	intron	intron	ZNF343	TIMP3	2410463	31526802	-	+	0.409538825384312	2448267	31552490	-	+	Y	N	nfuse-0.1.4	1	1	1	0	2	N	-	-	N	-	-	0
39488	N	Y	3.36084437690475	3.43511609362884	3.36084437690475	1	0	0.09149564472313	N	0	0.932599678886808	N	N	ENSG00000184574	ENSG00000160224	+	+	12	21	6615548	44542530	intron	intron	LPAR5	AIRE	6598262	44530191	-	+	0.932599678886808	6602120	44535665	-	+	Y	N	nfuse-0.1.4	1	1	1	0	2	N	-	-	N	-	-	0
13652	N	N	3.38230645903694	3.35715736809928	3.35715736809928	0	0	0.296002150608246	N	0.0859253396649519	0.0110011871784724	Y	N	ENSG00000070366	ENSG00000186566	+	-	17	17	2153819	39936328	intron	intron	SMG6	GPATCH8	1909883	39828178	-	-	0.0110011871784724	1932049	39912102	-	+	N	N	nfuse-0.1.4	2	1.1	1	2	1	N	-	-	N	-	-	0
34421	N	Y	3.30913817009962	3.72655152083176	3.30913817009962	0	0	0.41885220513052	N	0.96012084592145	0.96012084592145	N	N	ENSG00000174844	ENSG00000158258	+	-	3	3	57505108	141769320	upstream	intron	DNAH12L	CLSTN2	57429635	141136907	-	+	0.202416918429003	57505509	141464007	-	-	N	Y	nfuse-0.1.4	1	1	1	0	1	N	-	-	N	-	-	0
3008	N	Y	3.41423242051993	3.5744007841648	3.41423242051993	362	0	0.0426204865359608	N	0.911074356899039	0.904722525248971	N	N	ENSG00000112182	ENSG00000175348	+	+	6	11	91063182	8942565	intron	intron	BACH2	TMEM9B	90692969	8925416	-	-	0.841204208748284	90826548	8940884	-	-	Y	N	nfuse-0.1.4	1	1	1	0	1	N	-	-	N	-	-	0
27892	N	N	3.71041843152174	3.45976132345673	3.45976132345673	0	0	0.0942427746475922	N	0.823732718894009	0.743611227482195	N	N	ENSG00000099797	ENSG00000027001	-	+	19	13	14537791	23361559	intron	intron	GPSN2	MIPEP	14501382	23202329	+	-	0.743611227482195	14521848	23282133	-	-	Y	N	nfuse-0.1.4	1	1	1	0	2	N	-	-	N	-	-	0
50728	N	Y	3.44615838200292	3.78937037402784	3.44615838200292	0	0	0.0888649040657334	N	0	0.916874480465503	N	N	ENSG00000088367	ENSG00000132356	-	+	20	5	34284135	40834054	intron	upstream	EPB41L1	PRKAA1	34142840	40795238	+	-	0.916874480465503	34176461	40834282	-	-	Y	N	nfuse-0.1.4	3	2.25	1	3	1	N	-	-	N	-	-	0
27969	N	Y	3.5010341561346	3.4048456965317	3.4048456965317	231	0	0.219376928535273	N	0.107059818220249	0.894948213908265	N	N	ENSG00000177548	ENSG00000106524	+	+	16	7	28844033	16651937	intron	intron	RABEP2	ANKMY2	28823243	16605932	-	-	0.894948213908265	28842033	16625311	-	-	Y	N	nfuse-0.1.4	1	1	1	0	3	N	-	-	N	-	-	0
12310	N	N	3.39657174790006	3.33520077242712	3.33520077242712	0	0	0.144028497033164	N	0	0	N	N	ENSG00000183292	ENSG00000204815	-	-	2	17	131056411	37371174	intron	coding	AC140481.2	TTC25	131044872	37340424	+	+	0	131051851	37360814	-	-	Y	N	nfuse-0.1.4	8	2.75	1	1	2	N	-	-	N	-	-	0
57238	N	N	3.23164345288648	3.18468296794077	3.18468296794077	1	0	0.244988899340133	N	0	0.00512820512820511	N	N	ENSG00000161298	ENSG00000169925	-	+	19	9	41811584	135923478	coding	coding	ZNF382	BRD3	41788061	135887784	+	-	0.00512820512820511	41810114	135895194	-	-	Y	N	nfuse-0.1.4	5	4.25	4	4	1	N	276	19.2198	N	Simple_repeat	-	0.00925925925925926
46386	N	Y	3.33101506018508	3.09512710209296	3.09512710209296	282	0	0.222684494323409	N	0.918323450761539	0.918323450761539	N	N	ENSG00000105486	ENSG00000092295	+	-	19	14	53365395	23802256	intron	intron	LIG1	TGM1	53310519	23788160	-	-	0.918323450761539	53313400	23791032	-	+	Y	N	nfuse-0.1.4	1	1	1	0	1	N	-	-	N	-	Low_complexity,Low_complexity	0
11692	N	N	3.27188321579446	3.50000108636471	3.27188321579446	0	0	0.719265879442442	N	0.773591427583823	0.286812996889042	N	N	ENSG00000057935	ENSG00000153237	+	-	2	2	42837591	159021460	intron	intron	MTA3	CCDC148	42575213	158736302	+	-	0.286812996889042	42795912	158819373	+	+	N	Y	nfuse-0.1.4	1	1	1	0	3	N	-	-	N	Simple_repeat	-	0.168674698795181
24334	N	Y	3.38410998810325	3.31166831795583	3.31166831795583	208	0	0.082937966626166	N	0.892411642411642	0.892411642411642	N	N	ENSG00000165124	ENSG00000117394	+	+	9	1	112381981	43197126	intron	intron	SVEP1	SLC2A1	112167352	43164115	-	-	0.811720374220374	112295872	43166451	-	-	Y	N	nfuse-0.1.4	3	1.75	1	2	1	N	-	-	N	-	-	0
54829	N	Y	3.35513108135285	3.56704550459619	3.35513108135285	448	0	0.848392372570202	N	0.0122098214285713	0.940133928571429	N	N	ENSG00000197162	ENSG00000175018	-	-	16	10	30504511	127361665	intron	intron	ZNF688	C10orf122	30008266	127334459	-	-	0.940133928571429	30078980	127356197	+	+	Y	N	nfuse-0.1.4	1	1	1	0	8	N	-	-	N	-	-	0
15733	N	Y	3.60888739872753	3.44143830342756	3.44143830342756	115	0.389731998708428	0.38800713089363	N	0.564094284791734	0.790765256700032	N	N	ENSG00000204815	ENSG00000158258	-	-	17	3	37371174	141769320	intron	intron	TTC25	CLSTN2	37340424	141136907	+	+	0.790765256700032	37357476	141763026	-	-	Y	N	nfuse-0.1.4	3	1.44444444444444	1	7	2	N	-	-	N	-	-	0
7367	N	Y	3.46613696641793	3.48383749183115	3.46613696641793	225	0	0.811872283938121	N	0.922256698187549	0.922256698187549	N	N	ENSG00000114948	ENSG00000159216	-	-	2	21	207191124	35343511	intron	intron	ADAM23	RUNX1	207016613	35081971	+	-	0.681959219858156	207101390	35281508	-	+	Y	N	nfuse-0.1.4	1	1	1	0	4	N	-	-	N	-	-	0
58668	N	Y	3.51525959220437	3.58337693299909	3.51525959220437	0	0	0.348341865585253	N	0	0.948388061934326	Y	N	ENSG00000196466	ENSG00000161681	+	-	19	19	12372794	55914519	intron	intron	ZNF799	SHANK1	12361831	55856896	-	-	0.948388061934326	12371136	55898053	-	+	N	N	nfuse-0.1.4	1	1	1	0	1	N	-	-	N	-	-	0
50639	N	Y	3.51001030496889	3.10447397328784	3.10447397328784	95	0	0.584480688268654	N	0.909701037217816	0.909701037217816	N	N	ENSG00000125844	ENSG00000104343	+	-	20	8	17610928	74923937	intron	intron	RRBP1	UBE2W	17542323	74867748	-	-	0.345332519829164	17585199	74897037	-	+	Y	N	nfuse-0.1.4	1	1	1	0	2	N	-	-	N	-	-	0
57479	N	Y	2.40922620783566	3.48846428445067	2.40922620783566	0	0	0.462417843469504	N	0	0.677491185748747	N	N	ENSG00000151718	ENSG00000221946	-	+	4	19	184478924	40337045	intron	intron	WWC2	FXYD7	184257440	40325994	+	+	0.677491185748747	184340797	40331151	-	+	Y	N	nfuse-0.1.4	1	1	1	0	1	N	-	-	N	Low_complexity	-	0.864864864864865
57363	N	Y	3.40951234194457	3.61513506061274	3.40951234194457	315	0	0.709788886490056	N	0.943575920934412	0.943575920934412	N	N	ENSG00000186529	ENSG00000158470	-	-	19	20	15632570	47763745	intron	intron	CYP4F3	B4GALT5	15612707	47682889	+	-	0.943575920934412	15626163	47731426	-	+	Y	N	nfuse-0.1.4	1	1	1	0	2	N	-	-	N	-	-	0
24131	N	Y	3.53768019619294	3.78208964237274	3.53768019619294	255	0	0.824889325785773	N	0.920666319625195	0.920666319625195	N	N	ENSG00000175556	ENSG00000077549	-	-	X	1	118040916	19684594	intron	intron	LONRF3	CAPZB	117992609	19537857	+	-	0.920666319625195	118012138	19632640	-	+	Y	N	nfuse-0.1.4	2	1.08333333333333	1	1	2	N	-	-	N	-	-	0
32904	N	N	3.52105259334297	3.76848670091893	3.52105259334297	0	0	0.15155653538708	N	0	0	N	N	ENSG00000169925	ENSG00000135297	+	+	9	6	135923478	74267882	intron	utr5p	BRD3	MTO1	135887784	74228190	-	+	0	135895668	74228282	-	+	Y	N	nfuse-0.1.4	30	15.1428571428571	4	7	1	N	424	16.2036	N	-	-	0
24005	N	Y	3.50000108636471	3.56488607910057	3.50000108636471	194	0	0.663577447642681	N	0.758010204081633	0.900357142857143	N	N	ENSG00000146285	ENSG00000188641	+	+	6	1	108252214	98159203	intron	intron	SCML4	DPYD	108130060	97315890	-	-	0.0178061224489795	108225868	98011256	-	-	Y	N	nfuse-0.1.4	1	1	1	0	2	N	-	-	N	-	-	0
54710	N	Y	3.71720464963688	3.04011818921209	3.04011818921209	0	0	0.263564928173149	N	0.898337112622827	0.898337112622827	N	N	ENSG00000107897	ENSG00000108684	-	-	10	17	27571065	29507664	intron	intron	ACBD5	ACCN1	27524149	28364221	-	-	0.898337112622827	27535431	28960402	+	+	Y	N	nfuse-0.1.4	2	2	2	4	1	N	-	-	N	-	-	0
7266	N	Y	3.60153211915892	3.70360170818306	3.60153211915892	268	0	0.0617093033991838	N	0.985767590618337	0.971535181236674	N	N	ENSG00000112078	ENSG00000144057	+	-	6	2	36566898	106869996	intron	upstream	KCTD20	ST6GAL2	36518522	106784492	+	-	0	36562258	106870174	+	+	Y	N	nfuse-0.1.4	2	2	2	21	1	N	-	-	N	-	-	0
12356	N	Y	3.25575947405425	3.29024608861698	3.25575947405425	212	0	0.0173108948506442	N	0.778825995807128	0.845178197064989	N	N	ENSG00000153832	ENSG00000141485	-	-	2	17	230586068	6557409	intron	intron	FBXO36	SLC13A5	230495262	6528765	+	-	0.845178197064989	230566732	6544525	-	+	Y	N	nfuse-0.1.4	1	1	1	0	1	N	-	-	N	-	-	0
17843	N	Y	3.66273010308932	3.40744620240479	3.40744620240479	0	0.162169382847983	0.806270676574512	N	0.930180781903999	0.912725977379998	N	N	ENSG00000143624	ENSG00000075618	-	-	1	7	152013179	5612811	utr5p	intron	INTS3	FSCN1	151967167	5598980	+	+	0.912725977379998	152006134	5600517	-	-	Y	N	nfuse-0.1.4	2	1.08695652173913	1	2	2	N	-	-	N	-	-	0
32872	N	Y	3.57489529770476	3.30744275292043	3.30744275292043	113	0	0.0985927769035608	N	0.571649029982363	0.985229276895944	N	N	ENSG00000111913	ENSG00000105968	+	-	6	7	25019174	44854255	intron	intron	FAM65B	H2AFV	24912492	44833013	-	-	0.79320987654321	24976718	44836394	-	+	Y	N	nfuse-0.1.4	16	3.85714285714286	1	6	1	N	72	13.9925	N	-	-	0
16143	N	Y	3.57336771439491	3.31063524818594	3.31063524818594	0	0	0.112679199205172	N	0.776061776061777	0.877851877851878	N	N	ENSG00000185214	ENSG00000188185	+	-	22	7	19180122	62865099	intron	intron	KLHL22	AC079355.6-1	19125806	62855792	-	+	0.877851877851878	19164366	62859024	-	-	Y	N	nfuse-0.1.4	2	2	2	21	1	N	-	-	N	-	-	0
24866	N	N	3.74913061111987	3.05575257508553	3.05575257508553	0	0	0.244712627631872	N	0.336956521739131	0.336956521739131	N	N	ENSG00000165156	ENSG00000060718	-	-	8	1	124355728	103346640	intron	intron	ZHX1	COL11A1	124329878	103114611	-	-	0	124338262	103285962	+	+	Y	N	nfuse-0.1.4	2	1.25	1	3	1	N	-	-	N	-	-	0
11836	N	Y	3.75847748231474	3.53039946453785	3.53039946453785	0	0	0.111907024974653	N	0.830257435053485	0.830257435053485	N	N	ENSG00000178719	ENSG00000169679	+	-	8	2	145139571	111152135	utr3p	intron	GRINA	BUB1	145136214	111111881	+	-	0.830257435053485	145139513	111144749	+	+	Y	N	nfuse-0.1.4	2	2	2	20	1	N	-	-	N	-	-	0
24996	N	Y	3.57592836747465	3.51832410639388	3.51832410639388	371	0	0.738745131088641	N	0.919757102580785	0.919757102580785	N	N	ENSG00000088280	ENSG00000078403	+	+	1	10	23683285	22072560	intron	intron	ASAP3	MLLT10	23627643	21863108	-	+	0.862440747281346	23644979	21914372	-	+	Y	N	nfuse-0.1.4	1	1	1	0	5	N	-	-	N	-	-	0
25103	N	Y	3.50016892023405	3.68577320169385	3.50016892023405	218	0	0.692939877830426	N	0.888280158985927	0.888280158985927	N	N	ENSG00000196189	ENSG00000124302	-	-	1	19	154414167	38956253	intron	intron	SEMA4A	CHST8	154386434	38867274	+	+	0.841730225230064	154387080	38872766	-	-	Y	N	nfuse-0.1.4	1	1	1	0	4	N	-	-	N	-	-	0
43820	N	Y	3.36617336972692	3.22270715684554	3.22270715684554	326	0	0.181883804491666	N	0.655605131065254	0.719046291132181	N	N	ENSG00000166896	ENSG00000134853	-	-	12	4	56637318	54859168	intron	intron	XRCC6BP1	PDGFRA	56621627	54790204	+	+	0.836865588399331	56622805	54793856	-	-	Y	N	nfuse-0.1.4	1	1	1	0	1	N	-	-	N	-	-	0
43637	N	Y	3.60103760561896	3.50398240917023	3.50398240917023	249	0.89328743545611	0.501542581840518	N	0.928858290304074	0.89328743545611	N	N	ENSG00000126746	ENSG00000089123	+	-	12	20	6668930	13567583	coding	intron	ZNF384	TASP1	6645904	13318037	-	-	0.89328743545611	6647269	13374253	-	+	Y	N	nfuse-0.1.4	1	1	1	0	1	N	-	-	N	-	-	0
7582	N	Y	3.22060116451241	3.61360747730289	3.22060116451241	297	0	0.18338575443453	N	0.965868732992021	0.965868732992021	N	N	ENSG00000162924	ENSG00000158258	+	+	2	3	61003682	141769320	intron	intron	REL	CLSTN2	60962256	141136907	+	+	0.638208569715419	60962751	141595754	+	+	Y	N	nfuse-0.1.4	1	1	1	0	1	N	-	-	N	-	-	0
11787	N	N	0.870122988978092	3.61889661733171	0.870122988978092	0	0	0.1811493998076	N	0.0151418755566864	0.00369003690036895	N	N	ENSG00000049323	ENSG00000177182	+	+	2	8	33478080	62576756	intron	intron	LTBP1	RLBP1L1	33025543	62363104	+	+	0.00369003690036895	33141405	62491530	+	+	Y	N	nfuse-0.1.4	10	7.25	5	4	1	N	-	-	N	Simple_repeat	-	1
17896	N	Y	3.04856512938627	3.41894315152547	3.04856512938627	224	0	0.345936428819421	N	0.94469246031746	0.963128306878307	N	N	ENSG00000042304	ENSG00000142621	-	+	2	1	228206280	15597210	intron	intron	C2orf83	FHAD1	228183051	15435808	-	+	0.41005291005291	228190139	15519486	+	+	Y	N	nfuse-0.1.4	1	1	1	0	1	N	-	-	N	-	-	0
54866	N	Y	3.43528392749819	3.52105259334297	3.43528392749819	50	0	0.776555471926507	N	0.86404958677686	0.974104683195592	N	N	ENSG00000165730	ENSG00000111846	+	+	10	6	70325194	10737586	intron	intron	STOX1	GCNT2	70257300	10600442	+	+	0.00303030303030305	70304633	10723475	+	+	Y	N	nfuse-0.1.4	1	1	1	0	2	N	-	-	N	-	-	0
23929	N	N	3.35616415112274	0.999525689293649	0.999525689293649	0	0	0.0212887495545567	N	0	0.0194602272727273	N	N	ENSG00000204218	ENSG00000137948	-	+	6	1	33374716	92252571	intron	intron	RGL2	BRDT	33367416	92187516	-	+	0.0194602272727273	33374534	92246482	+	+	Y	N	nfuse-0.1.4	19	7.5	2	4	1	N	-	-	N	-	Simple_repeat,LTR	0
37765	N	Y	3.69784855983781	3.47911741325579	3.47911741325579	361	0	0.513405355358567	N	0.943406781802104	0.851442802230524	N	N	ENSG00000086061	ENSG00000203870	-	-	9	X	33029277	153714140	intron	intron	DNAJA1	RP11-115M6.5	33015242	153704817	+	-	0.851442802230524	33019815	153706397	-	+	Y	N	nfuse-0.1.4	1	1	1	0	1	N	-	-	N	-	-	0
46319	N	Y	2.96799231761448	3.250006325709	2.96799231761448	304	0	0.801637108224845	N	0.953874507549499	0.953874507549499	N	N	ENSG00000078747	ENSG00000139946	-	+	20	14	32562858	55837783	intron	intron	ITCH	PELI2	32414745	55654846	+	+	0.605836700877534	32441299	55765933	-	+	Y	N	nfuse-0.1.4	1	1	1	0	2	N	-	-	N	-	-	0
7694	N	N	0.494089294346095	3.49896801659482	0.494089294346095	0	0	0.0157427030580857	N	0	0	N	N	ENSG00000049323	ENSG00000135241	-	+	2	7	33478080	107953804	intron	intron	LTBP1	PNPLA8	33025543	107899235	+	-	0	33141349	107908950	-	-	Y	N	nfuse-0.1.4	2	1.75	1	3	1	N	-	-	N	Simple_repeat,Simple_repeat	Low_complexity	1
24803	N	Y	3.69784855983781	3.48912663185998	3.48912663185998	313	0	0.348753316664814	N	0.610623003194888	0.890974440894569	N	N	ENSG00000104537	ENSG00000178104	+	-	8	1	124818828	143787552	intron	intron	ANXA13	PDE4DIP	124762216	143562784	-	-	0.00319488817891378	124792248	143720398	-	+	Y	N	nfuse-0.1.4	4	2.57142857142857	2	7	2	N	-	-	N	-	-	0
12235	N	Y	3.43568515508231	3.47592491799029	3.43568515508231	341	0.857561793045664	0.489042963747223	N	0.805766081425905	0.864036256998134	N	N	ENSG00000115568	ENSG00000204815	-	-	2	17	219231844	37371174	coding	coding	ZNF142	TTC25	219210883	37340424	-	+	0.753970369806147	219219267	37360787	+	-	Y	N	nfuse-0.1.4	9	4.14285714285714	1	6	2	N	-	-	N	SINE	-	0.131868131868132
18156	N	Y	3.25000632570901	3.07101108092519	3.07101108092519	229	0	0.661518200178865	N	0.898404776757864	0.166919169414491	N	N	ENSG00000158955	ENSG00000143320	-	-	17	1	42317484	154942232	intron	intron	WNT9B	CRABP2	42265711	154936034	+	-	0.552981017734605	42307158	154938987	-	+	Y	N	nfuse-0.1.4	1	1	1	0	2	N	-	-	N	-	-	0
57231	N	N	2.84284912476227	2.82923683573864	2.82923683573864	0	0	0.245041380775327	N	0.423391812865497	0.44327485380117	N	N	ENSG00000197766	ENSG00000204291	-	-	19	9	814606	100872889	intron	intron	CFD	COL15A1	810665	100745959	+	+	0	813378	100773554	-	-	Y	N	nfuse-0.1.4	1	1	1	0	1	N	-	-	N	Simple_repeat	Low_complexity	1
37819	N	Y	3.45144752203174	3.41485491513588	3.41485491513588	583	0	0.110452818875872	N	0	0.995543371722617	N	N	ENSG00000175787	ENSG00000148110	+	+	9	9	96105106	96263022	intron	intron	ZNF169	HIATL1	96061399	96176654	+	+	0	96098234	96259959	+	+	N	Y	nfuse-0.1.4	2	2	2	46	2	N	-	-	N	-	-	0
59918	N	N	3.13536686500094	3.08727730898439	3.08727730898439	0	0	0.154949516327107	N	0	0	N	N	ENSG00000147099	ENSG00000164190	+	+	X	5	71709623	37101678	intron	intron	HDAC8	NIPBL	71466091	36912649	-	+	0	71492499	37085969	-	+	Y	N	nfuse-0.1.4	6	3.5	1	3	1	N	-	-	N	-	-	0
44310	N	Y	3.6272104187567	3.43784458057793	3.43784458057793	277	0	0.29426157042951	N	0.835547299428692	0.864568364235393	N	N	ENSG00000089723	ENSG00000218737	-	-	14	X	93585029	47018733	intron	downstream	OTUB2	RP11-571E6.1	93562477	47017709	+	-	0.864568364235393	93581416	47017172	-	+	Y	N	nfuse-0.1.4	1	1	1	0	1	N	-	-	N	-	-	0
37738	N	Y	3.3524907226864	3.39281019118108	3.3524907226864	336	0	0.711170511572952	N	0.944265749778172	0.90710958296362	N	N	ENSG00000203870	ENSG00000086061	+	+	X	9	153714140	33029277	intron	coding	RP11-115M6.5	DNAJA1	153704817	33015242	-	+	0.90710958296362	153707073	33019949	-	+	Y	N	nfuse-0.1.4	1	1	1	0	1	N	-	-	N	-	-	0
37300	N	Y	3.4780843434859	3.48912663185998	3.4780843434859	183	0	0.672128417183407	N	0.967392278061453	0.967392278061453	N	N	ENSG00000204752	ENSG00000177311	+	+	8	3	146023229	142651313	intron	intron	AF235103.4-4	ZBTB38	146003056	142525745	-	+	0.967392278061453	146017168	142546440	-	+	Y	N	nfuse-0.1.4	1	1	1	0	3	N	-	-	N	-	-	0
54906	N	N	3.26720299001245	3.1614158869593	3.1614158869593	66	0	0.0827274288510222	N	0	0.0432208141751711	N	N	ENSG00000138336	ENSG00000196440	-	+	10	X	70124244	100675102	intron	intron	TET1	ARMCX4	69990123	100627118	+	+	0.0432208141751711	70098907	100667701	-	+	Y	N	nfuse-0.1.4	1	1	1	0	2	N	-	-	N	-	-	0
46416	N	N	3.34272904353827	3.55025006787687	3.34272904353827	0	0	0.677014277816021	N	0	0	N	N	ENSG00000174898	ENSG00000140043	+	+	19	14	5729739	73421915	intron	intron	TMEM146	PTGR2	5671688	73388381	+	+	0	5691582	73396537	+	+	Y	N	nfuse-0.1.4	1	1	1	0	2	N	419	18.6922	N	-	-	0
25318	N	Y	3.43677165801469	3.57592836747465	3.43677165801469	318	0	0.0249423762423648	N	0	0.761944992021027	N	N	ENSG00000163719	ENSG00000206052	+	+	3	18	9719076	65660357	intron	intron	MTMR14	DOK6	9666144	65219271	+	+	0	9711346	65498819	+	+	Y	N	nfuse-0.1.4	1	1	1	0	1	N	-	-	N	-	-	0
11735	N	N	3.33577499155378	3.11910998451155	3.11910998451155	0	0.13233137829912	0.360858897532451	N	0.325146627565982	0.13233137829912	N	N	ENSG00000179915	ENSG00000125885	+	-	2	20	51113178	5923827	intron	utr3p	NRXN1	MCM8	50000992	5879298	-	+	0.13233137829912	50127937	5923083	-	-	Y	N	nfuse-0.1.4	1	1	1	0	1	N	-	-	N	-	-	0
13701	N	N	3.25679254382414	3.47911741325579	3.25679254382414	0	0	0.0892996052028622	Y	0	0	N	N	ENSG00000133020	ENSG00000174238	+	-	17	17	10265992	1412835	intron	intron	MYH8	PITPNA	10234364	1368037	-	-	0	10261000	1384140	-	+	N	N	nfuse-0.1.4	1	1	1	0	1	N	-	-	N	-	-	0
37319	N	Y	3.62464976567696	3.69784855983781	3.62464976567696	158	0	0.679532637978363	N	0.950316455696203	0.900632911392405	N	N	ENSG00000204752	ENSG00000144962	+	+	8	3	146023229	174341700	intron	intron	AF235103.4-4	SPATA16	146003056	174089842	-	-	0.900632911392405	146015740	174095636	-	-	Y	N	nfuse-0.1.4	1	1	1	0	2	N	-	-	N	-	-	0
33851	N	Y	3.4959035024053	3.25931334411053	3.25931334411053	203	0	0.729173087306576	N	0.871008939974457	0.907863528553184	Y	N	ENSG00000188937	ENSG00000215107	-	+	X	X	41219907	73353624	intron	intron	NYX	AC004386.1-2	41191631	73334464	+	+	0.907863528553184	41204433	73350829	-	+	N	N	nfuse-0.1.4	1	1	1	0	2	N	-	-	N	-	-	0
4430	N	Y	3.66592259835483	3.59169073442408	3.59169073442408	193	0	0.725778774906738	N	0.820216049382716	0.903193257359924	N	N	ENSG00000185942	ENSG00000135250	-	-	8	7	64008644	104816583	intron	intron	NKAIN3	SRPK2	63324187	104544060	+	-	0.79255698005698	63776092	104801017	-	+	Y	N	nfuse-0.1.4	1	1	1	0	3	N	-	-	N	-	-	0
15754	N	Y	3.27870928670295	3.53209488171704	3.27870928670295	276	0	0.671032140362636	N	0.831122574306067	0.940892901007124	N	N	ENSG00000197415	ENSG00000132388	+	-	3	17	158703830	4216718	intron	intron	VEPH1	UBE2G1	158460228	4119261	-	-	0.940892901007124	158539786	4205529	-	+	Y	N	nfuse-0.1.4	1	1	1	0	2	N	-	-	N	-	-	0
12286	N	Y	3.4944157718888	3.11398867835206	3.11398867835206	347	0.708915817924714	0.557872738597504	N	0.975226878121252	0.969033597651565	N	N	ENSG00000167193	ENSG00000144228	+	+	17	2	1306294	139047267	intron	utr3p	CRK	SPOPL	1272190	138975841	-	+	0.708915817924714	1303341	139046299	-	+	Y	N	nfuse-0.1.4	2	1.07547169811321	1	4	1	N	-	-	N	-	-	0
3597	N	Y	3.46551447180198	3.4780843434859	3.46551447180198	74	0	0.607634905939724	N	0.805162571357657	0.805162571357657	N	N	ENSG00000127616	ENSG00000151376	-	-	19	11	11033953	86061075	intron	intron	SMARCA4	ME3	10932606	85829798	+	-	0.805162571357657	10952869	86055758	-	+	Y	N	nfuse-0.1.4	1	1	1	0	2	N	-	-	N	-	-	0
3162	N	Y	3.70889084821189	3.42357929171481	3.42357929171481	143	0	0.670771442871599	N	0.882303088087293	0.914402245881668	N	N	ENSG00000165923	ENSG00000073711	+	+	11	3	47692878	137349423	intron	intron	AGBL2	PPP2R3A	47637721	137167257	-	+	0.625509825732295	47650507	137254692	-	+	Y	N	nfuse-0.1.4	1	1	1	0	2	N	-	-	N	-	-	0
24359	N	Y	3.41844863798551	2.76701512960816	2.76701512960816	172	0	0.167149245723108	N	0	0.927991931869117	N	N	ENSG00000165006	ENSG00000126107	+	-	9	1	34242520	45249614	intron	intron	UBAP1	HECTD3	34169011	45240799	+	-	0.927991931869117	34224146	45243746	+	+	Y	N	nfuse-0.1.4	2	1.4	1	2	1	N	-	-	N	-	-	0
3303	N	Y	3.73080759109069	3.40488554932505	3.40488554932505	263	0.901860379443728	0.36988473819659	N	0.901860379443728	0.901860379443728	N	N	ENSG00000126746	ENSG00000168959	-	-	12	11	6668930	88438761	utr3p	intron	ZNF384	GRM5	6645904	87881006	-	-	0.901860379443728	6646167	88142056	+	+	Y	N	nfuse-0.1.4	4	1.57894736842105	1	5	2	N	-	-	N	-	-	0
22699	N	Y	3.45972147066338	3.52936639476796	3.45972147066338	0	0	0.387055576874938	Y	0.883121876201461	0.883121876201461	N	N	ENSG00000143498	ENSG00000215897	+	+	1	1	220829878	32774716	intron	intron	TAF1A	AL033529.25	220786452	32708813	-	+	0	220799132	32757820	-	+	N	N	nfuse-0.1.4	1	1	1	0	1	N	-	-	N	-	-	0
57249	N	Y	3.62088820895798	3.33784113109357	3.33784113109357	259	0	0.416130875389201	N	0.267208094794302	0.942750632405805	N	N	ENSG00000099810	ENSG00000105662	-	+	9	19	22019516	18754142	intron	intron	MTAP	CRTC1	21792635	18655425	+	+	0.942750632405805	22012251	18684207	-	+	Y	N	nfuse-0.1.4	1	1	1	0	1	N	-	-	N	-	-	0
59862	N	N	3.64127736852694	3.47705127371601	3.47705127371601	2	0	0.158500450166054	N	0	0	N	N	ENSG00000065833	ENSG00000113312	+	+	6	5	84197498	159425128	intron	intron	ME1	TTC1	83976827	159368758	-	+	0	84103023	159377623	-	+	Y	N	nfuse-0.1.4	7	4.4	2	5	1	N	-	-	N	-	-	0
43628	N	Y	3.0348595544068	3.4210491438586	3.0348595544068	273	0	0.735499080318356	N	0.863405411792509	0.855370436015597	N	N	ENSG00000100991	ENSG00000047617	+	-	20	12	33144279	5925659	intron	intron	TRPC4AP	ANO2	33053876	5542081	-	-	0.855370436015597	33122456	5693065	-	+	Y	N	nfuse-0.1.4	1	1	1	0	3	N	398	15.2758	N	-	-	0
57047	N	Y	3.41952156054875	3.55128313764676	3.41952156054875	202	0	0.811316029997132	N	0.894327670601785	0.894327670601785	N	N	ENSG00000185985	ENSG00000141837	-	+	X	19	144720263	13478038	coding	intron	SLITRK2	CACNA1A	144707381	13178256	+	-	0.894327670601785	144711963	13226813	-	-	Y	N	nfuse-0.1.4	1	1	1	0	2	Y	-	-	N	-	-	0
57165	N	Y	3.35935664638825	3.33464863582806	3.33464863582806	160	0	0.681609619945402	N	0.904253585397653	0.904253585397653	N	N	ENSG00000105479	ENSG00000198556	+	+	19	7	53516997	98934680	intron	intron	CCDC114	ZNF789	53491526	98908451	-	+	0.473394719687092	53507252	98923615	-	+	Y	N	nfuse-0.1.4	1	1	1	0	1	N	-	-	N	-	-	0
37754	N	Y	3.51207644450867	3.56129235625094	3.51207644450867	280	0	0.178808235209416	N	0.797826086956522	0.797826086956522	N	N	ENSG00000068366	ENSG00000213694	+	-	X	9	108863277	90809744	intron	utr5p	ACSL4	S1PR3	108771222	90796182	-	+	0.379037267080745	108811705	90804826	-	-	Y	N	nfuse-0.1.4	1	1	1	0	1	N	-	-	N	-	-	0
37728	N	Y	3.59421153471047	3.18768198605288	3.18768198605288	148	0	0.62777810884112	N	0.326013513513513	0.875844594594595	N	N	ENSG00000156298	ENSG00000086065	+	+	X	9	38433118	33271510	intron	intron	TSPAN7	CHMP5	38305553	33255000	+	+	0.875844594594595	38339006	33255921	+	+	Y	N	nfuse-0.1.4	1	1	1	0	4	N	-	-	N	-	-	0
28102	N	Y	3.51832410639388	3.66848325143457	3.51832410639388	236	0	0.0785330288721139	N	0.942552151238592	0.942552151238592	N	N	ENSG00000128298	ENSG00000157106	+	-	22	16	36836622	18844887	intron	intron	BAIAP2L2	SMG1	36810843	18723677	-	-	0.942552151238592	36817410	18794425	-	+	Y	N	nfuse-0.1.4	12	7.13333333333333	2	15	1	N	-	-	N	-	-	0
23990	N	N	3.26360926716282	3.29396779254261	3.26360926716282	2	0	0.160267632221701	N	0	0	N	N	ENSG00000218225	ENSG00000126107	-	+	6	1	35525621	45249614	intron	intron	MKRNP2	HECTD3	35518799	45240799	+	-	0	35523789	45246024	-	-	Y	N	nfuse-0.1.4	8	3.5	1	3	1	N	-	-	N	-	-	0
7588	N	N	0.912005796398496	2.78533814963734	0.912005796398496	0	0	0.0351969288488122	N	0	0.0791189682654688	N	N	ENSG00000049323	ENSG00000058063	+	+	2	3	33478080	184122113	intron	intron	LTBP1	ATP11B	33025543	183993985	+	+	0.0791189682654688	33141347	184032505	+	+	Y	N	nfuse-0.1.4	1	1	1	0	1	N	-	-	N	Simple_repeat	-	1
48892	N	Y	3.61633596425197	3.76273355257368	3.61633596425197	252	0	0.314511137375112	N	0.807219662058372	0.759024577572965	N	N	ENSG00000175176	ENSG00000101425	+	-	X	20	46292356	36399319	intron	intron	ZNF674	BPI	46243490	36365966	-	+	0.791154633896569	46279124	36374947	-	-	Y	N	nfuse-0.1.4	1	1	1	0	3	N	-	-	N	-	-	0
7377	N	Y	3.40319013214585	3.75847748231474	3.40319013214585	107	0	0.969672235572192	N	0.898821256038647	0.869913043478261	N	N	ENSG00000068615	ENSG00000183570	+	+	2	21	86418288	46186796	intron	intron	REEP1	PCBP3	86294633	45888036	-	+	0.660328502415459	86398331	46097482	-	+	Y	N	nfuse-0.1.4	1	1	1	0	4	N	-	-	N	-	-	0
12342	N	Y	3.83593234673454	3.73080759109069	3.73080759109069	206	0.478733240869163	0.349700463563875	N	0.984204037602096	0.984204037602096	N	N	ENSG00000115568	ENSG00000204815	+	+	2	17	219231844	37371174	intron	intron	ZNF142	TTC25	219210883	37340424	-	+	0.984204037602096	219219137	37359351	-	+	Y	N	nfuse-0.1.4	12	3.09803921568627	1	38	5	N	52	17.0001	N	-	-	0
3301	N	Y	3.75951055208464	3.57233464462502	3.57233464462502	0	0	0.481403712649245	N	0.699207000273448	0.924801750068362	N	N	ENSG00000123338	ENSG00000175467	+	+	12	11	53223165	65504183	intron	intron	NCKAP1L	SART1	53177762	65485736	+	+	0	53205760	65494759	+	+	Y	N	nfuse-0.1.4	4	1.27272727272727	1	1	1	N	-	-	N	-	-	0
3138	N	Y	3.23999710710482	3.34458749641535	3.23999710710482	0	0	0.0846013251496058	N	0.892416688533193	0.865520860666492	N	N	ENSG00000121440	ENSG00000168065	+	-	3	11	73756764	64095575	intron	intron	PDZRN3	SLC22A11	73514342	64079666	-	+	0.865520860666492	73697566	64089116	-	-	Y	N	nfuse-0.1.4	2	1.00709219858156	1	1	4	N	-	-	N	DNA	SINE	0.0470588235294118
57077	N	N	3.59425138750382	2.86216117187136	2.86216117187136	0	0	0.0339855654234999	N	0	0.00209643605870036	N	N	ENSG00000002586	ENSG00000105492	-	-	X	19	2669348	56726922	intron	intron	CD99	SIGLEC6	2619228	56712763	+	-	0.00209643605870036	2658822	56725222	-	+	Y	N	nfuse-0.1.4	1	1	1	0	1	N	-	-	N	-	-	0
43468	N	Y	3.54872248456702	3.66488952858494	3.54872248456702	268	0.960930640913082	0.0975698997277088	Y	0.960930640913082	0.960930640913082	N	N	ENSG00000126746	ENSG00000183735	-	-	12	12	6668930	63182158	coding	intron	ZNF384	TBK1	6645904	63132204	-	+	0.960930640913082	6647156	63149938	+	-	N	N	nfuse-0.1.4	5	4.2	1	9	1	N	-	-	N	-	-	0
46472	N	Y	3.26832934573818	3.50000108636471	3.26832934573818	129	0	0.0738810898007084	N	0	0.887244538407329	N	N	ENSG00000185518	ENSG00000004866	+	+	15	7	89645543	116657393	intron	intron	SV2B	ST7	89444519	116380528	+	+	0	89533392	116528242	+	+	Y	N	nfuse-0.1.4	1	1	1	0	5	N	-	-	N	-	-	0
27824	N	Y	3.21973592861186	3.50000108636471	3.21973592861186	0	0	0.406750005100151	N	0.890035118525022	0.890035118525022	N	N	ENSG00000136141	ENSG00000100592	-	+	13	14	46222786	58907876	intron	intron	LRCH1	DAAM1	46025304	58725152	+	+	0.582133450395083	46127139	58875888	-	+	Y	N	nfuse-0.1.4	2	1.11111111111111	1	1	1	N	-	-	N	-	-	0
24246	N	Y	3.59784511035345	3.45720067037699	3.45720067037699	0	0	0.719027400817704	N	0.561102577231609	0.739033964840417	N	N	ENSG00000116539	ENSG00000151276	+	+	1	3	153798948	65999023	intron	intron	ASH1L	AC121493.1	153571677	65314946	-	-	0.739033964840417	153640483	65673257	-	-	Y	N	nfuse-0.1.4	1	1	1	0	9	N	-	-	N	-	-	0
57284	N	N	2.92701565938369	0.494089294346095	0.494089294346095	0	0	0.2548725623374	N	0	0	N	N	ENSG00000159915	ENSG00000049323	-	+	19	2	49471308	33478080	intron	intron	ZNF233	LTBP1	49446158	33025543	+	+	0	49458971	33141594	-	+	Y	N	nfuse-0.1.4	1	1	1	0	1	N	-	-	N	-	Simple_repeat	0
54927	N	Y	3.6800200533486	3.49065421516983	3.49065421516983	287	0	0.100243186586177	N	0.748007529336377	0.862549561456206	N	N	ENSG00000204620	ENSG00000065154	+	-	X	10	48318219	126097450	intron	intron	AF196972.1	OAT	48272500	126075862	-	-	0.748007529336377	48306351	126094081	-	+	Y	N	nfuse-0.1.4	1	1	1	0	1	N	-	-	N	-	-	0
57356	N	N	3.08102029952937	2.39590263175754	2.39590263175754	11	0	0.164424966037986	N	0	0.0779678068410464	N	N	ENSG00000105613	ENSG00000080839	-	+	19	20	12846765	35157824	intron	intron	MAST1	RBL1	12810348	35059592	+	-	0.0779678068410464	12811916	35090130	-	-	Y	N	nfuse-0.1.4	2	1.2	1	1	1	N	-	-	N	Simple_repeat	Simple_repeat,Simple_repeat	0.509803921568627
43592	N	Y	3.3755202409218	3.33896748681929	3.33896748681929	225	0.373168724279836	0.0929250476701342	N	0.926255144032922	0.926255144032922	N	N	ENSG00000188735	ENSG00000092531	-	+	12	15	120698088	40612548	intron	intron	TMEM120B	SNAP23	120635163	40575127	+	+	0.926255144032922	120637119	40605270	-	+	Y	N	nfuse-0.1.4	2	2	2	9	1	N	-	-	N	-	-	0
39771	N	N	3.25913520414225	3.68783934123363	3.25913520414225	0	0	0.00937340568292246	N	0	0	N	N	ENSG00000166579	ENSG00000139220	+	-	17	12	8324667	80672131	intron	intron	NDEL1	PPFIA2	8279904	80177487	+	-	0	8280893	80496817	+	+	Y	N	nfuse-0.1.4	9	6	1	3	1	N	-	-	N	-	-	0
25009	N	Y	3.28189243439864	3.6344911504118	3.28189243439864	329	0	0.760936642315914	N	0.94952098803432	0.94952098803432	N	N	ENSG00000078403	ENSG00000088280	-	-	10	1	22072560	23683285	intron	intron	MLLT10	ASAP3	21863108	23627643	+	-	0.861182717094379	21914567	23645184	-	+	Y	N	nfuse-0.1.4	1	1	1	0	5	N	-	-	N	-	-	0
57051	N	N	3.27870928670295	3.08143087468331	3.08143087468331	0	0	0.0928694403937652	N	0	0	N	N	ENSG00000105492	ENSG00000002586	+	+	19	X	56726922	2669348	coding	intron	SIGLEC6	CD99	56712763	2619228	-	+	0	56724820	2641396	-	+	Y	N	nfuse-0.1.4	1	1	1	0	2	N	-	-	N	-	-	0
59960	N	Y	3.45144752203174	3.58999531724489	3.45144752203174	325	0	0.964504591186374	N	0.928325791855204	0.921809954751131	N	N	ENSG00000080802	ENSG00000113552	+	-	7	5	134845391	141372776	intron	intron	CNOT4	GNPDA1	134697090	141360422	-	-	0.908778280542986	134814256	141363117	-	+	Y	N	nfuse-0.1.4	1	1	1	0	2	N	-	-	N	-	-	0
59813	N	N	3.53615261288309	3.55128313764676	3.53615261288309	13	0	0.0669769838339248	N	0	0	N	N	ENSG00000147679	ENSG00000037241	-	+	8	5	117867997	172329378	intron	intron	UTP23	RPL26L1	117847923	172319045	+	+	0	117864191	172324331	-	+	Y	N	nfuse-0.1.4	1	1	1	0	1	N	-	-	N	-	-	0
56999	N	Y	3.52783881145811	3.25616070163838	3.25616070163838	94	0	0.159368699773653	N	0.464031339031339	0.974477682811016	N	N	ENSG00000105419	ENSG00000159200	+	-	19	21	52614597	34909303	intron	intron	MEIS3	DSCR1	52598204	34810652	-	-	0.374703228869895	52613746	34832814	-	+	Y	N	nfuse-0.1.4	1	1	1	0	2	N	-	-	N	-	-	0
6011	N	Y	3.42464286670823	3.64293293291278	3.42464286670823	0	0	0.0455643029759867	Y	0.981583231583232	0.981583231583232	N	N	ENSG00000214998	ENSG00000106399	+	-	7	7	7916372	7724763	upstream	intron	AC006465.2-1	RPA3	7915458	7642874	-	-	0	7916954	7713084	-	+	N	N	nfuse-0.1.4	1	1	1	0	1	N	-	-	N	-	Simple_repeat	0
7198	N	N	3.41848849077886	3.35975787397237	3.35975787397237	0	0	0.0942427746475922	N	0	0	N	N	ENSG00000148200	ENSG00000105778	+	-	9	7	126573410	33045041	intron	intron	NR6A1	AVL9	126319380	32501663	-	+	0	126521729	32529932	-	-	Y	N	nfuse-0.1.4	1	1	1	0	4	N	-	-	N	-	-	0
17632	N	Y	3.55657227767558	3.3828009725769	3.3828009725769	131	0	0.180380273509034	N	0.742553742553743	0.871276871276871	N	N	ENSG00000085832	ENSG00000175115	+	+	1	11	51757583	65768789	intron	intron	EPS15	PACS1	51592523	65594400	-	+	0.871276871276871	51623832	65623200	-	+	Y	N	nfuse-0.1.4	2	1.17391304347826	1	4	1	N	-	-	N	-	-	0
28010	N	Y	3.18764213325953	3.29227237536341	3.18764213325953	93	0	0.154333301451893	N	0.870355731225296	0.870355731225296	N	N	ENSG00000175643	ENSG00000198130	-	-	16	2	11353118	190917164	intron	intron	C16orf75	HIBCH	11318137	190776892	+	-	0.798331137461572	11336443	190788023	-	+	Y	N	nfuse-0.1.4	2	1.7	1	7	1	N	-	-	N	-	-	0
40355	N	N	3.24847874239916	3.48167806633553	3.24847874239916	0	0	0.0274723363613784	N	0.105625	0.105625	N	N	ENSG00000146938	ENSG00000159403	+	+	X	12	6156706	7136272	intron	intron	NLGN4X	AC140077.17	5818085	7058091	-	-	0.105625	6016913	7125589	-	-	Y	N	nfuse-0.1.4	1	1	1	0	1	N	-	-	N	-	-	0
17852	N	N	3.21129414611088	3.53039946453785	3.21129414611088	0	0	0.105115779180297	N	0.544201975151322	0.714160560688117	N	N	ENSG00000146463	ENSG00000165246	+	+	1	Y	35660131	15466924	intron	intron	ZMYM4	NLGN4Y	35507155	15144026	+	+	0.714160560688117	35650194	15207609	+	+	Y	N	nfuse-0.1.4	1	1	1	0	3	N	-	-	N	-	-	0
52269	N	Y	3.52720696927234	3.54400240599166	3.52720696927234	148	0	0.0608298147045804	N	0.956815511163337	0.956815511163337	N	N	ENSG00000182489	ENSG00000147679	-	+	X	8	100070554	117867997	intron	intron	XKRX	UTP23	100055090	117847923	-	+	0.884841363102233	100057340	117864310	+	+	Y	N	nfuse-0.1.4	1	1	1	0	5	N	-	-	N	-	-	0
2722	N	N	3.43784458057793	0.776482662581515	0.776482662581515	0	0	0.0187630197886578	N	0	0	N	N	ENSG00000168065	ENSG00000049323	-	+	11	2	64095575	33478080	intron	intron	SLC22A11	LTBP1	64079666	33025543	+	+	0	64087248	33141625	-	+	Y	N	nfuse-0.1.4	3	1.57142857142857	1	3	1	N	-	-	N	-	Simple_repeat	0
43884	N	N	3.57592836747465	3.21120086015504	3.21120086015504	0	0	0.506436963922567	N	0	0	N	N	ENSG00000142273	ENSG00000011105	-	+	19	12	49995736	3265990	intron	intron	CBLC	TSPAN9	49972966	3056818	+	+	0	49994707	3180840	-	+	Y	N	nfuse-0.1.4	5	4.25	4	4	1	N	-	-	N	-	-	0
39653	N	Y	3.16356596488511	3.71617157986699	3.16356596488511	239	0	0.637397738580659	N	0.908430721877555	0.908430721877555	N	N	ENSG00000138018	ENSG00000166532	-	-	2	12	26472263	8821533	utr3p	intron	AC010896.3	RIMKLB	26422458	8741900	+	+	0.908430721877555	26467400	8787028	-	-	Y	N	nfuse-0.1.4	1	1	1	0	4	N	-	-	N	-	-	0
15672	N	Y	3.21275137140384	3.50529022639353	3.21275137140384	117	0	0.642210535374392	N	0.235146307854422	0.781470373672692	N	N	ENSG00000010017	ENSG00000070366	+	-	6	17	13819932	2153819	intron	intron	RANBP9	SMG6	13729714	1909883	-	-	0.385385425954446	13800584	2031026	-	+	Y	N	nfuse-0.1.4	1	1	1	0	5	N	-	-	N	-	-	0
19617	N	N	3.03379597941337	3.5555392079057	3.03379597941337	0	0	0.513187246675675	N	0.326720310765816	0	Y	N	ENSG00000070785	ENSG00000198765	+	+	1	1	45224869	115339511	intron	intron	EIF2B3	SYCP1	45089037	115198978	-	+	0	45091851	115269009	-	+	N	N	nfuse-0.1.4	1	1	1	0	2	N	-	-	N	-	-	0
48710	N	Y	3.40847927217468	3.50319358163022	3.40847927217468	270	0	0.68744117130652	N	0.849299719887955	0.849299719887955	N	N	ENSG00000062598	ENSG00000198838	+	+	20	15	44468678	31945591	intron	intron	ELMO2	RYR3	44428096	31390469	-	+	0.849299719887955	44445354	31712817	-	+	Y	N	nfuse-0.1.4	1	1	1	0	4	N	-	-	N	-	-	0
52297	N	N	3.16146932012179	3.52208566311286	3.16146932012179	6	0	0.294212937968634	N	0.054088742207554	0.054088742207554	N	N	ENSG00000165102	ENSG00000181090	-	-	8	9	43177126	139850397	intron	intron	HGSNAT	EHMT1	43114749	139711440	+	+	0.054088742207554	43131558	139731808	-	-	Y	N	nfuse-0.1.4	1	1	1	0	1	N	-	-	N	-	-	0
15911	N	N	3.29693902077628	3.29127915838687	3.29127915838687	0	0	0.222230502963892	N	0	0	N	N	ENSG00000204815	ENSG00000104375	-	+	17	8	37371174	99907074	intron	intron	TTC25	STK3	37340424	99536037	+	-	0	37359273	99794491	-	-	Y	N	nfuse-0.1.4	12	3.4	1	2	1	N	-	-	N	-	-	0
59927	N	N	3.35616415112274	3.06629100234983	3.06629100234983	11	0	0.0633037067531997	N	0.215783454060236	0.215783454060236	N	N	ENSG00000219791	ENSG00000152348	+	-	X	5	70182045	81586524	upstream	intron	RP5-1091N2.2	ATG10	70179789	81303630	-	+	0.215783454060236	70182848	81574173	-	-	Y	N	nfuse-0.1.4	1	1	1	0	2	N	-	-	N	-	-	0
55319	N	N	3.56591914887046	3.43784458057793	3.43784458057793	0	0	0.835119443145042	N	0.862753166003749	0.234307136652494	N	N	ENSG00000148484	ENSG00000185532	+	-	10	10	16899468	53728116	intron	intron	RSU1	PRKG1	16672625	52421124	-	+	0.234307136652494	16858973	53079697	-	-	N	Y	nfuse-0.1.4	1	1	1	0	2	N	191	18.517	N	-	-	0
17690	N	Y	3.3306536853943	3.42121697772795	3.3306536853943	312	0.0981379731379731	0.298976284550307	N	0.97965724751439	0.972876330019187	N	N	ENSG00000134215	ENSG00000106443	+	-	1	7	108309068	11175767	intron	upstream	VAV3	PHF14	107915307	10980024	-	+	0.972876330019187	108047867	10979643	-	-	Y	N	nfuse-0.1.4	2	1.02314814814815	1	5	1	N	-	-	N	-	-	0
44367	N	Y	3.36295036923788	3.8333716936548	3.36295036923788	491	0	0.177403680146328	N	0.987525458248473	0.987525458248473	N	N	ENSG00000167123	ENSG00000174373	-	-	9	14	130239447	35348183	upstream	intron	CERCAM	GARNL1	130213866	35077310	+	-	0.987525458248473	130213330	35210003	-	+	Y	N	nfuse-0.1.4	9	6.375	4	8	1	N	-	-	N	SINE	-	0.246987951807229
32906	N	Y	3.13060693363223	3.48337348351473	3.13060693363223	183	0	0.319043219552702	N	0.947576451008945	0.947576451008945	N	N	ENSG00000167081	ENSG00000124493	-	-	9	6	127769477	34231145	intron	upstream	PBX3	GRM4	127548372	34097607	+	-	0.947576451008945	127624194	34231452	-	+	Y	N	nfuse-0.1.4	1	1	1	0	1	N	-	-	N	-	-	0
2950	N	Y	3.66592259835483	3.48483070880769	3.48483070880769	286	0	0.29426157042951	N	0.58336366945759	0.866081179468511	N	N	ENSG00000124784	ENSG00000166391	+	+	6	11	7363269	75120308	intron	intron	RIOK1	MOGAT2	7335061	75106536	+	+	0.553603931561704	7339786	75110606	+	+	Y	N	nfuse-0.1.4	2	1.04166666666667	1	3	1	N	-	-	N	-	-	0
24039	N	Y	3.58527523866953	3.43784458057793	3.43784458057793	321	0	0.964504591186374	N	0.850467289719626	0.950155763239875	N	N	ENSG00000077549	ENSG00000175556	+	+	1	X	19684594	118040916	intron	intron	CAPZB	LONRF3	19537857	117992609	-	+	0.950155763239875	19634652	118012335	-	+	Y	N	nfuse-0.1.4	1	1	1	0	3	N	-	-	N	-	-	0
55320	N	N	3.59681204058356	3.43681151080804	3.43681151080804	0	0	0.684689267918146	N	0.763077006039689	0.248382226056945	N	N	ENSG00000148484	ENSG00000185532	+	-	10	10	16899468	53728116	intron	intron	RSU1	PRKG1	16672625	52421124	-	+	0.248382226056945	16859315	53079604	-	-	N	Y	nfuse-0.1.4	1	1	1	0	2	N	191	18.517	N	-	-	0
25011	N	Y	3.54040868314203	3.77783357211381	3.54040868314203	82	0	0.170249737847158	N	0.44970334412082	0.750809061488673	N	N	ENSG00000138193	ENSG00000160062	-	+	10	1	96078139	32844129	intron	intron	PLCE1	ZBTB8	95743736	32777359	+	+	0.750809061488673	95897980	32792680	-	+	Y	N	nfuse-0.1.4	2	1.2	1	1	2	N	-	-	N	-	-	0
26262	N	N	3.46973068926756	3.34103362635907	3.34103362635907	0	0	0.0608298147045804	N	0	0	N	N	ENSG00000168658	ENSG00000102466	+	-	2	13	98295841	101852029	intron	intron	VWA3B	FGF14	98070027	101173036	+	-	0	98262602	101276528	+	+	Y	N	nfuse-0.1.4	1	1	1	0	2	N	-	-	N	-	-	0
37715	N	Y	3.44678087661887	3.29699245393877	3.29699245393877	285	0	0.708520184705006	N	0.572932330827068	0.883526999316473	N	N	ENSG00000102218	ENSG00000086065	+	+	X	9	46626737	33271510	intron	intron	RP2	CHMP5	46581319	33255000	+	+	0.598815219867851	46585029	33267900	+	+	Y	N	nfuse-0.1.4	1	1	1	0	2	N	-	-	N	-	-	0
17766	N	Y	3.61038447681384	3.49318436302603	3.49318436302603	290	0	0.454494759580471	N	0.753147738057577	0.753147738057577	N	N	ENSG00000042813	ENSG00000185090	+	+	7	1	50103372	38045938	intron	intron	ZPBP	MANEAL	49947585	38032361	-	+	0.725719708952863	49982614	38034900	-	+	Y	N	nfuse-0.1.4	1	1	1	0	2	N	-	-	N	-	-	0
57346	N	Y	3.43681151080804	3.54040868314203	3.43681151080804	225	0	0.670771442871599	N	0.772943469785575	0.668148148148148	N	N	ENSG00000068615	ENSG00000221895	+	+	2	19	86418288	57711943	intron	intron	REEP1	ZNF578	86294633	57648641	-	+	0.860272904483431	86346095	57687062	-	+	Y	N	nfuse-0.1.4	1	1	1	0	8	N	-	-	N	-	-	0
34404	N	Y	3.41103992525442	3.18822054228281	3.18822054228281	218	0.354825008494733	0.193254787172267	N	0.926265715256541	0.944699286442406	N	N	ENSG00000177873	ENSG00000163618	-	+	3	3	40504881	62836094	coding	intron	ZNF619	CADPS	40493641	62359062	+	-	0.944699286442406	40503449	62765098	-	-	N	Y	nfuse-0.1.4	2	1.75	1	3	1	N	-	-	N	Simple_repeat	-	0.381578947368421
27855	N	Y	3.62145727041145	3.31229081257178	3.31229081257178	0	0.875558035714286	0.379432201940584	N	0.875558035714286	0.875558035714286	N	N	ENSG00000101190	ENSG00000122025	-	-	20	13	60963560	27572729	coding	intron	TCFL5	FLT3	60942913	27475411	-	-	0.875558035714286	60963417	27549665	+	+	Y	N	nfuse-0.1.4	2	1.5	1	6	3	N	-	-	N	-	-	0
46430	N	Y	3.35872480420248	3.30488209984069	3.30488209984069	179	0	0.615166021478201	N	0.916208431526577	0.958104215763289	N	N	ENSG00000073712	ENSG00000153347	+	+	14	5	52487460	94811900	intron	intron	PLEKHC1	FAM81B	52393736	94752804	-	+	0.842890809112333	52466425	94776043	-	+	Y	N	nfuse-0.1.4	1	1	1	0	2	N	-	-	N	-	-	0
18060	N	Y	3.51935717616377	3.56228557322748	3.51935717616377	225	0	0.144926217802541	N	0.980479302832244	0.960958605664488	N	N	ENSG00000198860	ENSG00000186566	-	-	1	17	182309969	39936328	intron	intron	TSEN15	GPATCH8	182287434	39828178	+	-	0.960958605664488	182305168	39845321	-	+	Y	N	nfuse-0.1.4	1	1	1	0	2	N	-	-	N	-	-	0
5511	Y	N	3.43681151080804	3.60888739872753	3.43681151080804	0	0	0.227410287443396	Y	0.778900112233446	0	N	N	ENSG00000155530	ENSG00000131558	-	+	7	7	133599473	133401051	intron	intron	LRGUK	EXOC4	133462645	132588363	+	+	0	133502098	133164906	-	+	N	N	nfuse-0.1.4	1	1	1	0	1	N	-	-	N	-	-	0
48904	N	Y	3.39128260787123	3.1940041958516	3.1940041958516	276	0	0.620133458817631	N	0.576881080007941	0.822563033551717	N	N	ENSG00000169891	ENSG00000064655	-	+	X	20	17081324	45250897	intron	intron	REPS2	EYA2	16874735	44956916	+	+	0.822563033551717	16915865	44979123	-	+	Y	N	nfuse-0.1.4	1	1	1	0	2	N	-	-	N	-	-	0
48945	N	N	3.57336771439491	3.20906436259837	3.20906436259837	144	0	0.642210535374392	N	0.622941746229417	0.668188736681887	N	N	ENSG00000125844	ENSG00000221900	-	+	20	7	17610928	53071749	intron	coding	RRBP1	AC074397.7	17542323	53070859	-	+	0.668188736681887	17595512	53070952	+	+	Y	N	nfuse-0.1.4	1	1	1	0	5	N	-	-	N	-	-	0
57092	N	Y	3.29806537650201	3.60781447616429	3.29806537650201	0	0	0.0461726876966677	N	0	0.835298104621045	N	N	ENSG00000170954	ENSG00000144645	+	+	19	3	58327960	31998242	intron	intron	ZNF415	OSBPL10	58302945	31674407	-	-	0	58325938	31836065	-	-	Y	N	nfuse-0.1.4	1	1	1	0	1	N	-	-	N	-	-	0
37161	N	Y	3.28296535696188	3.61616813038263	3.28296535696188	247	0	0.648832891113885	N	0.806303418803419	0.806303418803419	N	N	ENSG00000163872	ENSG00000214783	+	-	3	7	185013102	43979449	intron	intron	YEATS2	AC004985.2-2	184898300	43967711	+	-	0.626442307692308	185000811	43975510	+	+	Y	N	nfuse-0.1.4	1	1	1	0	2	N	-	-	N	-	-	0
3125	N	Y	3.64553343878587	3.31063524818594	3.31063524818594	399	0	0.50005463967416	N	0.867000835421888	0.861885482938114	N	N	ENSG00000073711	ENSG00000165923	-	-	3	11	137349423	47692878	intron	intron	PPP2R3A	AGBL2	137167257	47637721	+	-	0.831193368035473	137254498	47640473	-	+	Y	N	nfuse-0.1.4	1	1	1	0	4	N	-	-	N	-	-	0
2841	N	N	3.26766699832887	3.48809356209009	3.26766699832887	1	0	0.170097016464812	N	0	0	N	N	ENSG00000074266	ENSG00000185214	-	+	11	22	85667426	19180122	intron	intron	EED	KLHL22	85633463	19125806	+	-	0	85646410	19163972	-	-	Y	N	nfuse-0.1.4	1	1	1	0	4	N	-	-	N	-	-	0
3642	N	Y	3.73808832274579	3.66745018166468	3.66745018166468	259	0	0.375626443104777	N	0.778635778635779	0.827827827827828	N	N	ENSG00000113712	ENSG00000187240	+	+	5	11	148911200	102855801	intron	intron	CSNK1A1	DYNC2H1	148855038	102485370	-	+	0.827827827827828	148886613	102677816	-	+	Y	N	nfuse-0.1.4	1	1	1	0	1	N	-	-	N	-	-	0
40550	N	N	3.62192127872787	3.57961537628012	3.57961537628012	245	0	0.410819476952477	N	0.576822108729894	0.576822108729894	N	N	ENSG00000127324	ENSG00000178445	+	-	12	9	70121945	6635692	intron	intron	TSPAN8	GLDC	69805136	6522469	-	-	0.576822108729894	69995107	6533364	-	+	Y	N	nfuse-0.1.4	1	1	1	0	1	N	-	-	N	-	-	0
37272	N	N	3.41782614336956	3.16572539038072	3.16572539038072	0	0	0.15828777729527	N	0	0	N	N	ENSG00000204752	ENSG00000144962	-	-	8	3	146023229	174341700	intron	intron	AF235103.4-4	SPATA16	146003056	174089842	-	-	0	146017528	174095095	+	+	Y	N	nfuse-0.1.4	1	1	1	0	2	N	-	-	N	-	-	0
46729	N	Y	2.44986062364307	2.69740071072712	2.44986062364307	308	0	0.515912623403169	N	0.843646549528902	0.814330277565572	N	N	ENSG00000103942	ENSG00000204291	+	-	15	9	81412481	100872889	intron	intron	HOMER2	COL15A1	81314792	100745959	-	+	0.814330277565572	81410030	100777657	-	-	Y	N	nfuse-0.1.4	2	1.11111111111111	1	1	1	N	-	-	N	Low_complexity	Low_complexity	0.803149606299213
24326	N	Y	3.58174313897244	3.58424216889964	3.58174313897244	88	0.625	0.0522744391971743	N	0.795454545454545	0.795454545454545	N	N	ENSG00000107263	ENSG00000185483	+	-	9	1	133605282	64419769	intron	intron	RAPGEF1	ROR1	133441978	64012281	-	+	0.795454545454545	133527430	64254737	-	-	Y	N	nfuse-0.1.4	3	1.8	1	3	1	N	-	-	N	-	-	0
12332	N	Y	3.3012485241977	3.33528047801382	3.3012485241977	61	0	0.339258671472219	N	0.728418640183346	0.668067226890756	N	N	ENSG00000082146	ENSG00000182534	-	+	2	17	202053819	72218682	intron	intron	STRADB	MXRA7	202024637	72183404	+	-	0.668067226890756	202027233	72205943	-	-	Y	N	nfuse-0.1.4	1	1	1	0	1	N	-	-	N	-	-	0
48983	N	Y	3.43511609362884	3.26464233693271	3.26464233693271	188	0	0.245602533925094	N	0.88937836514929	0.88937836514929	N	N	ENSG00000198646	ENSG00000136848	+	-	20	9	32877094	123587630	intron	intron	NCOA6	DAB2IP	32766239	123368983	-	+	0.594387338880731	32873259	123484104	-	-	Y	N	nfuse-0.1.4	1	1	1	0	1	N	-	-	N	-	-	0
44210	N	Y	3.6035982586987	3.353603498043	3.353603498043	238	0	0.899262490678444	N	0.948019323671498	0.878711755233494	N	N	ENSG00000128268	ENSG00000126804	+	+	22	14	38218143	64070161	intron	intron	MGAT3	ZBTB1	38183271	64040456	+	+	0.662125603864734	38206164	64061672	+	+	Y	N	nfuse-0.1.4	1	1	1	0	2	N	-	-	N	-	-	0
40031	N	Y	3.42424163912411	3.61464054707278	3.42424163912411	234	0	0.614840222786246	N	0	0.875256147540983	N	N	ENSG00000130779	ENSG00000204469	+	-	12	6	121473069	31713527	intron	coding	CLIP1	BAT2	121321934	31696429	-	+	0.875256147540983	121352469	31701623	-	-	Y	N	nfuse-0.1.4	2	1.25	1	1	2	N	-	-	N	-	-	0
12146	N	Y	3.30128837699106	3.43614916339873	3.30128837699106	254	0.676732106699534	0.449746685490388	N	0.723875341139185	0.959591513337442	N	N	ENSG00000204815	ENSG00000161057	+	+	17	7	37371174	102795891	intron	intron	TTC25	PSMC2	37340424	102775325	+	+	0.959591513337442	37358682	102782161	+	+	Y	N	nfuse-0.1.4	10	2.05035971223022	1	93	5	N	-	-	N	-	-	0
25420	N	Y	3.61464054707278	3.52357339362936	3.52357339362936	273	0	0.823999033507474	N	0.836422284183478	0.940517194248538	N	N	ENSG00000165102	ENSG00000141385	-	-	8	18	43177126	12367194	intron	intron	HGSNAT	AFG3L2	43114749	12319108	+	-	0.903340440653873	43125458	12344247	-	+	Y	N	nfuse-0.1.4	1	1	1	0	5	N	-	-	N	-	-	0
7457	N	N	3.33255199106474	3.52361324642271	3.33255199106474	2	0	0.575865384097429	N	0.849913024570559	0	N	N	ENSG00000008086	ENSG00000176407	-	+	X	2	18581668	85140106	intron	intron	CDKL5	KCMF1	18353646	85051727	+	+	0	18359320	85132841	-	+	Y	N	nfuse-0.1.4	1	1	1	0	1	N	-	-	N	-	-	0
26215	N	N	3.41997622129536	3.30062602958175	3.30062602958175	0	0	0.0236938304732072	N	0	0	N	N	ENSG00000133627	ENSG00000213995	-	-	7	13	152183396	110091380	intron	intron	ACTR3B	CARKD	152087784	110065882	+	+	0	152148611	110076581	-	-	Y	N	nfuse-0.1.4	3	2.25	2	4	1	N	-	-	N	LTR	-	0.666666666666667
54652	N	Y	3.80041266240192	3.74913061111987	3.74913061111987	249	0	0.0985927769035608	N	0.89376171352075	0.89376171352075	N	N	ENSG00000132321	ENSG00000214564	+	+	2	10	237080924	88774465	intron	intron	IQCA	AL136982.11-2	236897533	88743169	-	+	0.561767068273092	237032680	88769653	-	+	Y	N	nfuse-0.1.4	9	8	7	4	1	N	-	-	N	-	-	0
34279	N	Y	3.77786407733735	3.54296933622177	3.54296933622177	274	0	0.670771442871599	N	0.598245820579232	0.855368495408524	N	N	ENSG00000157087	ENSG00000170266	-	-	3	3	10724716	33113698	intron	intron	ATP2B2	GLB1	10340707	33013104	-	-	0.855368495408524	10354373	33075559	+	+	N	Y	nfuse-0.1.4	1	1	1	0	4	N	-	-	N	-	-	0
2987	N	Y	3.67320333000993	3.69209541149257	3.67320333000993	0	0	0.901584731290618	N	0.939630681818182	0.924538352272727	N	N	ENSG00000149262	ENSG00000137251	+	+	11	6	77383365	54362870	intron	intron	INTS4	TINAG	77267416	54280723	-	+	0.517045454545455	77348635	54350538	-	+	Y	N	nfuse-0.1.4	2	1.2	1	1	3	N	-	-	N	-	-	0
7355	N	Y	3.23999710710482	3.49744043328497	3.23999710710482	223	0	0.746395356291394	N	0.901677462215579	0.889387144992526	N	N	ENSG00000183570	ENSG00000068615	-	-	21	2	46186796	86418288	intron	intron	PCBP3	REEP1	45888036	86294633	+	-	0.803354924431158	46097584	86398437	-	+	Y	N	nfuse-0.1.4	1	1	1	0	6	N	-	-	N	-	-	0
15668	N	Y	3.57592836747465	3.56232542602083	3.56232542602083	149	0	0.558432352305422	N	0.989618055555556	0.979236111111111	N	N	ENSG00000135316	ENSG00000154975	+	-	6	17	86409746	47592160	intron	intron	SYNCRIP	CA10	86379319	47062674	-	-	0.979236111111111	86387513	47416948	-	+	Y	N	nfuse-0.1.4	1	1	1	0	1	N	-	-	N	-	-	0
24810	N	Y	3.63465898428114	3.49334284932556	3.49334284932556	204	0	0.0300920627712365	N	0.940591161837869	0.940591161837869	N	N	ENSG00000104537	ENSG00000143442	+	-	8	1	124818828	149698565	intron	intron	ANXA13	POGZ	124762216	149641824	-	-	0.940591161837869	124792235	149647454	-	+	Y	N	nfuse-0.1.4	4	3	2	4	2	N	-	-	N	-	-	0
44129	N	Y	2.84752516064765	2.81568732744731	2.81568732744731	312	0	0.274379266003394	N	0.942492603550296	0.923323471400395	N	N	ENSG00000198732	ENSG00000125629	-	+	14	2	69568836	118584066	intron	intron	SMOC1	INSIG2	69415896	118562520	+	+	0.923323471400395	69550470	118575304	-	+	Y	N	nfuse-0.1.4	1	1	1	0	1	N	-	-	N	-	-	0
17560	N	Y	3.19078119536255	3.62088820895798	3.19078119536255	50	0	0.769272256076906	N	0.958917332715549	0.948646665894436	N	N	ENSG00000011405	ENSG00000116171	+	+	11	1	17147930	53289870	intron	intron	PIK3C2A	SCP2	17064705	53165530	-	+	0.948646665894436	17099166	53238297	-	+	Y	N	nfuse-0.1.4	1	1	1	0	2	N	-	-	N	-	-	0
24583	N	Y	3.65231965690101	3.43784458057793	3.43784458057793	0	0	0.160353447862941	N	0	0.89799635701275	N	N	ENSG00000021645	ENSG00000162618	-	+	14	1	79400511	79247245	intron	intron	NRXN3	ELTD1	77779190	79128037	+	-	0	78227429	79214875	-	-	Y	N	nfuse-0.1.4	1	1	1	0	3	N	-	-	N	-	-	0
11842	N	N	2.75117728837418	3.32167753656001	2.75117728837418	0	0	0.0278672209283362	N	0	0	N	N	ENSG00000156973	ENSG00000100345	+	-	2	22	232354245	35113958	intron	intron	PDE6D	MYH9	232305388	35007273	-	-	0	232325441	35111945	-	+	Y	N	nfuse-0.1.4	4	2.68	1	23	2	N	-	-	N	Simple_repeat	Simple_repeat	0.446808510638298
12150	N	Y	3.40012561795634	3.31951811106439	3.31951811106439	198	0	0.146293139577376	N	0.754266394762263	0.81893313298272	N	N	ENSG00000121053	ENSG00000106113	+	-	17	7	53636783	30706244	intron	intron	EPX	CRHR2	53625088	30659388	+	-	0.81893313298272	53628815	30665924	+	+	Y	N	nfuse-0.1.4	1	1	1	0	2	N	-	-	N	-	-	0
23766	N	Y	2.75250981480556	3.35253057547976	2.75250981480556	369	0	0.100081561881205	N	0.980722557381596	0.980722557381596	N	N	ENSG00000134490	ENSG00000117419	+	+	18	1	19271923	44593526	intron	intron	C18orf45	ERI3	19129975	44459330	-	-	0.783128770542958	19209022	44587903	-	-	Y	N	nfuse-0.1.4	1	1	1	0	1	N	-	-	N	Low_complexity	Low_complexity	0.275
24306	N	Y	3.33524062522047	3.61720120015252	3.33524062522047	236	0	0.116570775789013	N	0.982530478739221	0.982530478739221	N	N	ENSG00000165006	ENSG00000126107	-	+	9	1	34242520	45249614	intron	intron	UBAP1	HECTD3	34169011	45240799	+	-	0.982530478739221	34224093	45244247	-	-	Y	N	nfuse-0.1.4	4	2.15384615384615	1	7	1	N	-	-	N	-	-	0
27872	N	Y	3.65338323189444	3.46335504630636	3.46335504630636	289	0	0.797110054193306	N	0.953287197231834	0.945501730103806	N	N	ENSG00000127870	ENSG00000174226	-	-	13	8	25694508	101731069	intron	intron	RNF6	SNX31	25604569	101654299	-	-	0.922145328719723	25671767	101719031	+	+	Y	N	nfuse-0.1.4	2	1.05454545454545	1	3	2	N	373	7.48228	N	-	-	0
4412	N	N	3.5816815158199	2.99468257223113	2.99468257223113	3	0	0.0339855654234999	N	0	0.00187265917602997	N	N	ENSG00000169876	ENSG00000160949	-	+	7	8	100488860	145640635	intron	utr3p	MUC17	NFKBIL2	100450084	145624999	+	-	0.00187265917602997	100456499	145625273	-	-	Y	N	nfuse-0.1.4	1	1	1	0	1	N	-	-	N	-	Low_complexity	0
2775	N	N	1.57060873011722	3.45976132345673	1.57060873011722	0	0	0.0391593862301767	N	0	0.0135135135135135	N	N	ENSG00000049323	ENSG00000168003	+	+	2	11	33478080	62412928	intron	intron	LTBP1	SLC3A2	33025543	62380094	+	+	0.0135135135135135	33141310	62407141	+	+	Y	N	nfuse-0.1.4	3	1.5	1	1	3	N	-	-	N	Simple_repeat	-	1
59807	N	Y	3.54144175291192	3.56591914887046	3.54144175291192	231	0	0.33318349884155	N	0.846754807692308	0.914863782051282	N	N	ENSG00000189376	ENSG00000133835	+	+	8	5	124322798	118905923	utr3p	intron	C8orf76	HSD17B4	124301412	118816122	-	+	0.736077724358974	124301437	118829641	-	+	Y	N	nfuse-0.1.4	1	1	1	0	2	N	-	-	N	-	-	0
46725	N	N	3.44036538086432	3.5816815158199	3.44036538086432	0	0	0.0550728092887714	N	0	0.010209473163914	N	N	ENSG00000119509	ENSG00000137764	-	+	9	15	102103247	65886506	intron	intron	INVS	MAP2K5	101901332	65622075	+	+	0.010209473163914	101911541	65638934	-	+	Y	N	nfuse-0.1.4	1	1	1	0	1	N	-	-	N	-	-	0
7494	N	N	3.2159209387304	0.494089294346095	0.494089294346095	0	0	0.0130983813485938	N	0	0.00303030303030294	N	N	ENSG00000147133	ENSG00000049323	+	+	X	2	70601025	33478080	intron	intron	TAF1	LTBP1	70502839	33025543	+	+	0.00303030303030294	70503736	33141363	+	+	Y	N	nfuse-0.1.4	3	1.4	1	1	1	N	-	-	N	-	Simple_repeat	0
3031	N	Y	3.53871326596283	3.79040344379773	3.53871326596283	237	0	0.872964631406842	N	0.715491259795057	0.857745629897529	N	N	ENSG00000118689	ENSG00000167257	-	+	6	11	109112664	116661602	intron	intron	FOXO3	RNF214	108987719	116608614	+	+	0.857745629897529	109107418	116655144	-	+	Y	N	nfuse-0.1.4	1	1	1	0	3	N	235	17.9577	N	-	-	0
4444	N	Y	3.51104337473878	3.81657625693547	3.51104337473878	202	0	0.559406624141658	N	0.919654634848303	0.855378342726946	N	N	ENSG00000106605	ENSG00000166049	-	+	7	X	43813464	150595867	intron	intron	BLVRA	PASD1	43764797	150482663	+	+	0.413478834392613	43806941	150565832	-	+	Y	N	nfuse-0.1.4	1	1	1	0	1	N	-	-	N	-	-	0
24270	N	Y	3.40062947906611	3.53194120554666	3.40062947906611	72	0	0.656168749630233	N	0	0.75219298245614	N	N	ENSG00000116539	ENSG00000151276	+	+	1	3	153798948	65999023	intron	intron	ASH1L	AC121493.1	153571677	65314946	-	-	0.75219298245614	153638150	65673422	-	-	Y	N	nfuse-0.1.4	1	1	1	0	9	N	-	-	N	-	-	0
50683	N	Y	3.44615838200292	3.59954052753265	3.44615838200292	186	0	0.688219435411754	N	0.787402676115436	0.899296004475733	N	N	ENSG00000101190	ENSG00000169744	+	+	20	4	60963560	16509425	coding	intron	TCFL5	LDB2	60942913	16112265	-	-	0.899296004475733	60962900	16258064	-	-	Y	N	nfuse-0.1.4	2	1.03389830508475	1	2	5	N	-	-	N	-	-	0
7201	N	N	3.51529944499772	3.40016547074969	3.40016547074969	99	0	0.117767173548184	N	0.568596968519238	0.688431143930561	N	N	ENSG00000148200	ENSG00000105778	+	-	9	7	126573410	33045041	intron	intron	NR6A1	AVL9	126319380	32501663	-	+	0.688431143930561	126521607	32528892	-	-	Y	N	nfuse-0.1.4	1	1	1	0	4	N	-	-	N	-	-	0
16160	N	Y	3.08611110046532	3.31529254602899	3.08611110046532	215	0	0.0760666762563172	N	0.852540913006029	0.741946597760551	N	N	ENSG00000185214	ENSG00000188185	-	+	22	7	19180122	62865099	intron	intron	KLHL22	AC079355.6-1	19125806	62855792	-	+	0.741946597760551	19163405	62859632	+	+	Y	N	nfuse-0.1.4	2	2	2	4	1	N	-	-	N	-	-	0
50621	N	N	3.67952553980864	3.28651922701816	3.28651922701816	0	0	0.0137877935737608	N	0.0224279402482641	0	N	N	ENSG00000101190	ENSG00000070413	+	-	20	22	60963560	17489967	intron	intron	TCFL5	DGCR2	60942913	17403795	-	-	0	60962666	17414496	-	+	Y	N	nfuse-0.1.4	2	1.25	1	1	1	N	-	-	N	-	-	0
3169	N	N	3.22064101730576	3.44615838200292	3.22064101730576	264	0	0.68142369794592	N	0.7792988236386	0.649922271978468	N	N	ENSG00000121440	ENSG00000168065	-	+	3	11	73756764	64095575	intron	intron	PDZRN3	SLC22A11	73514342	64079666	-	+	0.649922271978468	73697739	64087340	+	+	Y	N	nfuse-0.1.4	1	1	1	0	3	N	-	-	N	-	-	0
24416	N	N	3.71976530271662	3.72298830320566	3.71976530271662	0	0	0.0244128882283093	N	0	0	N	N	ENSG00000117020	ENSG00000122965	-	-	1	12	242080053	112888499	intron	intron	AKT3	RBM19	241718158	112744246	-	-	0	241995450	112846305	+	+	Y	N	nfuse-0.1.4	6	4.75	4	4	1	N	-	-	N	-	-	0
17608	N	N	3.52208566311286	2.43900821026041	2.43900821026041	0	0	0.164156510661634	N	0.138461538461538	0.0887573964497042	N	N	ENSG00000162227	ENSG00000134215	-	+	11	1	62311390	108309068	intron	intron	TAF6L	VAV3	62295451	107915307	+	-	0.0887573964497042	62303946	108092883	-	-	Y	N	nfuse-0.1.4	1	1	1	0	1	N	-	-	N	-	LINE	0
40503	N	Y	3.56960615767593	3.59169073442408	3.56960615767593	294	0	0.293934007358969	N	0.926400955243546	0.919710132992959	N	N	ENSG00000220798	ENSG00000078246	+	-	9	12	66082941	2920558	upstream	intron	RP11-459O16.1	TULP3	66082347	2870294	-	+	0.919710132992959	66083088	2906893	-	-	Y	N	nfuse-0.1.4	7	6.2	4	5	1	N	-	-	N	-	-	0
23783	N	Y	3.48743121468078	3.70040921291755	3.48743121468078	203	0	0.368036427239413	N	0.948530660777985	0.948530660777985	N	N	ENSG00000141431	ENSG00000142655	-	+	18	1	29581375	10613400	intron	intron	ASXL3	PEX14	29412539	10457590	+	+	0.948530660777985	29543459	10479590	-	+	Y	N	nfuse-0.1.4	2	1.375	1	3	8	N	-	-	N	-	-	0
3640	N	Y	3.62977107183644	3.38855412092215	3.38855412092215	131	0	0.294253376415859	N	0.904553167420814	0.942731900452489	N	N	ENSG00000134058	ENSG00000175115	-	+	5	11	68609004	65768789	downstream	intron	CDK7	PACS1	68566471	65594400	+	+	0.942731900452489	68609389	65623202	-	+	Y	N	nfuse-0.1.4	2	1.8	1	4	2	N	-	-	N	-	-	0
12200	N	Y	3.49168728493972	3.79040344379773	3.49168728493972	316	0	0.826469205806885	N	0.912043931496649	0.912043931496649	N	N	ENSG00000121053	ENSG00000106113	-	+	17	7	53636783	30706244	intron	intron	EPX	CRHR2	53625088	30659388	+	-	0.80942851824274	53628597	30671871	-	-	Y	N	nfuse-0.1.4	1	1	1	0	3	N	-	-	N	-	-	0
59930	N	Y	3.39549882533682	3.56704550459619	3.39549882533682	166	0.83433734939759	0.671032140362636	N	0.410977242302544	0.83433734939759	N	N	ENSG00000049769	ENSG00000037280	-	+	X	5	49031501	180009206	utr3p	utr3p	PPP1R3F	FLT4	49013261	179961112	+	-	0.83433734939759	49030685	179961305	-	-	Y	N	nfuse-0.1.4	1	1	1	0	2	N	-	-	N	-	-	0
37243	N	Y	3.45396832231813	3.377215658101	3.377215658101	0	0	0.666263732054546	N	0.384105960264901	0.900662251655629	N	N	ENSG00000174891	ENSG00000097007	-	+	3	9	159745268	132752883	intron	intron	RSRC1	ABL1	159310555	132578987	+	+	0.900662251655629	159439997	132595797	-	+	Y	N	nfuse-0.1.4	1	1	1	0	2	N	-	-	N	-	-	0
52300	N	Y	3.47592491799029	3.70040921291755	3.47592491799029	0	0	0.289811840172568	N	0.896610696517413	0.896610696517413	N	N	ENSG00000104723	ENSG00000122705	-	-	8	9	15666366	36202055	intron	intron	TUSC3	CLTA	15442101	36180892	+	+	0.896610696517413	15546807	36198983	-	-	Y	N	nfuse-0.1.4	1	1	1	0	1	N	-	-	N	-	-	0
3617	N	N	3.56232542602083	2.9674139085912	2.9674139085912	1	0	0.135280259205764	N	0	0	N	N	ENSG00000184014	ENSG00000168944	+	-	11	5	9243447	122787151	downstream	intron	DENND5A	CEP120	9116957	122708478	-	-	0	9116312	122737892	-	+	Y	N	nfuse-0.1.4	4	3	2	4	2	N	-	-	N	-	-	0
24859	N	Y	3.56591914887046	3.5246463161926	3.5246463161926	207	0	0.690599416369284	N	0.447128287707998	0.8525675433888	N	N	ENSG00000171316	ENSG00000086015	+	+	8	1	61942017	46274383	intron	intron	CHD7	MAST2	61753893	46041872	+	+	0.8525675433888	61850575	46082039	+	+	Y	N	nfuse-0.1.4	1	1	1	0	5	N	-	-	N	-	-	0
52305	N	Y	3.23592635062903	2.84380764661865	2.84380764661865	0	0	0.445442931786761	N	0	0.734449093444909	N	N	ENSG00000104313	ENSG00000148408	+	+	8	9	72437021	140138897	intron	intron	EYA1	CACNA1B	72272222	139892062	-	+	0.734449093444909	72374866	139935371	-	+	Y	N	nfuse-0.1.4	1	1	1	0	1	N	-	-	N	LTR	-	1
3646	N	Y	3.51633251476761	3.66951632120446	3.51633251476761	331	0	0.802188580386853	N	0.913306186785761	0.913306186785761	N	N	ENSG00000134058	ENSG00000175115	-	+	5	11	68609004	65768789	downstream	intron	CDK7	PACS1	68566471	65594400	+	+	0.913306186785761	68609643	65623659	-	+	Y	N	nfuse-0.1.4	1	1	1	0	2	N	-	-	N	-	-	0
56990	N	N	3.03436504086684	3.54077940550261	3.03436504086684	0	0	0.0526359674834995	N	0	0.391707953063886	N	N	ENSG00000155111	ENSG00000221946	+	+	6	19	111243533	40337045	intron	intron	CDC2L6	FXYD7	111037874	40325994	-	+	0.391707953063886	111136533	40331154	-	+	Y	N	nfuse-0.1.4	13	4.42857142857143	1	3	1	N	-	-	N	Simple_repeat	-	0.966666666666667
54830	N	Y	3.57080706131517	3.63978029044062	3.57080706131517	501	0	0.280946156789424	N	0	0.937624750499002	N	N	ENSG00000197162	ENSG00000175018	-	-	16	10	30504511	127361665	intron	intron	ZNF688	C10orf122	30008266	127334459	-	-	0.937624750499002	30078586	127356508	+	+	Y	N	nfuse-0.1.4	1	1	1	0	8	N	-	-	N	-	-	0
28092	N	Y	3.60935140704395	3.73808832274579	3.60935140704395	389	0	0.456035585573738	N	0	0.9575561997484	N	N	ENSG00000177455	ENSG00000176927	-	+	16	17	28858162	25459595	intron	intron	CD19	EFCAB5	28850761	25292812	+	+	0.9575561997484	28855056	25409888	-	+	Y	N	nfuse-0.1.4	1	1	1	0	8	N	-	-	N	-	-	0
56884	N	Y	3.40843941938133	3.50272957331379	3.40843941938133	65	0	0.114255572341191	N	0.886853448275862	0.864224137931034	N	N	ENSG00000172661	ENSG00000197800	-	+	10	19	45608418	42393293	intron	intron	FAM21C	ZNF585B	45542673	42367509	+	-	0.864224137931034	45568616	42375419	-	-	Y	N	nfuse-0.1.4	4	2.6	2	5	1	N	126	14.0635	N	-	SINE	0
27712	N	N	3.29127915838687	3.42360979693834	3.29127915838687	0	0	0.0272715889158478	N	0	0	N	N	ENSG00000069122	ENSG00000213995	-	-	6	13	47030639	110091380	coding	intron	GPR116	CARKD	46928208	110065882	-	+	0	46934974	110076563	+	-	Y	N	nfuse-0.1.4	3	2.25	2	4	1	N	-	-	N	Simple_repeat	-	0.622641509433962
24161	N	Y	3.5580693557619	3.53937561337214	3.53937561337214	288	0	0.78063746463954	N	0.678149606299213	0.803749759938544	N	N	ENSG00000116539	ENSG00000151276	-	-	1	3	153798948	65999023	intron	intron	ASH1L	AC121493.1	153571677	65314946	-	-	0.803749759938544	153637808	65673436	+	+	Y	N	nfuse-0.1.4	1	1	1	0	8	N	-	-	N	-	-	0
57254	N	Y	3.61936062564813	3.56398099040668	3.56398099040668	268	0	0.281496522759899	N	0.781030503712623	0.743277142283765	N	N	ENSG00000125910	ENSG00000167081	+	+	19	9	3131329	127769477	intron	intron	S1PR4	PBX3	3129766	127548372	+	+	0.818783865141481	3131271	127620325	+	+	Y	N	nfuse-0.1.4	2	1.1	1	1	1	N	-	-	N	SINE	-	0.0545454545454545
11843	N	Y	3.588962247475	3.35559508966927	3.35559508966927	301	0.850498338870432	0.558972634727359	N	0.941860465116279	0.941860465116279	N	N	ENSG00000198369	ENSG00000100095	+	+	2	22	65512815	25108010	intron	intron	SPRED2	SEZ6L	65391492	24895440	-	+	0.867109634551495	65495715	25083913	-	+	Y	N	nfuse-0.1.4	1	1	1	0	1	N	135	15.5191	N	-	-	0
48807	N	Y	3.70466528317649	3.37658381591523	3.37658381591523	168	0	0.198720565411863	N	0	0.819169960474308	N	N	ENSG00000210749	ENSG00000142347	-	+	15	19	44740250	8548330	downstream	intron	AC068716.8-1	MYO1F	44740148	8491689	+	-	0.562994071146245	44741081	8536210	-	-	Y	N	nfuse-0.1.4	1	1	1	0	2	N	-	-	N	-	-	0
3201	N	N	3.66488952858494	3.43511609362884	3.43511609362884	0	0	0.897189167649092	N	0	0	N	N	ENSG00000174483	ENSG00000107338	+	-	11	9	66057660	38059249	intron	intron	BBS1	SHB	66034666	37578417	+	-	0	66039871	37637132	+	+	Y	N	nfuse-0.1.4	1	1	1	0	2	N	-	-	N	-	-	0
11510	N	N	3.58999531724489	3.49744043328497	3.49744043328497	0	0	0.167360448344752	N	0	0	N	N	ENSG00000057935	ENSG00000153237	-	+	2	2	42837591	159021460	utr3p	intron	MTA3	CCDC148	42575213	158736302	+	-	0	42836678	158819082	-	-	N	Y	nfuse-0.1.4	1	1	1	0	3	N	-	-	N	-	-	0
25105	N	Y	3.17932833183454	3.46600898534194	3.17932833183454	457	0	0.770553276117292	N	0.91051015101412	0.901561166115532	N	N	ENSG00000196189	ENSG00000124302	-	-	1	19	154414167	38956253	intron	intron	SEMA4A	CHST8	154386434	38867274	+	+	0.901561166115532	154386978	38873893	-	-	Y	N	nfuse-0.1.4	1	1	1	0	4	N	-	-	N	-	-	0
15906	N	Y	3.62192127872787	3.45447218342791	3.45447218342791	238	0	0.337602176672109	N	0.980084033613445	0.980084033613445	N	N	ENSG00000073969	ENSG00000156687	-	+	17	8	42190000	35771722	intron	intron	NSF	UNC5D	42023391	35212845	+	+	0	42143834	35383159	-	+	Y	N	nfuse-0.1.4	1	1	1	0	1	N	-	-	N	Simple_repeat	-	0.486111111111111
24208	N	N	3.17936818462789	3.34417692126142	3.17936818462789	0	0	0.211441026170743	N	0	0	N	N	ENSG00000169064	ENSG00000137936	+	-	3	1	168580765	94085294	intron	intron	ZBBX	BCAR3	168440811	93799936	-	-	0.160786290322581	168461109	93989037	-	+	Y	N	nfuse-0.1.4	1	1	1	0	1	N	-	-	N	SINE,DNA	-	0.678571428571429
3216	N	Y	3.68783934123363	3.42936294528359	3.42936294528359	267	0	0.490380702238852	N	0.948857681827709	0.948857681827709	N	N	ENSG00000174483	ENSG00000107338	-	+	11	9	66057660	38059249	intron	intron	BBS1	SHB	66034666	37578417	+	-	0.533326346677845	66039844	37637100	-	-	Y	N	nfuse-0.1.4	1	1	1	0	1	N	-	-	N	-	-	0
24103	N	Y	3.47579882778696	3.12019648744392	3.12019648744392	191	0	0.296285471634539	N	0	0.788972196188691	N	N	ENSG00000102384	ENSG00000116690	-	-	X	1	100305326	184550309	intron	intron	CENPI	PRG4	100239827	184532594	+	+	0.788972196188691	100297096	184535828	-	-	Y	N	nfuse-0.1.4	1	1	1	0	1	N	-	-	N	-	-	0
48725	N	Y	3.41216628098015	3.4748918482204	3.41216628098015	0	0	0.753391226581857	N	0.304405017806153	0.96486894029324	N	N	ENSG00000167004	ENSG00000104343	-	+	15	8	41852093	74923937	intron	intron	PDIA3	UBE2W	41825882	74867748	+	-	0	41849174	74876723	-	-	Y	N	nfuse-0.1.4	2	1.16666666666667	1	1	3	N	-	-	N	LINE	LINE,SINE	0.256055363321799
37262	N	Y	3.12804628055249	3.4782123245619	3.12804628055249	312	0	0.770553276117292	N	0.916908212560386	0.923832528180354	N	N	ENSG00000154310	ENSG00000196739	-	+	3	9	172660812	116114612	intron	intron	TNIK	COL27A1	172262986	115957661	-	+	0.889210950080515	172321832	115983955	+	+	Y	N	nfuse-0.1.4	1	1	1	0	2	N	-	-	N	-	-	0
[truncated: 732 more rows]
[truncated: 13 more columns]
