# Supplementary material for: BreakTrans: uncovering the genomic architecture of gene fusions
Source: Genome Biol. 2013 Aug 23;14(8):R87. doi: 10.1186/gb-2013-14-8-r87 (PMC4054677; doi:10.1186/gb-2013-14-8-r87)
Supplement: Additional file 6 — A list of 124 fusion breakpoints (42 gene pairs) produced by Tophat-fusion from the validation RNA-seq data. [file gb-2013-14-8-r87-S6.TXT]

SKBR3-1	SUMF1	chr3	4418013	LRRFIP2	chr3	37170639	91	8	0	939.89
SKBR3-2	SUMF1	chr3	4418013	LRRFIP2	chr3	37138150	1	4	0	579.59
SKBR3-2	SUMF1	chr3	4418013	LRRFIP2	chr3	37170639	108	12	0	943.52
SKBR3-1	SUMF1	chr3	4452548	LRRFIP2	chr3	37170639	10	8	9	807.57
SKBR3-2	SUMF1	chr3	4452548	LRRFIP2	chr3	37170639	11	18	7	858.59
SKBR3-1	WDR67	chr8	124095056	ZNF704	chr8	81733849	2	4	2	-236.57
SKBR3-1	WDR67	chr8	124096579	ZNF704	chr8	81733849	6	6	3	699.66
SKBR3-2	WDR67	chr8	124096579	ZNF704	chr8	81733849	21	7	16	745.85
SKBR3-2	WDR67	chr8	124096579	ZNF704	chr8	81747736	4	2	3	204.19
SKBR3-1	CCDC85C	chr14	100002351	SETD3	chr14	99872926	14	15	12	619.24
SKBR3-1	CCDC85C	chr14	100002351	SETD3	chr14	99880270	45	15	50	709.00
SKBR3-2	CCDC85C	chr14	100002351	SETD3	chr14	99872926	16	15	14	694.22
SKBR3-2	CCDC85C	chr14	100002351	SETD3	chr14	99880270	49	15	49	706.18
SKBR3-2	SCARB1	chr12	125348140	UBC	chr12	125398319	5	2	0	650.57
SKBR3-1	CTNNBL1	chr20	36488300	VSTM2L	chr20	36560205	3	7	1	488.89
SKBR3-1	CTNNBL1	chr20	36488300	VSTM2L	chr20	36561990	14	7	4	491.74
SKBR3-2	CTNNBL1	chr20	36488300	VSTM2L	chr20	36560205	6	13	4	646.38
SKBR3-2	CTNNBL1	chr20	36488300	VSTM2L	chr20	36561990	16	13	15	594.64
SKBR3-1	PREX1	chr20	47364345	CPNE1	chr20	34215334	24	12	26	577.23
SKBR3-2	PREX1	chr20	47364345	CPNE1	chr20	34214302	2	22	0	324.91
SKBR3-2	PREX1	chr20	47364345	CPNE1	chr20	34215334	32	22	36	607.32
SKBR3-1	ANKHD1-EIF4EBP3	chr5	139825559	PCDH1	chr5	141234000	39	12	34	573.31
SKBR3-2	ANKHD1-EIF4EBP3	chr5	139825559	PCDH1	chr5	141234000	39	24	34	589.64
SKBR3-1	KLHDC2	chr14	50249311	SNTB1	chr8	121561197	57	28	40	563.31
SKBR3-2	KLHDC2	chr14	50249311	SNTB1	chr8	121561197	68	32	66	586.02
SKBR3-1	TAF2	chr8	120805605	COLEC10	chr8	120114586	7	22	3	318.93
SKBR3-2	TAF2	chr8	120805605	COLEC10	chr8	120114586	5	31	2	378.10
SKBR3-1	TAF2	chr8	120807771	COLEC10	chr8	120114586	61	22	30	578.83
SKBR3-2	TAF2	chr8	120807771	COLEC10	chr8	120114586	65	31	42	584.15
SKBR3-1	SAMD12	chr8	119452065	MRPL13	chr8	121455547	5	3	0	144.95
SKBR3-2	SAMD12	chr8	119452065	MRPL13	chr8	121455547	5	2	2	23.80
SKBR3-1	SAMD12	chr8	119452070	MRPL13	chr8	121455547	6	3	1	110.71
SKBR3-2	SAMD12	chr8	119452070	MRPL13	chr8	121437605	3	5	1	-40.13
SKBR3-2	SAMD12	chr8	119452070	MRPL13	chr8	121444362	9	4	3	18.72
SKBR3-2	SAMD12	chr8	119452070	MRPL13	chr8	121455547	8	2	1	60.49
SKBR3-2	SAMD12	chr8	119592953	MRPL13	chr8	121455547	8	3	0	566.64
SKBR3-2	TATDN1	chr8	125549098	GSDMB	chr17	38067673	7	50	6	45.60
SKBR3-1	TATDN1	chr8	125550571	GSDMB	chr17	38066176	3	51	4	301.85
SKBR3-1	TATDN1	chr8	125551168	GSDMB	chr17	38062237	69	51	68	444.02
SKBR3-1	TATDN1	chr8	125551168	GSDMB	chr17	38066176	205	51	202	480.91
SKBR3-2	TATDN1	chr8	125551168	GSDMB	chr17	38062237	96	50	89	435.36
SKBR3-2	TATDN1	chr8	125551168	GSDMB	chr17	38066176	255	50	252	485.61
SKBR3-1	TATDN1	chr8	125551265	GSDMB	chr17	38062237	894	51	815	483.57
SKBR3-1	TATDN1	chr8	125551265	GSDMB	chr17	38062523	317	51	303	448.36
SKBR3-1	TATDN1	chr8	125551265	GSDMB	chr17	38066176	2183	51	2038	542.58
SKBR3-2	TATDN1	chr8	125551265	GSDMB	chr17	38062237	1068	50	980	481.77
SKBR3-2	TATDN1	chr8	125551265	GSDMB	chr17	38062523	398	50	384	466.44
SKBR3-2	TATDN1	chr8	125551265	GSDMB	chr17	38066176	2606	50	2426	559.82
SKBR3-2	TPD52	chr8	80954854	MRPS28	chr8	80831382	7	7	9	503.55
SKBR3-1	ATAD5	chr17	29206504	ASIC2	chr17	32365923	9	2	5	438.39
SKBR3-2	ATAD5	chr17	29206504	ASIC2	chr17	32365923	18	2	11	497.09
SKBR3-2	CSE1L	chr20	47686833	ENSG00000158445	chr20	47985662	1	25	1	-706.19
SKBR3-2	CSE1L	chr20	47686833	ENSG00000158445	chr20	47987038	4	25	4	364.30
SKBR3-1	CSE1L	chr20	47688989	ENSG00000158445	chr20	47985662	9	33	11	370.47
SKBR3-1	CSE1L	chr20	47688989	ENSG00000158445	chr20	47986890	14	33	13	355.70
SKBR3-1	CSE1L	chr20	47688989	ENSG00000158445	chr20	47987038	21	33	33	461.89
SKBR3-1	CSE1L	chr20	47688989	ENSG00000158445	chr20	47987167	3	33	5	425.12
SKBR3-2	CSE1L	chr20	47688989	ENSG00000158445	chr20	47985662	12	25	12	-598.32
SKBR3-2	CSE1L	chr20	47688989	ENSG00000158445	chr20	47986890	21	25	23	354.57
SKBR3-2	CSE1L	chr20	47688989	ENSG00000158445	chr20	47987038	32	25	40	476.85
SKBR3-2	CSE1L	chr20	47688989	ENSG00000158445	chr20	47987167	6	25	7	491.62
SKBR3-1	ATAD5	chr17	29206504	TLK2	chr17	60650575	9	4	6	408.11
SKBR3-2	ATAD5	chr17	29206504	TLK2	chr17	60650575	18	5	15	487.88
SKBR3-2	ENSG00000179715	chr12	47497977	PCED1B-AS1	chr12	47606379	4	10	5	389.96
SKBR3-2	ENSG00000179715	chr12	47501946	PCED1B-AS1	chr12	47606379	5	10	3	471.51
SKBR3-1	ITCH	chr20	32957199	DHX35	chr20	37597856	15	7	0	357.77
SKBR3-2	ITCH	chr20	32957199	DHX35	chr20	37597856	24	3	1	454.50
SKBR3-1	TOX2	chr20	42552925	STAU1	chr20	47752369	4	8	5	408.82
SKBR3-2	TOX2	chr20	42552925	STAU1	chr20	47752369	10	6	11	405.50
SKBR3-1	TOX2	chr20	42552930	STAU1	chr20	47752369	21	8	17	449.05
SKBR3-2	TOX2	chr20	42552930	STAU1	chr20	47752369	21	6	21	419.48
SKBR3-1	PKIA	chr8	79479715	RARA	chr17	38465537	7	11	8	121.66
SKBR3-2	PKIA	chr8	79479715	RARA	chr17	38465537	10	14	9	74.95
SKBR3-1	PKIA	chr8	79485045	RARA	chr17	38465537	15	11	13	144.95
SKBR3-1	PKIA	chr8	79485045	RARA	chr17	38472825	2	11	2	419.47
SKBR3-2	PKIA	chr8	79485045	RARA	chr17	38465537	27	14	24	51.11
SKBR3-2	PKIA	chr8	79510592	RARA	chr17	38465537	2	3	2	69.75
SKBR3-1	PBRM1	chr3	52702513	WDR82	chr3	52304824	7	3	9	402.51
SKBR3-2	PBRM1	chr3	52702513	WDR82	chr3	52304824	9	3	5	389.68
SKBR3-1	CSNK2A1	chr20	508576	PREX1	chr20	47249176	12	2	4	402.26
SKBR3-2	CSNK2A1	chr20	508576	PREX1	chr20	47249176	13	2	4	326.85
SKBR3-1	RTP2	chr3	187416152	MB21D2	chr3	192635419	20	8	15	387.96
SKBR3-2	RTP2	chr3	187416152	MB21D2	chr3	192635419	33	10	21	337.44
SKBR3-1	CAMK2G	chr10	75612011	VCL	chr10	75759151	22	46	6	327.70
SKBR3-1	CAMK2G	chr10	75612011	VCL	chr10	75760545	3	46	0	-672.72
SKBR3-1	CAMK2G	chr10	75612011	VCL	chr10	75764281	110	46	11	372.31
SKBR3-2	CAMK2G	chr10	75612011	VCL	chr10	75759151	19	57	7	326.71
SKBR3-2	CAMK2G	chr10	75612011	VCL	chr10	75764281	112	57	12	379.63
SKBR3-2	CAMK2G	chr10	75612011	VCL	chr10	75764391	4	57	1	218.17
SKBR3-1	CAMK2G	chr10	75620587	VCL	chr10	75764281	1	46	0	233.93
SKBR3-2	CAMK2G	chr10	75620587	VCL	chr10	75764281	2	57	0	307.98
SKBR3-2	ENSG00000267419	chr19	19887802	MTSS1	chr8	125603475	2	4	1	215.99
SKBR3-2	ENSG00000267419	chr19	19897499	MTSS1	chr8	125603475	5	4	2	373.54
SKBR3-2	KLHDC2	chr14	50249311	CEP112	chr17	64042795	10	12	8	344.27
SKBR3-1	PALLD	chr4	169815915	CBR4	chr4	169923221	4	2	3	226.63
SKBR3-2	PALLD	chr4	169815915	CBR4	chr4	169923221	2	3	3	312.56
SKBR3-1	ACOT11	chr1	55050534	ENSG00000234810	chr1	56080593	6	2	4	297.59
SKBR3-2	ACOT11	chr1	55050534	ENSG00000234810	chr1	56080593	2	4	1	280.61
SKBR3-1	ACOT11	chr1	55051576	ENSG00000234810	chr1	56080593	3	2	1	-589.22
SKBR3-1	TAPT1-AS1	chr4	16258137	RPS21	chr20	60962376	2	3	1	272.18
SKBR3-1	ENSG00000111215	chr12	11199786	LOC100129361	chr12	11323865	2	2	2	64.05
SKBR3-2	ENSG00000111215	chr12	11199786	LOC100129361	chr12	11323865	1	5	1	243.83
SKBR3-1	ENSG00000263718	chr17	75276887	SEPT9	chr17	75398140	3	48	4	-414.17
SKBR3-2	ENSG00000263718	chr17	75276887	SEPT9	chr17	75398140	2	59	2	107.50
SKBR3-1	PVT1	chr8	129082517	LINC00536	chr8	116989660	5	2	4	71.11
SKBR3-1	PVT1	chr8	129082606	LINC00536	chr8	116989660	3	2	3	-171.51
SKBR3-1	CYTH1	chr17	76778283	EIF3H	chr8	117668243	8	8	8	-26.40
SKBR3-1	CYTH1	chr17	76778283	EIF3H	chr8	117671218	37	8	36	22.64
SKBR3-1	CYTH1	chr17	76778283	EIF3H	chr8	117738410	82	14	68	53.89
SKBR3-1	CYTH1	chr17	76778283	ENSG00000147677	chr8	117768257	253	42	230	-19.43
SKBR3-2	CYTH1	chr17	76778283	EIF3H	chr8	117668243	9	5	11	-21.28
SKBR3-2	CYTH1	chr17	76778283	EIF3H	chr8	117671218	46	5	52	7.45
SKBR3-2	CYTH1	chr17	76778283	EIF3H	chr8	117738410	103	10	86	22.02
SKBR3-2	CYTH1	chr17	76778283	ENSG00000147677	chr8	117768240	1	38	1	-98.87
SKBR3-2	CYTH1	chr17	76778283	ENSG00000147677	chr8	117768257	282	38	240	6.26
SKBR3-2	GNG12	chr1	68173394	GNG12-AS1	chr1	68299026	1	10	0	-32.51
SKBR3-2	ENSG00000078114	chr10	21461311	NEBL	chr10	21309591	1	48	1	-170.68
SKBR3-2	JMJD1C	chr10	65140241	REEP3	chr10	65281497	10	2	4	-422.18
SKBR3-2	NCOA2	chr8	71315431	CALB1	chr8	91094328	1	5	0	-433.43
SKBR3-2	PTCD3	chr2	86364591	ENSG00000268379	chr19	57689049	3	24	2	-458.72
SKBR3-2	DOCK9	chr13	99607804	ENSG00000260992	chr13	99740091	1	13	1	-639.87
SKBR3-2	PCBD2	chr5	134262949	HNRNPA2B1	chr7	26236102	3	2	0	-644.82
SKBR3-1	RPS24	chr10	79795282	FLVCR2	chr14	76062540	1	5	0	-724.70
SKBR3-2	ENSG00000037749	chr5	153569748	GALNT10	chr5	153674375	3	14	2	-779.45
