# Supplementary material for: BreakTrans: uncovering the genomic architecture of gene fusions
Source: Genome Biol. 2013 Aug 23;14(8):R87. doi: 10.1186/gb-2013-14-8-r87 (PMC4054677; doi:10.1186/gb-2013-14-8-r87)
Supplement: Additional file 7 — A list of 115 fusion breakpoints (62 gene pairs) produced by BreakFusion-1.0.1 from the validation RNA-seq data. [file gb-2013-14-8-r87-S7.TSV]

Library	Chr1	Pos1	Chr2	End2	Score	Fusion
SKBR3-2	10	73643095	10	73645971	0.67	ASCC1-ANAPC16
SKBR3-1	10	73645971	10	73643095	0.90	ANAPC16-ASCC1
SKBR3-1	10	75434290	10	75282016	0.90	VCL-CAMK2G
SKBR3-2	11	10582680	1	154937493	0.81	MRVI1-CRABP2
SKBR3-2	11	125784518	11	125815293	0.90	ST3GAL4-KIRREL3
SKBR3-1	11	125815293	11	125784518	0.90	KIRREL3-ST3GAL4
SKBR3-1	1	150089333	1	150083341	0.37	THEM5-LOC100132111
SKBR3-1	1	153417872	1	153412574	0.82	TRIM46-KRTCAP2
SKBR3-1	1	153442821	1	153445321	0.82	THBS3-MTX1
SKBR3-1	1	154964693	1	154964185	0.90	C1orf66-ISG20L2
SKBR3-1	1	154964770	1	154964185	0.90	C1orf66-ISG20L2
SKBR3-1	1	154964831	1	154964185	0.90	C1orf66-ISG20L2
SKBR3-1	1	159390340	1	159369194	0.90	UFC1-DEDD
SKBR3-2	1	160603618	1	160618305	0.74	NOS1AP-C1orf226
SKBR3-2	12	102865338	12	102871294	0.90	HSP90B1-C12orf73
SKBR3-2	12	109412723	12	109413550	0.61	C12orf24-VPS29
SKBR3-2	12	88574015	12	88627127	0.82	ATP2B1-LOC338758
SKBR3-1	12	88627127	12	88574015	0.82	LOC338758-ATP2B1
SKBR3-2	14	23831244	14	23810356	0.89	DHRS1-RABGGTA
SKBR3-1	1	44898433	1	44883723	0.82	TMEM53-RNF220
SKBR3-2	14	49319062	17	61473257	0.55	KLHDC2-CCDC46
SKBR3-1	14	63986109	14	64023585	0.90	MTHFD1-ZBTB25
SKBR3-1	15	38611793	15	38636707	0.67	MRPL42P5-C15orf57
SKBR3-1	15	40352934	15	40353658	0.90	TMEM87A-GANC
SKBR3-1	15	40353101	15	40353658	0.90	TMEM87A-GANC
SKBR3-1	17	35137901	17	35139802	0.90	ERBB2-C17orf37
SKBR3-2	17	35138126	17	35139477	0.90	ERBB2-C17orf37
SKBR3-2	17	35138126	17	35139802	0.90	ERBB2-C17orf37
SKBR3-1	17	35138624	17	35139066	0.90	ERBB2-C17orf37
SKBR3-1	17	35139802	17	35138126	0.90	C17orf37-ERBB2
SKBR3-1	17	35315764	8	125620347	0.90	GSDMB-NDUFB9
SKBR3-1	17	35316050	8	125620349	0.90	GSDMB-NDUFB9
SKBR3-1	17	35316051	8	125620446	0.88	GSDMB-NDUFB9
SKBR3-1	17	35319703	8	125620349	0.90	GSDMB-NDUFB9
SKBR3-1	17	35719064	8	79647598	0.90	RARA-PKIA
SKBR3-2	17	35719064	8	79673146	0.90	RARA-PKIA
SKBR3-1	17	40680666	17	40681025	0.82	FMNL1-LOC100133991
SKBR3-2	17	40839232	17	40862772	0.67	ARHGAP27-SH3D20
SKBR3-1	17	40862772	17	40839232	0.74	SH3D20-ARHGAP27
SKBR3-2	17	61473257	14	49319062	0.50	CCDC46-KLHDC2
SKBR3-1	17	74289877	8	117807593	0.90	CYTH1-EIF3H
SKBR3-1	17	74289879	8	117837218	0.90	CYTH1-EIF3H
SKBR3-1	17	74289879	8	117837440	0.82	CYTH1-EIF3H
SKBR3-1	1	78217565	1	78251323	0.45	FUBP1-DNAJB4
SKBR3-2	18	19356868	18	19367317	0.74	C18orf8-NPC1
SKBR3-2	18	19363316	18	19367317	0.88	C18orf8-NPC1
SKBR3-1	18	19993790	18	19995859	0.82	CABYR-OSBPL1A
SKBR3-1	19	10802054	19	10803980	0.90	DNM2-TMED1
SKBR3-1	19	44005877	19	44024604	0.90	ECH1-HNRNPL
SKBR3-1	19	44019356	19	44005877	0.90	HNRNPL-ECH1
SKBR3-1	19	44019563	19	44005877	0.90	HNRNPL-ECH1
SKBR3-2	19	44024604	19	44005877	0.90	HNRNPL-ECH1
SKBR3-2	19	699516	19	707890	0.90	PALM-C19orf21
SKBR3-2	1	9925427	1	9925894	0.90	LZIC-NMNAT1
SKBR3-1	1	9925894	1	9925427	0.90	NMNAT1-LZIC
SKBR3-1	20	32420859	20	37031275	0.67	ITCH-DHX35
SKBR3-2	20	33925625	20	46795673	0.90	PHF20-PREX1
SKBR3-2	20	35921713	20	35993621	0.74	CTNNBL1-VSTM2L
SKBR3-2	20	35921715	20	35995406	0.82	CTNNBL1-VSTM2L
SKBR3-1	20	35995406	20	35921715	0.74	VSTM2L-CTNNBL1
SKBR3-2	20	35995406	20	35921715	0.82	VSTM2L-CTNNBL1
SKBR3-2	20	37031275	20	32420859	0.67	DHX35-ITCH
SKBR3-1	20	456577	20	46682585	0.82	CSNK2A1-PREX1
SKBR3-2	20	456695	20	33299083	0.90	CSNK2A1-MMP24
SKBR3-1	20	46682585	20	456577	0.82	PREX1-CSNK2A1
SKBR3-2	20	46682585	20	456577	0.90	PREX1-CSNK2A1
SKBR3-2	2	198096593	2	198074207	0.90	MOBKL3-HSPE1
SKBR3-2	22	23274041	22	23281583	0.74	C22orf13-SNRPD3
SKBR3-2	22	23274969	22	23281583	0.82	C22orf13-SNRPD3
SKBR3-2	22	23281583	22	23274969	0.82	SNRPD3-C22orf13
SKBR3-1	2	85662510	2	85672359	0.74	VAMP8-VAMP5
SKBR3-2	2	96871975	2	96877733	0.74	ANKRD23-ANKRD39
SKBR3-2	3	16320103	3	16353623	0.90	OXNAD1-RFTN1
SKBR3-2	3	188898847	3	194118113	0.74	RTP2-C3orf59
SKBR3-1	3	37145645	3	4393013	0.67	LRRFIP2-SUMF1
SKBR3-1	3	4393013	3	37145645	0.55	SUMF1-LRRFIP2
SKBR3-2	3	4393013	3	37145645	0.67	SUMF1-LRRFIP2
SKBR3-2	3	53877741	3	53874086	0.82	ACTR8-IL17RB
SKBR3-1	5	140029459	5	140031091	0.82	WDR55-DND1
SKBR3-1	5	141214187	5	139805744	0.90	PCDH1-ANKHD1
SKBR3-1	6	160033885	6	160068219	0.90	SOD2-WTAP
SKBR3-2	6	27969738	6	28033756	0.90	HIST1H2BO-OR2B6
SKBR3-2	6	44202856	6	44210276	0.90	MRPL14-TMEM63B
SKBR3-1	7	98832776	7	98829678	0.90	PDAP1-ARPC1B
SKBR3-1	8	117837440	17	74289879	0.82	EIF3H-CYTH1
SKBR3-1	8	119503797	8	121547851	0.50	SAMD12-MTBP
SKBR3-2	8	119521247	8	121524729	0.82	SAMD12-MRPL13
SKBR3-1	8	119521250	8	121513545	0.07	SAMD12-MRPL13
SKBR3-2	8	119521250	8	121513545	0.61	SAMD12-MRPL13
SKBR3-2	8	119521252	8	121524730	0.90	SAMD12-MRPL13
SKBR3-2	8	119662135	8	121524732	0.82	SAMD12-MRPL13
SKBR3-1	8	120876951	8	120183766	0.74	TAF2-COLEC10
SKBR3-1	8	121513545	8	119521250	0.07	MRPL13-SAMD12
SKBR3-2	8	121513545	8	119521250	0.61	MRPL13-SAMD12
SKBR3-2	8	121524729	8	119521247	0.82	MRPL13-SAMD12
SKBR3-2	8	121524732	8	119662135	0.82	MRPL13-SAMD12
SKBR3-1	8	121547851	8	119503797	0.50	MTBP-SAMD12
SKBR3-1	8	121630380	14	49319063	0.74	SNTB1-KLHDC2
SKBR3-2	8	124320565	8	124348694	0.82	C8orf76-ZHX1
SKBR3-1	8	124348694	8	124320565	0.82	ZHX1-C8orf76
SKBR3-1	8	125620347	17	35315764	0.90	NDUFB9-GSDMB
SKBR3-1	8	125620349	17	35316050	0.90	NDUFB9-GSDMB
SKBR3-1	8	125620349	17	35319703	0.90	NDUFB9-GSDMB
SKBR3-2	8	397100	8	434494	0.67	FBXO25-C8orf42
SKBR3-1	8	434494	8	397100	0.50	C8orf42-FBXO25
SKBR3-1	8	66782800	8	66794169	0.82	MTFR1-PDE7A
SKBR3-2	8	66782800	8	66794169	0.90	MTFR1-PDE7A
SKBR3-1	8	66794169	8	66782800	0.67	PDE7A-MTFR1
SKBR3-2	8	79647598	17	35719064	0.90	PKIA-RARA
SKBR3-2	8	87588457	8	87595587	0.61	FAM82B-CPNE3
SKBR3-1	9	138491957	9	138497783	0.90	SEC16A-C9orf163
SKBR3-2	9	138491957	9	138498739	0.90	SEC16A-C9orf163
SKBR3-2	9	138497783	9	138491957	0.90	C9orf163-SEC16A
SKBR3-2	9	37531771	9	37578808	0.90	FBXO10-TOMM5
