# Supplementary material for: BreakTrans: uncovering the genomic architecture of gene fusions
Source: Genome Biol. 2013 Aug 23;14(8):R87. doi: 10.1186/gb-2013-14-8-r87 (PMC4054677; doi:10.1186/gb-2013-14-8-r87)
Supplement: Additional file 8 — Breakpoints and PCR primers for SK-BR-3 validation. [file gb-2013-14-8-r87-S8.XLSX]

## Sheet: RNA breakpoints
#BreakTrans-0.0.6 testdata/SK-BR-3.dna.bd testdata/SK-BR-3.rna.bd
#Chr1	Pos1	Chr2	Pos2	Source	GeneFusion	GenomicAllele
20	46797753	20	33678749	Defuse	PREX1>CPNE1	20:46795673-17|20:33925625-0|20:33923847-18|20:33679982-
8	119503797	8	121547851	Defuse	MTBP>SAMD12	8:121547851+33|8:119503797+0|8:119661057+2|8:119666167-0|8:119662603-33|8:118985543+0|8:118990300+28|8:118992237-0|8:118985543-33|8:119662603+0|8:119666167+2|8:119661057-
8	81896406	8	124165759	BreakDancer	WDR67>ZNF704	8:81882283-4|8:81882470+0|8:81916434+18|8:124171162-0|8:124158930-36|8:124161970+,8:124171162+18|8:81916434-

## Sheet: DNA breakpoints
		DNA range	primer	primer location	DNA sequence		DNA range	primer	primer location	DNA sequence	product size	complementary
1	20:46795673-17	46795673+400	reverse primer		CAATTTGACCCAGCAATCCTACATTTTAGAATTTAACCTTCTGATcagttgttcccaacaaggggcaattttacccaccaccccgccacacacacaggatatgcggcaattgtcaagggacatttttggttgtcacaaattgggaggaaaaggggtgtttcgtagacagaggccagggatgctgttaacccttcctgcaatgtacaggacagaccccgcaatgagcaattatTATTATTACTTTGCCTCTCTGAGTCTTTTATGATTGTAttttttaaattattattattattttcttttttagagacggaatctcgctctgtcgcccaggctggagtgtgaagtacagtggcacaaacttggctcagtgcaacctccgtctccagggttcaagcaattc	20:33925625-0	33925625-400	forward primer		aatgttccattaacctcccccatgttgtagttgtcacatgaattatatctgtatatgctataaattcctttttaaaaaattttttatttacatatttttttgagatggcatttcactcttgttgcccaggtggagtgcaatggcacgatcttggctcactgcaacctccacttcccagattcaagtgattctcctgcctcagcctcccaagtagctgggattacaggcatgtgccaccacgcctggctaaattttttttgtatttttagtagagatggggtttcaccatgttggtcaagctggtctggaactcctgacgtcaagtgatctacccgccttgacttcccaaagtactgtgattataggcgtgagccaccacacctggcctgctataaattt…
			CATATCCTGTGTGTGTGGCG	104				CCATGTTGGTCAAGCTGGTC	286		218
			aacaccccttttcctcccaa	160				ttggtcaagctggtctggaa	291		269
2	20:33923847-18	33923847+400	reverse primer		agactcagtctaaataaataaataaataatgaaattatacatttcccactgagaactgctttagcagcatcctacacattttgatacgttgtgtttttatttttgttcaatttaatatatcttgtgatttatttgttgaccatgggttacttagaagtatgttgtttcagtttgaagtattttatgtttttgtagataccttattgctattgatttctaatatagttttactgtggtcagagaacatactctgtaggatttcaatctttttatatttgttgcgatttaatttatggtccagcatatgatctgtcctggtgaatgtttcatatgcacttgaaaagaatgtgtattttaccgttgtcatgtgtttgttctgtatctgtcagttagatcaagg	20:33679982-	33679982-400	forward primer		ccgcattccagcctgggtgacagagcaagactccatctcaaaaaataaaaaataaaaaataaattaaaaaaaaaaaaactagaggggaatgttgatgtgtgtgtgatgagtatttgtatagtctcttcccagaatatacttactaaatagaaaggagaaaatagtacttgtatagtggagaaacctggtagatcttaccttaactaagtgaccaaagtcaacatgactggtaataggacaaatcaacatcatgttcctctgaatatgatgcactgagaatatacagcatcactttggtggtattcctgccaaaaatgtacaacctgaatctaatcctgaggatttatcaggtaaacccaaactgagggacattctagaaaatatctggcctatactgttt
			AAAGCAGTTCTCAGTGGGAAA	62				tgggtgacagagcaagact	14		448
			ggggaatgttgatgtgtgtgt	59				gcagttctcagtgggaaatgt	84		375
3	8:121547851+33	121547851-400	forward primer		TGATTGTAAAATATTACAACATACTTTATTAGTAAGAAATAGAGACTTTATAACTATGTTCCCAGTTCAATGCAGCAAAAGGGATTATTTTTGAAGCCATATATTATGTAACTTAGAAAACAAATCTAAATATGAAGTAATTTATTTTTCTTAAACATTGAGTTATGATTTGttttttactctttttttttttttttttttagacggagtctcgctctattgcccaggctggagtgcaatggtgtgatcttggctcactgcaacctccgtctcccgggttcaagcaattctcccggctcagccactcaactacctagaactacaagcatacaccaccatggttggctaatttttttttgtatatttagtggagacagggtttcgtcatgttggccaggct	8:119503797+0	119503797+400	reverse primer		AAAATGTAAAGCAAACACAGAATGGAAAAATTAGTTTTGCTTGGAGAGGTCCAGAGAGGGTAGGGAGGAGGGGAATAATTACAGTCAGCACCTGAAAATGACCAAAAGTTCACGAAGCTAATACTGAGGCAAGAATGAGAGTGATGTGCTGTGGTTTCAGGACAGGATGGATTGTTGTAATGGTTAAAATGAAGCTGACGAAAAACCTCATAAGCCAAACTTAGGAATTGTGACGTTATTCAGTAGGCATTAATTCTCAATAAGCAGGAAGCAGTTTGGTTCAGTCCGGTTTAAAAAAGACAAGAGAATACTTTCCTAGAGAGCCATGAGGCAGGATCATAGGAAGAAGAGAGACTAAATGGTTCTGTCTGTGAAAATTTAGACCAGAAAAGTGGCAGTA
			GTTCCCAGTTCAATGCAGCA	58				ACCACAGCACATCACTCTCA	155		497
			ggttcaagcaattctcccgg	277				AACCGGACTGAACCAAACTG	291		414
4	8:119661057+2					8:119666167-0
8	8:119666167+2					8:119661057-
5	8:119662603-33	119662603+400	forward primer		GGCAACGTTGTTACTGCTTCCCACACACGCAATCATGCAATTATTTCAACCCTGCAGTTTAGTTTGTATCTCTACCTCCATCTGAAAAGTGCTCACCCTCTCTTCTTCTGGACCTTCTTTATTATTTAGGCATCCACTCAAGTCCACTCTCTTGcattcatctaagcaatatttcttaagcacttactatgtgccatccctgggttagatcctggaaacatggatttacatatgacagatgttaccttcaaagaactcacaatgtaataaaggaggcaaacAAAAGGACTGGTGATTTTCAAACAGAACTGTCACTTCTACATGGCAAAGAAAAAAAAGCCAGAGTGGAGGGCTCAAGGGCATCAAGCCCAGTGGCTTCCAGTTTTTTGCATCTTACTC…	8:118985543+0	118985543+400	forward primer		CATGGCTGCAAAGACCAGCTCTTAAGGATAACTGGAAACGTGAGAATAACTTCTCAAATATGAAACTTTGTCCTATTTCCAGGACTACAATTATCTGGAATCCAATTTCTTTTTCTAAAAAAGAAAGGGAAATAAAAAGCAGTTCCTATAACAAACCTGATGTGCCTATGTCCTTCTTAGTTTAGTTTTATTTTTAAGCATGCAAACTTATGTTTAACAAAGAATGAAGGTAAACGCAGGCAGCTATGGTGTATTTTAAGGAAAAATGGATGAGTATAAGGAAGtctaccatttactagattgtatattactttaggtaagtcactttaaggcataaacatacctattgctttatgtgtaaaatgagaataTTTGTGAAGATTGAAATGGGTATGTTCTT
7	8:118985543-33		TCTCTCCATGCCCTGTAACA	398		8:119662603+0		AGGATAACTGGAAACGTGAGAA	25		423	TCCTATTGACCTTTGCACTCTT
			gaggcaaacAAAAGGACTGGT	273				GCTCTTAAGGATAACTGGAAACG	18		291	CGAGAATTCCTATTGACCTTTGC
6	8:118990300+28					8:118992237-0
9	8:81882283-4					8:81882470+0
10	8:81916434+18	81916434-400	forward primer		ACAGTCTTGGAAGAAACCAAGTCACACACAGAATTCTAGCTACAGGGCATTCTAGGAAATTTAGGCCACAGCAGCACAGGAAAATAATACACGGCAGAGGTATTAAATGAGCCAAGCTACAGTATCTGCCACACCACCATATGTTTCTGCATTTCTTTTTTTTTCCCTTTGCAGCCTCCTCTGTCTGCTACCCCCAACACATATTTTTCAATCTGTGTACTTCTCTCTATTTCTATTGCTATCATCATTTTTCACTTAGACTACTGCAATAACTTCTCACTTTCACTCTTAACTTGTAAGAATCCACGTGTTATTGAGAGAATCAAATGAGAAAGATGTTGTAACTTTAATATGTCATATAAAAATATCACTGCTAATAGACTTGTTCTTAGttataaat	8:124171162-0	124171162-400	forward primer		atagtaagtgcttagtaaaATTGCATCTGTTGCAATTTTACCATCAAGCCTATGATAGGATTATCTCAGTGCAGTTAGATAATTTGCTTAAGCTGTAGGGTGGcaggcacatgggctcatgcctgtaatcccaacactttaacacgcaggctgattgcttgagcccaggagtttgagaccagcctgggcaacatggctaaaccttgtccctacaaaaaatagcctggtatgctggtgtgtgcctgtagtcccagttactcaagaggctgaggcataagaatcacttgaacccaggaggcagaggttgcagtgaaccaagatcacaccactgtgctgcagcctgggcgacagagtgagctcctgtctcaaaaaaacaaaaCTGTGGAGTAACTGTTATTTA
			TCTGCCACACCACCATATGT	125				gctcatgcctgtaatcccaa	115		240	CGAGTACGGACATTAGGGTT
			CCACAGCAGCACAGGAAAAT	66				caacactttaacacgcaggc	132		198	GTTGTGAAATTGTGCGTCCG
11	8:124158930-36	124158930+400	forward primer		aaatttaaaaatttattattGCTAAtttttttttttttcttcagacggagccttgttctgtcgcccaggctggagtgcagtgggatgatctcagcttactgcaaactccgcctcccaggttccagcTACCGCACCCAGCCCATAGTTGCTAGTTTGTCAATTTCTGGTACATCATGAGGCAATGTAGAAATAACACAGTTTTCTTTGCACATTGTTGTTGTGGGGTGCCAGATCTAAGAATTTTAAAGAATTGATTTTCagctgggtgtggtgactcaggcctgtgatccagaaatttgggaggccaaggcgggcggatcgcttgaggtcaggagttcgagaccagcttggccaacgtggtgaaacactgtctctactaaaatacaaaaattagctgggt	8:124161970+	124161970+400	forward primer		tttttttgagacggagtctcaccctgttgcccaggccggggtacagtggtgtgatcggctcactgtgcaacctctgcctcctggtttaagcaattcttctgcctcagcctcccaagtagctgggactacaggtatgtgccaccacgcccagctaattttttgtattttagtagagacagggtttcaccatgttggccaggatggtctcgatctcctgacctcgtgatccgcccgcctaggcctcccaaagtgttgggattagaggcgtgagccaccgcacctggctgagagcttttcttatatctgctttttctcatttacctttagctcaaagtaatccttatgccaaagtgggatgttcgggatggcatattctgccacccttcaCTAAAAACATTTG
			cttactgcaaactccgcctc	95				caccacgcccagctaatttt	140		235	GTGGTGCGGGTCGATTAAAA
			CCCAGCCCATAGTTGCTAGT	134				cccaagtagctgggactaca	111		245	GGGTTCATCGACCCTGATGT

## Sheet: primer_order
	Gene Fusions	DNA Breakpoints	Primer_pair ID	Seq	Size	Final Primer Selected
SV1	PREX1-CPNE1	20:46795673-17	SV1_F1	CCATGTTGGTCAAGCTGGTC	218
			SV1_R1	CATATCCTGTGTGTGTGGCG
		20:33925625-0	SV1_F2	ttggtcaagctggtctggaa	269	*
			SV1_R2	aacaccccttttcctcccaa
SV2	PREX1-CPNE1	20:33923847-18	SV2_F1	tgggtgacagagcaagact	448
			SV2_R1	AAAGCAGTTCTCAGTGGGAAA
		20:33679982-	SV2_F2	gcagttctcagtgggaaatgt	375	*
			SV2_R2	ggggaatgttgatgtgtgtgt
SV3	MTBP-SMAD12	8:121547851+33	SV3_F1	GTTCCCAGTTCAATGCAGCA	497
			SV3_R1	ACCACAGCACATCACTCTCA
		8:119503797+0	SV3_F2	ggttcaagcaattctcccgg	414	*
			SV3_R2	AACCGGACTGAACCAAACTG
SV4	MTBP-SMAD12	8:119662603-33	SV4_F1	TCTCTCCATGCCCTGTAACA	423
			SV4_R1	TCCTATTGACCTTTGCACTCTT
		8:118985543+0	SV4_F2	gaggcaaacAAAAGGACTGGT	291	*
			SV4_R2	CGAGAATTCCTATTGACCTTTGC
SV5	WDR67-ZNF704	8:81916434+18	SV5_F1	TCTGCCACACCACCATATGT	240	*
			SV5_R1	CGAGTACGGACATTAGGGTT
		8:124171162-0	SV5_F2	CCACAGCAGCACAGGAAAAT	198
			SV5_R2	GTTGTGAAATTGTGCGTCCG
SV6	WDR67-ZNF704	8:124158930-36	SV6_F1	cttactgcaaactccgcctc	235	*
			SV6_R1	GTGGTGCGGGTCGATTAAAA
		8:124161970+	SV6_F2	CCCAGCCCATAGTTGCTAGT	245
			SV6_R2	GGGTTCATCGACCCTGATGT
