# Supplementary material for: BreakTrans: uncovering the genomic architecture of gene fusions
Source: Genome Biol. 2013 Aug 23;14(8):R87. doi: 10.1186/gb-2013-14-8-r87 (PMC4054677; doi:10.1186/gb-2013-14-8-r87)
Supplement: Additional file 10 — Experimental design for validating 20 TCGA GSR breakpoints. [file gb-2013-14-8-r87-S10.XLSX]

## Sheet: TCGA_BRC_SV_primers.csv
Row	Amplicon Name	Prod Size	Amp Size	Enzyme	Tails	primer1 blat	primer2 blat	Primer 1 Sequence	Primer 2 Sequence	Amp Sequence	Project	ROI List	ROI Name	Build	Chrom	Manually Designed
1	H_01_029iU	428	344	amplitaq	p1k / m13 reverse	1 + 162306642 162306664 23	1 - 170973586 170973610 25	TGTAAAACGACGGCCAGTACTGGGAAGGATTGTCAGGATTG	CAGGAAACAGCTATGACCTCAGAGAGCTGAGCCAAGTGAAATA	TGGTGGAGGGACCCTAGCACTCTTCAGACCCATGCTAGAAAGGAGGGATGGGAGTGGGTCTTTTCCTCACTGTGAGCATCCAGTGGAGATGCTTGCTAATAACATGGGCATTCCTTGTTTCCCTGCAAGCCACATTCATGCCCTCCCCCGAGTTCTGGCCAGGAGGCTTCTTGCCCCATTCAAATTGTTATAAAGTTCAGCTCAAGAATTCCTTCTCCCTGCATAGTTTTACTCCCTGCCCCTCTGGCCACCCTCCTGATGGATCCCTGTGGTGCCAAGCAGGAATGGGCTGCTTGGGGACCCAGTGAACTCCCAGGGCCTTTCTGCTGCTTCCCCTACCCCTG	Breast Cancer	SEQUENCE	chr1:162306788:chr1:170973365:CTX:A+B+	37	1	y
2	H_02_029ip	505	424	amplitaq	p1k / m13 reverse	2 + 33525158 33525180 23	2 - 61648416 61648438 23	TGTAAAACGACGGCCAGTTCATGCAACTAAACAGGTCTGC	CAGGAAACAGCTATGACCGAGGAGTACCATGAGACTGGTTC	AAACTATCTGAGCGACATTATATTGCATCAGGTTCTGCCTTCTGTTTGCAGCTCTAAAATATTTCATGTTGTATTCCAAGACACTGATGGTGAGGAGTATGATTATTATAAATAGCTTATTGATTTATTGTCTATTTTTAGTTATTTCTATTCTATAGATCAGTATACTGAGGTTGATACAACAGCATGGGTGGAGTGATAAATACTAAAGTGTGTAGTGCCAGACATAAGAAGTACTATTATTTTTGTTACACTAATCCCAGAATGCATTGCAGGGAGCACTGCATTCTCCTGGGTAGTCTCTTTGTTCTCCAGTGCCTATAGGGTACTAGAAGAAGAAGGCAGGAGGAGAGACCAAAGACTTGTCAGCTTGCTATATCTGAAAGCAGCAGCACTGAT…	Breast Cancer	SEQUENCE	chr2:33525486:chr2:61648297:CTX:A+B+	37	2	y
3	H_02_029iq	432	351	amplitaq	p1k / m13 reverse	2 - 33006936 33006958 23	2 - 33483753 33483774 22	TGTAAAACGACGGCCAGTTGTGAGCTGAATGGAGATTTTGG	CAGGAAACAGCTATGACCATTCTGCCTAACCTACCACGAA	AGGTCACACTGTGCTAGAAGTTATTCAAATTCTAAACTAGCAAAACTGGAGAGTTCTTATTGATTGCCCATGGCATTAAATTCAATCCCAGAGAGGTTATACCTTAAGAAAAGGTTATTAGAGGGCTGGGTGCAGTGGTTCACATCTGTAATCCCAGCACTTTAGGAGGCCAAGATGGGAGGATCACTTGAGGCCAGGAGGGCAGAACAGGCAAAACCTCAGCTGGAATCAACAGTATTAATCAGTTTGCCCCTGGACACTTAGTATCATGACCAGATGTTTGCAACTGTTCATTGTTTGCACAGGCAGGAGGAAATGGGCCGTAGTTCCAGATTTTGCCTCAAGACCTTC	Breast Cancer	SEQUENCE	chr2:33006736:chr2:33483602:CTX:A-B+	37	2	y
4	H_02_029ir	776	699	amplitaq	p1k / m13 reverse	2 + 61695970 61695990 21	2 - 68474674 68474693 20	TGTAAAACGACGGCCAGTTCAAGATGCCACCTCTTTTCA	CAGGAAACAGCTATGACCTGCTTGGGATGCTATGTTGC	AAAGATAAACCAACTTTACTTTCTTTAGATGTTTTGTTTAAAATTTTCCAAGTTTAAGATATTTTAAAATCAGCCAGGCGCAGTGGCTCACGCCTGTAATCCCAGCACTTTGGGAGGCCGAGGCAGGCGGATCACAAGGTCAGGAGCTCAAGACCAGCCTGACCAACATGGTGAAACCCCGTCTCTACCAAAAATACAAAAATCAGCCGGGCATGGTGTGGGGAACCTACATTTCCAGCTACTTGGGAGGCTGAGGCAGGAGAATCGCTTGAACCTGGGAGGCAGAGTTTGCAGTGAGCCGAGATCATGCCATTGCCCTCCAGCTTGGGCAACAAGAGCAAAACTCTGTCTCAAGAAAAAAAAAAGATATTTAAAATCACCAACAAAATTAAGTACTTG…	Breast Cancer	SEQUENCE	chr2:61696395:chr2:68474379:CTX:A+B+	37	2	y
5	H_03_029is	356	276	amplitaq	p1k / m13 reverse	3 + 169781521 169781541 21	3 - 169949079 169949101 23	TGTAAAACGACGGCCAGTCTAACATCTGGACAGGCGCTC	CAGGAAACAGCTATGACCCTACAAGAAGACCCCATTCACAA	TTTGAAGTGTATGAATATATTTTTAAAAGATTGGGCAGTAAGCTTGTCTTCCCCGTGCTTTCTCGAAAGCTTACTGAGCTCGTGGCCCTGAGCGCGGGCCGGCATAGATTTCCTCTTCCACCCGCTGGTGAAAATGGGGTTTCACCATGTTGGCCAGGCTGGTCTGGAACTCCTTACCTCAGGTGATCCATCTGCCTCGGCCTCCCGGAGTGTTGAGATTACAGGCTTGAGCCACCGTGCCCGGCCTATTCCTATATATTTTATAATCATGTGCTT	Breast Cancer	SEQUENCE	chr3:169781669:chr3:169948930:CTX:A+B+	37	3	y
6	H_05_029bO	493	413	amplitaq	p1k / m13 reverse	5 + 1333803 1333824 22	5 - 1505267 1505289 23	TGTAAAACGACGGCCAGTGACACACCGCAAGAGGATAAGG	CAGGAAACAGCTATGACCACTCTGGTGGAAGCAGTGTTGC	GGGGACTACTGTATACACACCGGATGAGGATAAGGGGGGACTACTGTATACACACCGGATGAGGATAAGGGGGGACTACTGTATACACATCGGGTAAGGGGGAACTACTGTATACACACAGGACTGACTTTTTACATCGGCAGCCTCTGCCCACAGCCTGCTTCAGTCCACCTCTGGTGCTGCAGCCAACTCTGCTACAACACTGCTTCCACCAGAGTGTGGAATAAAATCACAGTAACCCACGCTGTTCCTGAAACAGCACCGACTGCAACACTGCTTCCACCACAGGGTGTGGAATAAAATCACAGTAACCCACGCTGTTCCTGAAACAGCACCGACTGCAACACTGCTTCCACCACAGGGTGTGGAATAAAATCACAGTAACCCACGCTGTTCCTG…	Breast Cancer	SEQUENCE	chr5:1333962:chr5:1504991:CTX:A+B+	37	5	n
7	H_06_029it	632	555	amplitaq	p1k / m13 reverse	6 + 87916751 87916771 21	6 - 110091012 110091033 22	TGTAAAACGACGGCCAGTCACTTGTGAATGGGTATCGCT	CAGGAAACAGCTATGACCTGTGCCCTTAGGCTCTCACA	AATAACACTCATGGTGAACTAAGGTAGCTGGTACATCTTTGATTTGCGTGCGCATGTGCATTTTGCGTATTCTAACAGCTCAGTTCATTTGGGTACAGTTGTCTGCTTTCACCTAATGTTTCCCACCAAAAAATAGTACATAAGCAAATGAGAAATTCTTGTTTTGCTAATGTTGTGTCAGAACAAATGTGTATATATGTACTTTTTTAAGCTGTAACAGAAGTGACAGTATAAACATTTGCATCTAAAACTGTCCCTCTTAAGATTGCTTTAGCTGCATCCTACGAATTTTGATAGGTTGTGTTTTTGCTGTAATTCAAGTCTAAGTATTCTCTGATTTCTATTATGGTTTCTTTTACCCCTGACTGATAAAAAAAAAAAAAAGCGCTGGGCACAGTG…	Breast Cancer	SEQUENCE	chr6:87917141:chr6:110090826:CTX:A+B+	37	6	y
8	H_10_029iu	784	701	amplitaq	p1k / m13 reverse	10 - 7228581 7228604 24	10 - 11143477 11143499 23	TGTAAAACGACGGCCAGTGAGGAGAGACTCACATTCAAGACA	CAGGAAACAGCTATGACCCTGACCTTGAAACCCTCTCATGT	TTTGGTCCAGGCCAGGCGTGGTGGCTCATGACTGTAATCCCTGCACTTTGGGAAGCTGAAGCAGCAAATCGCTTGAGTCCAGGAATTCAAGACCAGCCTGGACAACATAGTAAGACCCTGTCTCTACAACAAATAAAATATTTTTATATATATATATATGTGTGTGTGTGTGTGTGTGTGTGTGTGTGTGTGTATATATAGTATGTATGTATGTGTATATGTATGTATATATATGTCATATATACATATGACATTCAGTCCTCTTGGTTGATTATGGGAGCTGTTGTACACAATTATAAAGACTGTTTTCAGGAAGAGAGGATGTGAGATTATCCCTAGGGCAGTGTGATTGCATGAATGGTGGTGTTAGAGAGCTAGTTCGCTGAAAGGGATCAGGTT…	Breast Cancer	SEQUENCE	chr10:7228228:chr10:11143129:CTX:A-B+	37	10	y
9	H_13_029iv	601	520	amplitaq	p1k / m13 reverse	13 + 28019904 28019925 22	13 - 30400316 30400338 23	TGTAAAACGACGGCCAGTCTGATGCAGGGTCTAGCTTCCA	CAGGAAACAGCTATGACCCATCATCCTGACACCAAAGTCCG	GTTTCCAGGGGATACAAGGGCCAGACTCAGAGAAACAATAGAAGATGCCACAAGGAAACAATCTGACAAATCCAGATGGAACAAGACACCTGGTTAGTGTCTAAAAAAGCCAATGCCATTGGGAATGAAAAGGGAAGAGGGAAGCTATTCTTGAGTGAAAAAAAAAATCAAGGAGACATAATTTTGCTGAAAAGAAATGTTGGGAATGAGGGGAAAATCTGAATAGGGACTAGGTATTAGATACTATTAGAGACGTATTGTTAATTTTCTTTTTTCTTTTTTTTTTGAGACAGGTTCTCACTCTGTCACCCAGACTGGAGTGCAGTGGGGCAATCTCGGCTCACTGCAACCTCCGCCTCCCAGGTTCAAGTGATTCTCCTGCTTCAGCCTCCCAAGTAG…	Breast Cancer	SEQUENCE	chr13:28020332:chr13:30400202:CTX:A+B+	37	13	y
10	H_17_029iA	889	811	amplitaq	p1k / m13 reverse	17 + 58163159 58163181 23	17 - 62314528 62314547 20	TGTAAAACGACGGCCAGTTTGAGGACCAATGAAGTAGGCT	CAGGAAACAGCTATGACCTCACTTAGCCAGCTCGACTC	CAAAGAGTTGGTTAAGATCGCACAGGCTTTTAGGAAAACATATGCAGAACTCTGGATGAATATGTACTGTACTTTGATTGGCTACTCAGCTATTAGCAGGAATTTCTTTACCTGATTATGTCTCTGGGTCTTTCTGGAACTTTTCTCATCTGTAAAAAGGGGCCCCTGGATTCAGCAGGGGTAATGAGTTTTATTCTCCATTGTCAACTTCAGTCAATAGAGGTGGCTGTCTGATGCTGTGTTGAGAAGGGTCAGACACCTTGTCCAGGTTCAAAGAGAAAGAGTGCTAGGACTGATTAGCAGTATCTGAGGGGTATAAGAAGGGGACCTGGTGGGATATCTTCAATGTAGTTGTAGACCTCAGAGAAAATCAGTACCATCCCCCCATGCTTCCCGTAG…	Breast Cancer	SEQUENCE	chr17:58163604:chr17:62314139:CTX:A+B+	37	17	y
11	H_17_029iB	348	268	amplitaq	p1k / m13 reverse	17 + 26171172 26171196 25	17 - 27378356 27378375 20	TGTAAAACGACGGCCAGTTCATGAGGATTGCTAGCTCAACAT	CAGGAAACAGCTATGACCGTGTCAGTACACAGAGCCGC	CAAACAGAACAAGAGTTAATTATATGGAGCTAAACTAATAGATAACTGGAAGCATTTTTTTACTTTATTGTTTGAAACACTGCTGTTTTTTTTGTTTTATTTTCTTGAGTCAAGAAAACTTTTTCTTTTGAGACAGTCAGCTGAGAGCAGGGATTTCCACTGCATCTTTCCTCTGTTGAGCTTCGAAGAGGCAGAGCTCTCGTTGCTATCTCGCTGGTGGTGAATGCTGGGTAGGCGGGGGCCATGGCAAATGGATTGGGCACGCTGC	Breast Cancer	SEQUENCE	chr17:26171328:chr17:27378219:CTX:A+B+	37	17	y
12	H_17_029iC	675	599	amplitaq	p1k / m13 reverse	17 + 29505999 29506023 25	17 - 50073166 50073185 20	TGTAAAACGACGGCCAGTAGTTGAACTCAGCCCTGCAC	CAGGAAACAGCTATGACCGGCCCAGTTAGGTTCCACTG	CAAGTGGACCTAATAGACATCTGCAGAACTCTCCACCCCAAATCAACAGAATGTATATTCTTCTCAGCACCACATTGCACTTATTCCAAAATTGACCACATAATTGGAATACAACACTCCTCAGCAAATGCCAAAGAATGGAAATCATAACAAAGACTCTCAGACCACAGTGCAATCAAACTAGAACTCAGGATTAAGGAACTCACTCTAAACCACACAACTACATGGAAACTGAACAACCTGCTCCTGAATGACTACTGGGAAGATAACAAAATGAAGGCAGAAATAAAGATGTTCTTTGAAACCAATGAGAAAAATACACAACGTACCAAAACCTCTGGGATACATTTATAGCAGTGTGTAGAGGGAAATTTATAGCACTAAATGCCCACAAGATAA…	Breast Cancer	SEQUENCE	chr17:29506430:chr17:50072973:CTX:A+B+	37	17	y
13	H_17_029iD	685	604	amplitaq	p1k / m13 reverse	17 - 30662552 30662572 21	17 + 38570769 38570792 24	TGTAAAACGACGGCCAGTGGGAGGTGTCTATCCTGGTCT	CAGGAAACAGCTATGACCGATCATCTATACATCTCGTTCCCA	TTTTCACCATCAAGGATATGATGAAGAAAATATGAAGTCCACTAAAGGAAAGGCTTATATTAAAGCAAATGATGTTCTTTCTTGATTTAGGCAAGGGGCCTGGAGAGTCACATAAAATCCTATCTGAGCAGCTGGTTTGAGGATGTTGTATGCCCAATCCAAAGGGTTGTTCTTCTCTTTCAGGAAAAGCTTACCTTTCTGCTACATGCTGTAAGTACTGCCAAATGAGAGCATTTCCTTAACTGAGAATCACTTTGGATGATTTAGAAACATACTCATTTTCTCTGAACATGACTCCCATCCCTCCCCAAATATTCAAACTATGCTTGCTATCAAGATAGACCACACTTTATTTTCTCAGATCTAGAAAGTGATATTACTAAGGTAGAGTTGAATTTC…	Breast Cancer	SEQUENCE	chr17:30662136:chr17:38570981:CTX:A-B-	37	17	y
14	H_17_029iE	605	529	amplitaq	p1k / m13 reverse	17 + 35868947 35868966 20	17 - 48452405 48452438 34	TGTAAAACGACGGCCAGTAGCCCTTCACTCCTGGGTAT	CAGGAAACAGCTATGACCTGACATGGCCCCAACACATT	TGAACTGAGAGAGGAAGGCATATGTACGCACAAAGACCTGTACGTGGATGCTCATAGCAGCTGTACTCACAATACCTTTAAACTAGAGACAACCCAGGTTCATCAGTAGGTGAATGGATAAACAGAGTGTGGTGTATCTACACAGCAGAGTACTTAAGAAGTGAGCTGTTGATAACCCAGCGTCATGGGTGAATGTCTAAGTTATGCAGAGTGAAAGAAGCCAGACTAGGCTGAGGCAGGAGAATCACTTGAACCTGGGAGTGAGGTTGCAGTGAGCCAAGATTGTGCCACTGCACTCCAACGTGGGTGCCAGAGTGAGACTCCATCTCAAAAAAAAAAAAGAAGAACTTTTGACATCTCCATTTCAAACGTGAAGATAAACAAGGGGTTGGAGGTGTT…	Breast Cancer	SEQUENCE	chr17:35869192:chr17:48452101:CTX:A+B+	37	17	y
15	H_17_029iw	743	665	amplitaq	p1k / m13 reverse	17 + 49958195 49958216 22	17 + 73567667 73567689 23	TGTAAAACGACGGCCAGTCTAAAAGAGGGAGCACAGAACT	CAGGAAACAGCTATGACCTGGGAGTAAACCCTGGTTGC	TATTTCTACAAATATATGTAGAAATGTAGTTGTATTTCAAATTAGTGGTGATTAGACAATTTATTTAATATATTGAGTAATTAGAAAAAAGTTTTATCGGCCGGGCGCGGGTGGCTCACGCCTGTAATCCCAGCACTTTGGGAGGCCGAGACAGGCGGATCATGAGGTCAGGAGATCGAGACCATCCTGGCTAATACGGTGAAACCCTGTCTCTACTAAAAATTAAAAAAAAAATTAGCCAGGCATGGTGGCTGGCGCCTGTAGTCCCAGCTACTCGGGAGGCTGAGGCAGAAGAATGGCGTGAACCTGGGAGGCGGAGCTTGAAATGAGCCGAGATCACGCCACTGCACTCCAGCCTGGGCGACAGAGCGAGACTCCGTCTCAAGGAGGTGGGTGTTG…	Breast Cancer	SEQUENCE	chr17:49958603:chr17:73567969:CTX:A+B-	37	17	y
16	H_17_029ix	821	741	amplitaq	p1k / m13 reverse	17 - 26168643 26168666 24	17 - 37792920 37792941 22	TGTAAAACGACGGCCAGTTTGCAGGAATTTACCACAGGATCT	CAGGAAACAGCTATGACCTATCAGGACGCCCCATTACC	TATAAGGGAATTTTTTTCATAATATAGAGTAATTTCTGGCACCTCAAAAACCAACAGATAAGGTAATAGAATACAAAAGAGAACAGAATTTTAGGTCTGGGAGGCGAGGCCTCTGTATATTTACAACTCTTGGGATTCCCTGAGGAAAAACAGAGGTTCCTCTCAAAAGAGTAGTTCATGGCATCTTTTCTGTTTTCCTTAAGGGATCTCAGGCTGTTAGAACGTATTTTTCTGGTCCTCTCATGTGGCATCAAGGATGGCAAGAGGAAGGAGGGGCCAACAGAAGTGAATGGAGAGACAGACAGACGGAGTGCATAAGGCTAGCAGGAGTTCAAGACAAAATGAATTTAGTTGATTTTTCTACCCACTTTCCTATGGAGGATTCCAAGTCACCACTTC…	Breast Cancer	SEQUENCE	chr17:26168287:chr17:37792535:CTX:A-B+	37	17	y
17	H_17_029iy	572	490	amplitaq	p1k / m13 reverse	17 + 37792244 37792265 22	17 + 37792641 37792664 24	TGTAAAACGACGGCCAGTGAAGACTAAGGCTGGTCTGTGT	CAGGAAACAGCTATGACCGAATCTTCCCTTAATCACCCTTGC	TTGCTTGTTTGCCCACCTTTGGCTGATACCCAGAGAACCTGGGCACTTGCTGCCTGATGCCCACCCCTGCCAGTCATTCCTCCATTCACCCAGCGGGAGGTGGGATGTGAGACAGCCCACATTGGAAAATCCAGAAAACCGGGAACAGGGATTTGCCCTTCACAATTCTACTCCCCAGATCCTCTCCCCTGGACACAGGAGACCCACAGGGCAGGACCCTAAGATCTGGGGAAAGGAGGTCCTGAGAACCTTGAGGTACCCTTAGATCCTTTTCTACTTATTTACAAAGATTTATTACAGCACGGGAGGGGTTCAGGCCTGGAGTCAGGGAAGAAGGGGAAAGGGGCAGAGCAGCTGGGGGACAAGGAAAACCTGGCGCCCCCCGCTGTGTGCCCCACC…	Breast Cancer	SEQUENCE	chr17:37792543:chr17:37792878:CTX:A+B-	37	17	y
18	H_17_029iz	858	779	amplitaq	p1k / m13 reverse	17 + 33463930 33463951 22	17 + 50073573 50073594 22	TGTAAAACGACGGCCAGTGGACTCGCTGATGTCAAGGTC	CAGGAAACAGCTATGACCGACCCTCCCACATTCCCTATTC	ATTCTGAGTGCCAGCATCTTGTGACTTGCGATTTTCTGGACTGGTTTCTGAACCCTCCCAGCACTTACGTCATGAGCTCTCCAGACTTTGATGGTGCGGTCCTGGGAGGCAGAGTAGAGAAGCCCGTCCCCTCCCCACCGGAGACAGGTGACCGACTGGGTGTGCCCGGTGAGGATGCGCTCACAGCGGCCTGCAGTTGTGTCCCAGATCCGCACACTGCCATCCTTGGAGCTGCTGGCCACATAGCGGCACTCAGGGTTCCTGGAGAGAAGGGAGATGTGACCTCATCTGTGACCTGGCAACATCTGTGTGCCCATGGCACCTCCCCATTCCCAACTTAAAGGCCATGGACAAAAAAGTACATGCTGTGAGCTACAGATAATTTAAAGAAGAGGGCAT…	Breast Cancer	SEQUENCE	chr17:33464306:chr17:50074020:CTX:A+B-	37	17	y
19	H_22_029iF	484	404	amplitaq	p1k / m13 reverse	22 + 38008922 38008944 23	22 - 38161445 38161466 22	TGTAAAACGACGGCCAGTGTAGACCTGTTGGCCCTCTTTC	CAGGAAACAGCTATGACCGGGATTCCTCGTCCTACAGAGT	CTTGCCACTATCCATTTCTGGATTCAGTCTTCCCCAGAACCTCACCCTTTGCCTGCCCTCAGCTGACTGCTCATTCATTTGCCAAGGGGAGACAGGTGTGGACATGAGTGGCTGGGATGCAGTGCCGTAGCAGGCTGGGGGACACAAAAGAGAACTGACCCAGCTTGAACCCAGAGGTGGAGGTTGCAGTGAGCTGAGATTGCTCCACTGCACTCCAGCCTGGGTGACAGAACAAAACTCTGTCTCAAAAACAAAAACAAAAACAAAAAAACCACAAAATTCCAGGCAGTGGGAATAGCTAAAGCTCAGAGGTGTGAACGTGCTGCAACCGTAACTGTGAGATTGCTTGGCAGAGAAAGGCCAGGGATGAGAACGTAAAGGTCAGCCATGGGAACGGGG…	Breast Cancer	SEQUENCE	chr22:38009108:chr22:38161204:CTX:A+B+	37	22	y
20	H_22_029iG	716	634	amplitaq	p1k / m13 reverse	22 + 29329077 29329099 23	22 + 30229295 30229317 23	TGTAAAACGACGGCCAGTGACTTCCCTTTCATAGCAAACCT	CAGGAAACAGCTATGACCAGTCTTTTGAGGGTTGAAGCCAT	GTATTTTAATAGCTTGTGGTTTTAAAAATATCATCTAAACTCATGAACTAACGCATTCTTCTCAATTATATCCCAACTCTACCATCATCTTCTCTTTCTTCTCCTTAACTTCTCTGGAAATTATTGGAATCTGCTTTTAAACACTGGGGGGATTGTATATTATAGTTGTTTAAAAATGAATCAATTTAAGTTTGAGCAATGTGGTAATTCAAAGCAGTTTTAGGTGTTATTGGGATTTTTTATAAAGAGCATTCCTGAGCCTGAATGAAGCAGTCAGTTTTCCTGATGAGCCATGAGCCCATTGCATTAATGTTTGAGTCTCCTGGTGCTCATGATAACGATTAAGGAGTTAATGTTACCTCTGCCAAGAACACTGGACAGCAAGACAGGAGACCTTGG…	Breast Cancer	SEQUENCE	chr22:29329466:chr22:30229586:CTX:A+B-	37	22	y
